# Supplementary material for: Comparison of efficiency and specificity of CRISPR-associated (Cas) nucleases in plants: An expanded toolkit for precision genome engineering
Source: PLoS One. 2019 Feb 27;14(2):e0211598. doi: 10.1371/journal.pone.0211598 (PMC6392405; doi:10.1371/journal.pone.0211598)
Supplement: S1 Table — (XLSX) [file pone.0211598.s001.xlsx]

## Sheet: Summary
S1 Table. Genomic targets for Cas nucleases in Arabidopsis thaliana coding exons.
Cas Nuclease	Target	Total number of targets in Arabidopsis coding exons	Number of targets with at least one off-target in coding exons	%Targets with at least one off-target in coding exons	Number of target/off-target pairs	Number of target/off-target pairs with a near-identical/identical target at a separate genomic position*
						SNP Position 1	SNP Position 2	SNP Position 3	SNP at any other position	Pairs of identical targets**
SaCas9	N21-NNGGGT	118048	2111	1.78826	2341	76	70	82	557	1556
SpCas9-wt	N20-NGG	2695798	61739	2.29019	69242	2415	1994	2792	16334	45707
SpCas9-VQR	N20-NGAG	1139551	23747	2.08389	26473	876	987	919	6273	17418
SpCas9-VRER	N20-NGCG	355203	5577	1.57009	6087	191	202	240	1395	4059
LbCpf1	TTTV-N23	1039244	19399	1.86665	21312	670	512	721	5765	13644
						* Position of SNPs in spacer is indicated according to the distal-proximal direction to PAM, i.e. SNP Position 1 is the most distal from PAM
ALL TARGETS TESTED in Arabidopsis
Sp Cas 9				Sa Cas 9
Functional		Non Functional		Functional		Non Functional
Spacer	PAM	Spacer	PAM	Spacer	PAM	Spacer	PAM
TGCTGGGTTCATGGATCCAC	CGG	TCCTTAGAATCAGCTGCAGG	GGG	TATGACCTTTAAGAGAGAAGC	TTGGGT	ATAATAATTAGTTTCTGCTCG	AGGGGT
TGGCAAAGGAACAAAGCCAT	GGG	AGGCGATCTCAAGAAACGCG	TGG	GACGCTCGAATGAACAACGGA	TCGGGT	CACTATGGTCAGATGGCCACA	GAGGGT
GGGTATTTACCTGAAGAGCT	TGG	ATAATGGGTCCTTCCGGATC	CGG	TTCATGGTGATCAGGACTTCC	ACGGGT
GGGAAGTATCAACAAGCCAT	GGG	TAGTTGTAAGAGAGCGCTCT	TGG	GCCCTTGAAATATACAAGCGT	GCGGGT
TAGGCATTGATGAACATATG	CGG	CTTAACAAGATCGTGTGGCC	AGG	ATTACAGAGAGATATTGAGAA	ATGGGT
TCCTATGAGAGTATGCTAGC	TGG	ATGAATATAAAAGTAACTGC	AGG	AAGCCTAGGAAACTCTTCCTT	GCGGGT
CAGAATGATCCACAGAGCTC	AGG	CGTGTTTGATGAGTGGCTGC	AGG	TGAGGAACGGCTTGAATGCTT	CAGGGT
CTGATGATTCAGGACCATGG	AGG	GACAAGATTTGGAGTATCAA	AGG
CCATACTTGCCATTCCATGG	GGG	AAGCAGATTGCGCCACCTCT	TGG
TGAGCCGGCTGAGCCATGGA	AGG	TTAGTTTACTTGAAGAGGAC	AGG
GTCGAGACGACTAGCACGGC	CGG	CGAAGATACAATGAGCAAGA	TGG
CGACAGTGATAGTTAGGGCC	AGG	AGGGATAGTGAAAGCTGGAA	AGG
AGCTACATCCGTATCACATT	CGG	GTAAATGGATTGATAAGCGT	TGG
TCATGTGCGATGAGAAAATC	AGG	AGCGAATCAAAATTCACTTT	TGG
		AAAGGAGGCTGCTTTGACAT	CGG
		TAGAGAGCTCGTCTCTGTCA	TGG
		TCTTCAGCCAGTTTTGGTAT	TGG
		TCGTCGTCTGAAATGAGGAG	TGG
		ATACAAAGTGTTGTGCATGA	CGG

## Sheet: Cas12a
TargetID	Chromosome(Target)	Start(Target)	End(Target)	Strand(Target)	Target	Chromosome(Offtarget)	Start(Offtarget)	End(Offtarget)	Strand(Offtarget)	Offtarget	SNP	AGI(Target)	AGI(Offtarget)	Function(Target)	Function(Offtarget)
Lb/AsCas12a_target851918_-	Chr5	19828738	19828765	-	TTTAAAAAAAGATCTCCTTCTGATCTC	Chr3	2213118	2213145	+	TTTAAGAAAAGATCTCCTTCTGATCTC	6	AT5G48900	AT3G07010	Pectin_lyase-like_superfamily_protein;(source:Araport11)	Pectin_lyase-like_superfamily_protein;(source:Araport11)
Lb/AsCas12a_target158462_+	Chr1	25933428	25933455	+	TTTAAAAACAGGTACTTTGTTCCTTTT	Chr1	26048833	26048860	-	TTTAAAAACAGGTACTTTGTTCCTTTT	perfect	AT1G68980	AT1G69290	Tetratricopeptide_repeat_(TPR)-like_superfamily_protein;(source:Araport11)	Pentatricopeptide_repeat_(PPR)_superfamily_protein;(source:Araport11)
Lb/AsCas12a_target644915_+	Chr5	8034342	8034369	+	TTTAAAAACTTACGACCTATGTGATGT	Chr5	8036447	8036474	+	TTTAAAAACTTACGACCTATGTGATGT	perfect	AT5G23830	AT5G23840	MD-2-related_lipid_recognition_domain-containing_protein;(source:Araport11)	MD-2-related_lipid_recognition_domain-containing_protein;(source:Araport11)
Lb/AsCas12a_target173136_+	Chr3	12131439	12131466	+	TTTAAAAAGGCGGAAGCGATATTTACC	Chr1	16495542	16495569	+	TTTAAAAAGGCGGAAGCGATATTTATC	26	AT3G30520	AT1G43720	heat_shock_protein;(source:Araport11)	hypothetical_protein;(source:Araport11)
Lb/AsCas12a_target590075_+	Chr1	16495542	16495569	+	TTTAAAAAGGCGGAAGCGATATTTATC	Chr3	14950621	14950648	+	TTTAAAAAGGCGGAAGCGATATTTATC	perfect	AT1G43720	AT3G42870	hypothetical_protein;(source:Araport11)	heat_shock_protein;(source:Araport11)
Lb/AsCas12a_target614893_-	Chr3	8637079	8637106	+	TTTAAAAATGCATCAATACCTCCAGCT	Chr3	8792697	8792724	-	TTTAAAAATGCATCAATACCTCCAGCT	perfect	AT3G23910	AT3G24255	reverse_transcriptase-like_protein;(source:Araport11)	RNA-directed_DNA_polymerase_(reverse_transcriptase)-related_family_protein;(source:Araport11)
Lb/AsCas12a_target249962_+	Chr1	19387501	19387528	-	TTTAAAACATCAAAAGGGAGAACCTCT	Chr1	21323581	21323608	+	TTTAAAACATCAAAAGGGAGAACCTCT	perfect	AT1G52110	AT1G57570	Mannose-binding_lectin_superfamily_protein;(source:Araport11)	Mannose-binding_lectin_superfamily_protein;(source:Araport11)
Lb/AsCas12a_target249962_+	Chr1	19387501	19387528	-	TTTAAAACATCAAAAGGGAGAACCTCT	Chr5	20271059	20271086	-	TTTAAAACATCAAAAGGGAGAACCTCT	perfect	AT1G52110	AT5G49870	Mannose-binding_lectin_superfamily_protein;(source:Araport11)	Mannose-binding_lectin_superfamily_protein;(source:Araport11)
Lb/AsCas12a_target489965_-	Chr4	11781187	11781214	+	TTTAAAACATGGCGAATGTCATCCAAA	Chr4	11806210	11806237	+	TTTAAAACATGGCGAATGTCATCCAAA	perfect	AT4G22285	AT4G22350	Ubiquitin_C-terminal_hydrolases_superfamily_protein;(source:Araport11)	Ubiquitin_C-terminal_hydrolases_superfamily_protein;(source:Araport11)
Lb/AsCas12a_target489965_-	Chr4	11781187	11781214	+	TTTAAAACATGGCGAATGTCATCCAAA	Chr4	11819882	11819909	+	TTTAAAACATGGCGAATGTCATCCAAA	perfect	AT4G22285	AT4G22410	Ubiquitin_C-terminal_hydrolases_superfamily_protein;(source:Araport11)	U4/U6.U5_tri-snRNP-associated-like_protein;(source:Araport11)
Lb/AsCas12a_target359304_+	Chr5	20261815	20261842	-	TTTAAAACCAACTTGCGGATTTCTGAA	Chr1	22174578	22174605	+	TTTAAAACCAACTTGAGGATTTCTGAA	16	AT5G49850	AT1G60130	Mannose-binding_lectin_superfamily_protein;(source:Araport11)	Mannose-binding_lectin_superfamily_protein;(source:Araport11)
Lb/AsCas12a_target837089_-	Chr1	27616928	27616955	-	TTTAAAACCACGTTAAAGTTCTTTTCC	Chr1	27623354	27623381	-	TTTAAAACCACGTTAAAGTTCTTTTCC	perfect	AT1G73450	AT1G73460	Protein_kinase_superfamily_protein;(source:Araport11)	Protein_kinase_superfamily_protein;(source:Araport11)
Lb/AsCas12a_target365790_-	Chr2	1958496	1958523	+	TTTAAAACCCATAATCCGTGAACATCT	Chr1	23859813	23859840	+	TTTAAAACCCATAATCTGTGAACATCT	17	AT2G05360	AT1G64295	F-box_associated_ubiquitination_effector_family_protein;(source:Araport11)	F-box_associated_ubiquitination_effector_family_protein;(source:Araport11)
Lb/AsCas12a_target618949_-	Chr3	9569539	9569566	+	TTTAAAACCCCGAGAGATTAGCCTAGA	Chr3	9566880	9566907	+	TTTAAAACCCCGAGAGATTAGCCTCGA	25	AT3G26160	AT3G26150	putative_cytochrome_P450	putative_cytochrome_P450
Lb/AsCas12a_target964227_-	Chr2	19200087	19200114	-	TTTAAAACCCGACCCAAACGCCAACTG	Chr3	3181454	3181481	-	TTTAAAACCCGACCCAAACGCCAACTG	perfect	AT2G46720	AT3G10280	Encodes_KCS13,_a_member_of_the_3-ketoacyl-CoA_synthase_family_involved_in_the_biosynthesis_of_VLCFA_(very_long_chain_fatty_acids).	Encodes_KCS14,_a_member_of_the_3-ketoacyl-CoA_synthase_family_involved_in_the_biosynthesis_of_VLCFA_(very_long_chain_fatty_acids).
Lb/AsCas12a_target217147_-	Chr1	4296090	4296117	+	TTTAAAACCGGTCCATAAGTTACTTCA	Chr1	4354586	4354613	-	TTTAAAACCGGTCCATAAGTTACTTCA	perfect	AT1G12620	AT1G12775	Pentatricopeptide_repeat_(PPR)_superfamily_protein;(source:Araport11)	Pentatricopeptide_repeat_(PPR)_superfamily_protein;(source:Araport11)
Lb/AsCas12a_target733156_-	Chr1	16415954	16415981	-	TTTAAAACCTAAATCCTCTTCAAATCT	Chr1	16425277	16425304	-	TTTAAAACCTAAATCCTCTTCAAATCT	perfect	AT1G43600	AT1G43610	Haloacid_dehalogenase-like_hydrolase_(HAD)_superfamily_protein;(source:Araport11)	Haloacid_dehalogenase-like_hydrolase_(HAD)_superfamily_protein;(source:Araport11)
Lb/AsCas12a_target352505_+	Chr4	9536293	9536320	-	TTTAAAACGAAGGAGCAAAGAAGAGTG	Chr4	9549658	9549685	-	TTTAAAACGAAGGAGCAAAGAAGAGTG	perfect	AT4G16940	AT4G16960	Disease_resistance_protein_(TIR-NBS-LRR_class)_family;(source:Araport11)	disease_resistance_protein_(TIR-NBS-LRR_class);(source:Araport11)
Lb/AsCas12a_target732821_-	Chr1	10069008	10069035	+	TTTAAAACGCCTACATCGAGATTCTGA	Chr1	10076149	10076176	+	TTTAAAACGCCTACATCGAGATTCTGA	perfect	AT1G28640	AT1G28670	GDSL-motif_esterase/acyltransferase/lipase._Enzyme_group_with_broad_substrate_specificity_that_may_catalyze_acyltransfer_or_hydrolase_reactions_with_lipid_and_non-lipid_substrates.	Arabidopsis_thaliana_lipase
Lb/AsCas12a_target143183_-	Chr3	15890159	15890186	+	TTTAAAACTACCATACTGTCATGGGTA	Chr3	18016787	18016814	-	TTTAAAACTACCATACTGTCATGGGTA	perfect	AT3G44160	AT3G48620	Encodes_a_chloroplast-localized_Omp85_family_member._Members_of_this_family_chaperone_the_membrane_insertion_of_beta-barrel-shaped_outer_membrane_proteins_in_bacteria,_mitochondria_and_probably_chloroplasts_and_facilitate_the_transfer_of_nuclear-encoded_cytosolically_synthesized_preproteins_across_the_outer_envelope_of_chloroplasts.	Outer_membrane_OMP85_family_protein;(source:Araport11)
Lb/AsCas12a_target588245_-	Chr1	9220778	9220805	-	TTTAAAACTATCTCACTGCATCTTTTG	Chr1	9221543	9221570	-	TTTAAAACTATCTCACTGCATCTTTTG	perfect	AT1G26680	AT1G26680	transcriptional_factor_B3_family_protein;(source:Araport11)	transcriptional_factor_B3_family_protein;(source:Araport11)
Lb/AsCas12a_target230170_+	Chr2	7476172	7476199	+	TTTAAAACTCGCCTCTGAATGTTTGCA	Chr2	7473613	7473640	+	TTTCAAACTCGCCTCTGAATGTTTGCA	4	AT2G17170	AT2G17160	Protein_kinase_superfamily_protein;(source:Araport11)	Interleukin-1_receptor-associated_kinase_4_protein;(source:Araport11)
Lb/AsCas12a_target1027216_-	Chr1	22552214	22552241	-	TTTAAAACTCTGTGTATATCAGTGGCC	Chr1	22615183	22615210	+	TTTAAAACTCTGTGTATATCAGTGGCC	perfect	AT1G61180	AT1G61310	LRR_and_NB-ARC_domains-containing_disease_resistance_protein;(source:Araport11)	LRR_and_NB-ARC_domains-containing_disease_resistance_protein;(source:Araport11)
Lb/AsCas12a_target192188_-	Chr1	22558333	22558360	-	TTTAAAACTCTGTGTATATCGGTGGCC	Chr1	22552214	22552241	-	TTTAAAACTCTGTGTATATCAGTGGCC	21	AT1G61190	AT1G61180	Putative_CC-NB-LRR_resistance_gene._It's_ortholog_in_ecotype_Wei-0_RPP39_(R_190-Wei-0,_accession_number_JQ045573,_PMID:22359513)_has_been_shown_experimentally_to_recognize_the_effector_ATR39-1_produced_by_Hyaloperonospora_arabidopsidis_(Hpa)._The_mRNA_is_cell-to-cell_mobile.	LRR_and_NB-ARC_domains-containing_disease_resistance_protein;(source:Araport11)
Lb/AsCas12a_target192188_-	Chr1	22558333	22558360	-	TTTAAAACTCTGTGTATATCGGTGGCC	Chr1	22609754	22609781	+	TTTAAGACTCTGTGTATATCGGTGGCC	6	AT1G61190	AT1G61300	Putative_CC-NB-LRR_resistance_gene._It's_ortholog_in_ecotype_Wei-0_RPP39_(R_190-Wei-0,_accession_number_JQ045573,_PMID:22359513)_has_been_shown_experimentally_to_recognize_the_effector_ATR39-1_produced_by_Hyaloperonospora_arabidopsidis_(Hpa)._The_mRNA_is_cell-to-cell_mobile.	LRR_and_NB-ARC_domains-containing_disease_resistance_protein;(source:Araport11)
Lb/AsCas12a_target852752_-	Chr3	10116212	10116239	-	TTTAAAACTTTCTCGCCAGCTTCTTTC	Chr3	10114494	10114521	-	TTTAAAACTTTCTCGCCAGCTTCTTTT	27	AT3G27331	AT3G27329	Plant_self-incompatibility_protein_S1_family;(source:Araport11)	Plant_self-incompatibility_protein_S1_family;(source:Araport11)
Lb/AsCas12a_target830937_+	Chr3	17211006	17211033	-	TTTAAAAGAGAAGCTCAATGCCTCTGT	Chr3	17197824	17197851	-	TTTAAAAGAGAAGCTCAATGCCTCGGT	25	AT3G46720	AT3G46690	UDP-Glycosyltransferase_superfamily_protein;(source:Araport11)	UDP-Glycosyltransferase_superfamily_protein;(source:Araport11)
Lb/AsCas12a_target419720_+	Chr3	17195373	17195400	-	TTTAAAAGAGAATCTCAAAGCCTCTGT	Chr5	15186427	15186454	+	TTTAAAAGAGAAACTCAAAGCCTCTGT	13	AT3G46680	AT5G38040	UDP-Glycosyltransferase_superfamily_protein;(source:Araport11)	UDP-Glycosyltransferase_superfamily_protein;(source:Araport11)
Lb/AsCas12a_target256277_-	Chr1	17801726	17801753	-	TTTAAAAGAGGTTGAAGTGCCTTCACC	Chr1	17804810	17804837	-	TTTAAAAGAGGTTGAAGTGCCTTCACC	perfect	AT1G48210	AT1G48220	Protein_kinase_superfamily_protein;(source:Araport11)	Protein_kinase_superfamily_protein;(source:Araport11)
Lb/AsCas12a_target138093_-	Chr5	24870461	24870488	-	TTTAAAAGATCTGCTTCTGCTGCATCT	Chr5	24875853	24875880	-	TTTAAAAGATCTGCTTCTGCTGCATCT	perfect	AT5G61940	AT5G61950	Ubiquitin_carboxyl-terminal_hydrolase-related_protein;(source:Araport11)	Ubiquitin_carboxyl-terminal_hydrolase-related_protein;(source:Araport11)
Lb/AsCas12a_target356973_+	Chr3	8527430	8527457	+	TTTAAAAGATGATTCTAGGTTTGTGGT	Chr3	9140871	9140898	-	TTTAAAAGATGATTCTAGGTTTGTGGT	perfect	AT3G23685	AT3G25090	F-box_associated_ubiquitination_effector_family_protein;(source:Araport11)	F-box_associated_ubiquitination_effector_family_protein;(source:Araport11)
Lb/AsCas12a_target705956_-	Chr2	1900218	1900245	+	TTTAAAAGATGCGAAAAGATGTTAACA	Chr2	1914045	1914072	+	TTTAAAAGATGCGAAAAGATGTTAACA	perfect	AT2G05230	AT2G05250	DNAJ_heat_shock_N-terminal_domain-containing_protein;(source:Araport11)	DNAJ_heat_shock_N-terminal_domain-containing_protein;(source:Araport11)
Lb/AsCas12a_target343464_-	Chr3	2151581	2151608	+	TTTAAAAGATGCTAAAGGTGAATTGAC	Chr1	30163922	30163949	+	TTTAAAAGATGCTAAAGGTGAATTGAG	27	AT3G06820	AT1G80210	Mov34/MPN/PAD-1_family_protein;(source:Araport11)	Mov34/MPN/PAD-1_family_protein;(source:Araport11)
Lb/AsCas12a_target350612_+	Chr3	171339	171366	-	TTTAAAAGATTTGAAGAATCTTCCTGT	Chr3	6375010	6375037	-	TTTAAAAGATTTGAAGAATCTTCCTGT	perfect	AT3G01450	AT3G18530	ARM_repeat_superfamily_protein;(source:Araport11)	ARM_repeat_superfamily_protein;(source:Araport11)
Lb/AsCas12a_target940428_+	Chr3	6572578	6572605	-	TTTAAAAGCCAAGGCTTCTAGAAAGCT	Chr1	11851957	11851984	-	TTTAAGAGCCAAGGCTTCTAGAAAGCT	6	AT3G19040	AT1G32750	Encodes_a_protein_similar_to_TATA-binding_protein-associated_factor_TAF1_(a.k.a._TAFII250)_with_histone_acetyltransferase_activity._It_is_required_in_integrating_light_signals_to_regulate_gene_expression_and_growth.	This_gene_is_predicted_to_encode_a_histone_acetyltransferase._Five_lines_with_RNAi_constructs_directed_against_HAF1_grow_normally_and_can_produce_root_calli,_but_have_defects_in_agrobacterium-mediated_transformation.
Lb/AsCas12a_target741667_-	Chr1	17956727	17956754	+	TTTAAAAGCCACACGCTGAGAAGGCTC	Chr1	17956649	17956676	+	TTTAAAAGCCACACGGTGAGAAGGCTC	16	AT1G48570	AT1G48570	zinc_finger_(Ran-binding)_family_protein;(source:Araport11)	zinc_finger_(Ran-binding)_family_protein;(source:Araport11)
Lb/AsCas12a_target977677_-	Chr2	18743358	18743385	+	TTTAAAAGCTTCATCGGACGGTGCAAA	Chr3	22500137	22500164	+	TTTAAAAGCTTCATCGGACGGTGCAAA	perfect	AT2G45470	AT3G60900	FASCICLIN-like_arabinogalactan_protein_8;(source:Araport11)	FASCICLIN-like_arabinogalactan-protein_10;(source:Araport11)
Lb/AsCas12a_target538696_+	Chr3	10732629	10732656	-	TTTAAAAGCTTGTTTCTTCTCTGTGGG	Chr3	10740511	10740538	-	TTTAAAAGCTTGTTTCTTCTCTGTGGG	perfect	AT3G28640	AT3G28660	Tetratricopeptide_repeat_(TPR)-like_superfamily_protein;(source:Araport11)	Tetratricopeptide_repeat_(TPR)-like_superfamily_protein;(source:Araport11)
Lb/AsCas12a_target328373_+	Chr1	11653158	11653185	+	TTTAAAAGGAAACGTGACGATTGTGAA	Chr5	22873264	22873291	+	TTTAAAAGGAAACGTGACGATTGTGAA	perfect	AT1G32300	AT5G56490	D-arabinono-1,4-lactone_oxidase_family_protein;(source:Araport11)	D-arabinono-1,4-lactone_oxidase_family_protein;(source:Araport11)
Lb/AsCas12a_target368754_+	Chr2	1900197	1900224	-	TTTAAAAGGCAAGAAGACAGGGAGAGG	Chr2	1914024	1914051	-	TTTAAAAGGCAAGAAGACAGGGAGAGG	perfect	AT2G05230	AT2G05250	DNAJ_heat_shock_N-terminal_domain-containing_protein;(source:Araport11)	DNAJ_heat_shock_N-terminal_domain-containing_protein;(source:Araport11)
Lb/AsCas12a_target771152_-	Chr5	8034321	8034348	-	TTTAAAAGGCCTGTAAAATCCCCAGAT	Chr5	8036426	8036453	-	TTTAAAAGGCCTGTAAAATCCCCAGAT	perfect	AT5G23830	AT5G23840	MD-2-related_lipid_recognition_domain-containing_protein;(source:Araport11)	MD-2-related_lipid_recognition_domain-containing_protein;(source:Araport11)
Lb/AsCas12a_target412888_+	Chr4	8680424	8680451	+	TTTAAAAGGGTTACTACTGCTTTGTTG	Chr4	8672196	8672223	+	TTTAAAAGGGTTACTACTGCTTTGTTA	27	AT4G15230	AT4G15215	pleiotropic_drug_resistance_2;(source:Araport11)	pleiotropic_drug_resistance_13;(source:Araport11)
Lb/AsCas12a_target153831_-	Chr4	13563050	13563077	-	TTTAAAAGGTGATATAAATCTCAACAA	Chr1	27204724	27204751	+	TTTAAAAGGTGATATAAATTTCAACAA	20	AT4G27010	AT1G72270	ribosome_60S_biogenesis_amino-terminal_protein;(source:Araport11)	Encodes_IDAP1._Acts_together_with_IDAP2_and_IDM1_to_regulate_active_DNA_demethylation.
Lb/AsCas12a_target983193_+	Chr3	10640417	10640444	-	TTTAAAAGGTTTATATCCGGATCAATG	Chr5	609646	609673	-	TTTAAAAGGTTTATATCCGGATCAATG	perfect	AT3G28410	AT5G02700	F-box/RNI-like_superfamily_protein;(source:Araport11)	F-box/RNI-like_superfamily_protein;(source:Araport11)
Lb/AsCas12a_target416990_-	Chr3	8431141	8431168	-	TTTAAAAGTCCTGATTCTTTATCAACG	Chr3	8440596	8440623	-	TTTAAAAGTCCTGATTCTTTATCAACG	perfect	AT3G23510	AT3G23530	Cyclopropane-fatty-acyl-phospholipid_synthase;(source:Araport11)	Cyclopropane-fatty-acyl-phospholipid_synthase;(source:Araport11)
Lb/AsCas12a_target164090_-	Chr4	8672175	8672202	-	TTTAAAAGTTGGTAATCTCTCAACTGT	Chr4	8680403	8680430	-	TTTAAAAGTTGGTAATCTCTCAACTGT	perfect	AT4G15215	AT4G15230	pleiotropic_drug_resistance_13;(source:Araport11)	pleiotropic_drug_resistance_2;(source:Araport11)
Lb/AsCas12a_target11868_-	Chr1	16425145	16425172	-	TTTAAAATAAATGTATTTGGTGATCTG	Chr1	16415822	16415849	-	TTTAAAATAAACGTATTTGGTGATCTG	12	AT1G43610	AT1G43600	Haloacid_dehalogenase-like_hydrolase_(HAD)_superfamily_protein;(source:Araport11)	Haloacid_dehalogenase-like_hydrolase_(HAD)_superfamily_protein;(source:Araport11)
Lb/AsCas12a_target930410_-	Chr5	16490864	16490891	-	TTTAAAATATTCACGTTCTTAAGACTC	Chr5	15513932	15513959	+	TTTAAAACATTCACGTTCTTAAGACTC	8	AT5G41200	AT5G38740	AGAMOUS-like_75;(source:Araport11)	AGAMOUS-like_77;(source:Araport11)
Lb/AsCas12a_target33930_-	Chr1	8417967	8417994	-	TTTAAAATCATTCAAGAGCTTAAGCAT	Chr1	8589015	8589042	+	TTTAAAATCTTTCAAGAGCTTAAGCAT	10	AT1G23810	AT1G24250	Paired_amphipathic_helix_(PAH2)_superfamily_protein;(source:Araport11)	Paired_amphipathic_helix_(PAH2)_superfamily_protein;(source:Araport11)
Lb/AsCas12a_target149673_-	Chr2	19199856	19199883	-	TTTAAAATCCGGAACATATGGACTAAC	Chr3	3181223	3181250	-	TTTAAAATCCGGAACATATGGACTAAC	perfect	AT2G46720	AT3G10280	Encodes_KCS13,_a_member_of_the_3-ketoacyl-CoA_synthase_family_involved_in_the_biosynthesis_of_VLCFA_(very_long_chain_fatty_acids).	Encodes_KCS14,_a_member_of_the_3-ketoacyl-CoA_synthase_family_involved_in_the_biosynthesis_of_VLCFA_(very_long_chain_fatty_acids).
Lb/AsCas12a_target319615_+	Chr2	474741	474768	-	TTTAAAATCGTCTCCAAAGAAAACGGT	Chr2	469892	469919	-	TTTAACATCGTCTCCAAAGAAAACGGT	6	AT2G02010	AT2G02000	glutamate_decarboxylase_4;(source:Araport11)	glutamate_decarboxylase_3;(source:Araport11)
Lb/AsCas12a_target43646_-	Chr1	24727886	24727913	+	TTTAAAATGAAGATCACGGGAACTAGG	Chr1	24858139	24858166	-	TTTAAAATGAAGATCACGGGAACTAGG	perfect	AT1G66320	AT1G66640	F-box/RNI-like_superfamily_protein;(source:Araport11)	RNI-like_superfamily_protein;(source:Araport11)
Lb/AsCas12a_target950734_-	Chr1	4836476	4836503	+	TTTAAAATGATATTTGTTAATCCGAAA	Chr1	4834196	4834223	+	TTTAAAATGATATTTGTTCATCCGAAA	19	AT1G14130	AT1G14120	DAO1_is_an_IAA_oxidase_expressed_in_many_different_plant_parts._it_is_a_member_of_a_family_of_dioxygenase_and_2OG_Fe(II)_oxygenase_domain_and_DAO_domain_containing_proteins._It_appears_to_be_the_major_IAA_oxidase_in_planta_and_major_contributor_to_IAA_degradation.	DAO2_is_an_IAA_oxidase_expressed_in_root_caps._it_is_a_member_of_a_family_of_dioxygenase_and_2OG_Fe(II)_oxygenase_domain_and_DAO_domain_containing_proteins._It_is_expressed_specifically_in_root_cap_cells_and_does_not_appear_to_be_the_major_IAA_oxidase_in_planta.
Lb/AsCas12a_target420347_-	Chr3	8527409	8527436	-	TTTAAAATGCATAGCAGTAAGCCCTCG	Chr3	9140892	9140919	+	TTTAAAATGCATAGCAGTAAGCCCTCG	perfect	AT3G23685	AT3G25090	F-box_associated_ubiquitination_effector_family_protein;(source:Araport11)	F-box_associated_ubiquitination_effector_family_protein;(source:Araport11)
Lb/AsCas12a_target1000788_+	Chr1	6827678	6827705	+	TTTAAAATGCCTGGAAAGGTTTATAGA	Chr1	9695603	9695630	-	TTTAAAATGCCTGGAAAGGTTTATAGA	perfect	AT1G19750	AT1G27840	Transducin/WD40_repeat-like_superfamily_protein;(source:Araport11)	Encodes_a_DDB1a_interacting_protein_ATCSA-1_required_for_UV-B_tolerance_and_genomic_integrity.
Lb/AsCas12a_target575743_+	Chr1	26898476	26898503	-	TTTAAAATGCGAAGCAGATCAAAAGTC	Chr1	26871212	26871239	-	TTTGAAATGCGAAGCAGATCAAAAGTC	4	AT1G71370	AT1G71280	DEA(D/H)-box_RNA_helicase_family_protein;(source:Araport11)	DEA(D/H)-box_RNA_helicase_family_protein;(source:Araport11)
Lb/AsCas12a_target403119_-	Chr4	6224928	6224955	-	TTTAAAATGCGAATCACTTAACACAAG	Chr4	6447452	6447479	+	TTTAAAATGCGAATCACTTAACACAAG	perfect	AT4G09920	AT4G10400	FBD,_F-box_and_Leucine_Rich_Repeat_domains_containing_protein;(source:Araport11)	F-box/RNI-like/FBD-like_domains-containing_protein;(source:Araport11)
Lb/AsCas12a_target194519_-	Chr1	11661818	11661845	-	TTTAAAATGCTTTGTTGAATATCTCTT	Chr3	17071654	17071681	+	TTTAAAATGCTTTGTTGAATATCTCTT	perfect	AT1G32337	AT3G46390	hypothetical_protein;(source:Araport11)	NAC_domain_protein;(source:Araport11)
Lb/AsCas12a_target1033933_+	Chr1	17172992	17173019	-	TTTAAAATGGCTGCAATATACGCATTC	Chr2	18576238	18576265	+	TTTAAAATGGCTGCAATATACGCATTC	perfect	AT1G45332	AT2G45030	Translation_elongation_factor_EFG/EF2_protein;(source:Araport11)	Translation_elongation_factor_EFG/EF2_protein;(source:Araport11)
Lb/AsCas12a_target505702_+	Chr5	17537408	17537435	-	TTTAAAATGTTTCAGCCTGACTTCTTT	Chr1	18012542	18012569	-	TTTAAAATGTTTCAGCCTGACTTCTCT	26	AT5G43660	AT1G48700	2-oxoglutarate_(2OG)_and_Fe(II)-dependent_oxygenase_superfamily_protein;(source:Araport11)	2-oxoglutarate_(2OG)_and_Fe(II)-dependent_oxygenase_superfamily_protein;(source:Araport11)
Lb/AsCas12a_target173569_+	Chr5	16096431	16096458	-	TTTAAAATTCATTGACACTGAGCAGTT	Chr5	16108207	16108234	-	TTTAAAATTCATTGACACTGAGCAGTT	perfect	AT5G40270	AT5G40290	HD_domain-containing_metal-dependent_phosphohydrolase_family_protein;(source:Araport11)	HD_domain-containing_metal-dependent_phosphohydrolase_family_protein;(source:Araport11)
Lb/AsCas12a_target788482_-	Chr3	9579661	9579688	+	TTTAAAATTCCGCGAGAGTAACCTTGT	Chr3	9574797	9574824	+	TTTAAAATCCCGCGAGAGTAACCTTGT	9	AT3G26180	AT3G26170	putative_cytochrome_P450	putative_cytochrome_P450
Lb/AsCas12a_target644618_+	Chr3	17738294	17738321	-	TTTAAAATTTACAGAGAAAGGTGGTCT	Chr3	17747252	17747279	-	TTTAAAATTTACAGAGAAAGGTGGTCT	perfect	AT3G48050	AT3G48060	Encodes_a_large_protein_with_N-terminal_bromo-adjacent_homology_(BAH)_and_transcription_elongation_factor_S-II_(TFS2N)_domains_and_two_C-terminal_GW_(glycine_and_tryptophan)_repeats._It_is_nuclear_and_colocalizes_with_the_processing-body_component_DCP1_in_the_cytoplasm._SOU_is_a_component_of_the_miRNA_pathway_and_is_involved_in_translational_repression.	BAH_and_TFIIS_domain-containing_protein;(source:Araport11)
Lb/AsCas12a_target652973_+	Chr4	8150346	8150373	+	TTTAAACAAAACCATCCTGAAGCAACG	Chr4	5768665	5768692	+	TTTAAACAAAACCATCCCGAAGCAACG	18	AT4G14140	AT4G08990	This_gene_is_predicted_to_encode_a_DNA_methyltransferase._A_plant_line_expressing_an_RNAi_construct_directed_against_DMT2_has_reduced_agrobacterium-mediated_tumor_formation.	DNA_(cytosine-5-)-methyltransferase_family_protein;(source:Araport11)
Lb/AsCas12a_target900554_+	Chr3	10732833	10732860	-	TTTAAACAAACACTTTCACTACGCTTC	Chr3	10740715	10740742	-	TTTAAACAAACACTTTCACTACGCTTC	perfect	AT3G28640	AT3G28660	Tetratricopeptide_repeat_(TPR)-like_superfamily_protein;(source:Araport11)	Tetratricopeptide_repeat_(TPR)-like_superfamily_protein;(source:Araport11)
Lb/AsCas12a_target181259_+	Chr1	8647193	8647220	+	TTTAAACAACTTTTGGAGCAAAATGAT	Chr4	6366769	6366796	+	TTTAAACAACTTTTGGAGCAAAATGAT	perfect	AT1G24380	AT4G10230	no-apical-meristem-associated_carboxy-terminal_domain_protein;(source:Araport11)	no-apical-meristem-associated_carboxy-terminal_domain_protein;(source:Araport11)
Lb/AsCas12a_target988073_+	Chr2	10503882	10503909	+	TTTAAACAAGCTTCTGAGGGAGAGAAA	Chr3	18876205	18876232	-	TTTAAACAAGCTTCTGAGGGAGAGAAA	perfect	AT2G24692	AT3G50780	BTB/POZ_domain_protein;(source:Araport11)	BTB/POZ_domain_protein;(source:Araport11)
Lb/AsCas12a_target489266_-	Chr1	13762007	13762034	-	TTTAAACAATCTCCAAAGCCTAACCAC	Chr3	13219249	13219276	-	TTTAAACAATCTCCAAAGCCTAACCAC	perfect	AT1G36510	AT3G32260	Nucleic_acid-binding_proteins_superfamily;(source:Araport11)	Nucleic_acid-binding_proteins_superfamily;(source:Araport11)
Lb/AsCas12a_target135389_-	Chr1	25367952	25367979	+	TTTAAACACACCAAAGCCTCATCTAGC	Chr1	25361921	25361948	+	TTTAAACACACCAAAGCCTCATCTAAC	26	AT1G67680	AT1G67650	SRP72_RNA-binding_domain-containing_protein;(source:Araport11)	SRP72_RNA-binding_domain-containing_protein;(source:Araport11)
Lb/AsCas12a_target760332_-	Chr3	10270444	10270471	-	TTTAAACACCTTTTGATCCTTGGTTTC	Chr3	10273160	10273187	-	TTTAAACACCTTTTGATCCTTGGTTTC	perfect	AT3G27710	AT3G27720	RING/U-box_superfamily_protein;(source:Araport11)	IBR_domain_containing_protein;(source:Araport11)
Lb/AsCas12a_target978742_-	Chr3	10732650	10732677	+	TTTAAACACGCAACAATCAAGAAATGA	Chr3	10740532	10740559	+	TTTAAACACGCAACAATCAAGAAATGA	perfect	AT3G28640	AT3G28660	Tetratricopeptide_repeat_(TPR)-like_superfamily_protein;(source:Araport11)	Tetratricopeptide_repeat_(TPR)-like_superfamily_protein;(source:Araport11)
Lb/AsCas12a_target298248_+	Chr1	24513060	24513087	-	TTTAAACACGGATGGCTCAACTCAGGA	Chr1	24509101	24509128	-	TTTAAACACGGATGGCTCAACACAGGA	22	AT1G65890	AT1G65880	acyl_activating_enzyme_12;(source:Araport11)	Encodes_a_benzoate-CoA_ligase._Involved_in_the_biosynthesis_of_benzoyloxyglucosinolate_in_Arabidopsis_seeds.
Lb/AsCas12a_target667913_-	Chr5	15117054	15117081	-	TTTAAACACTTCCACTGAGGCTTCTAC	Chr5	15159333	15159360	-	TTTAAACACTTCCACTGAGGCTTCTAC	perfect	AT5G37950	AT5G38010	UDP-Glycosyltransferase_superfamily_protein;(source:Araport11)	UDP-Glycosyltransferase_superfamily_protein;(source:Araport11)
Lb/AsCas12a_target85578_+	Chr5	24083091	24083118	-	TTTAAACAGAACAGGAAAGAGTTGCAG	Chr3	16945622	16945649	+	TTTGAACAGAACAGGAAAGAGTTGCAG	4	AT5G59780	AT3G46130	Encodes_a_putative_transcription_factor_(MYB59).	Encodes_a_putative_transcription_factor_(MYB48)_that_functions_to_regulate_flavonol_biosynthesis_primarily_in_cotyledons.
Lb/AsCas12a_target1013040_-	Chr2	10503861	10503888	-	TTTAAACAGAGACAGAACCGAATCCAA	Chr3	18876226	18876253	+	TTTAAACAGAGACAGAACCGAATCCAA	perfect	AT2G24692	AT3G50780	BTB/POZ_domain_protein;(source:Araport11)	BTB/POZ_domain_protein;(source:Araport11)
Lb/AsCas12a_target38556_+	Chr1	6055394	6055421	-	TTTAAACAGATTGCTTTTGAAGGAGGA	Chr5	16045111	16045138	+	TTTAAACAGATTGCTTTTGAAGGAGGC	27	AT1G17600	AT5G40100	SOC3_is_a_TIR-NB-leucine-rich_repeat_(TNL)_protein.Mutants_suppress_loss_of_chs2_phenotype_of_auto-activation_of_immunity._When_the_TIR_domain_of_SOC3_interacts_with_CHS2_the_binding_results_in_temperature_activation_of_cell_death,_the_suppressors_inhibit_this_interaction.	Disease_resistance_protein_(TIR-NBS-LRR_class)_family;(source:Araport11)
Lb/AsCas12a_target145849_+	Chr5	4101363	4101390	+	TTTAAACAGGCAGCAAGCTTTAGTTTA	Chr5	4096651	4096678	+	TTTAAAGAGGCAGCAAGCTTTAGTTTA	7	AT5G12960	AT5G12950	proline-tRNA_ligase_(DUF1680);(source:Araport11)	proline-tRNA_ligase_(DUF1680);(source:Araport11)
Lb/AsCas12a_target1009987_-	Chr4	8698867	8698894	-	TTTAAACATATCCCAGTTACTAAGTGA	Chr4	8690537	8690564	-	TTTAAGCATATCCCAGTTACTAAGTGA	6	AT4G15236	AT4G15233	ABC-2_and_Plant_PDR_ABC-type_transporter_family_protein;(source:Araport11)	ABC-2_and_Plant_PDR_ABC-type_transporter_family_protein;(source:Araport11)
Lb/AsCas12a_target626707_-	Chr1	23298135	23298162	-	TTTAAACATATCTCCTGAAACATGCTC	Chr1	23418474	23418501	-	TTTAAACATATCTCCTGAAACATGCTC	perfect	AT1G62900	AT1G63140	S-adenosyl-L-methionine-dependent_methyltransferases_superfamily_protein;(source:Araport11)	O-methyltransferase_family_protein;(source:Araport11)
Lb/AsCas12a_target132421_-	Chr3	16825171	16825198	+	TTTAAACATCTGCTGAGAAAATGCTGT	Chr3	16949115	16949142	-	TTTAAACATCTGCTGAGAAAATGCTGT	perfect	AT3G45790	AT3G46140	Protein_kinase_superfamily_protein;(source:Araport11)	Protein_kinase_superfamily_protein;(source:Araport11)
Lb/AsCas12a_target927068_+	Chr4	17942810	17942837	+	TTTAAACATGTTAGGAAGGTCTGTGAA	Chr2	18662496	18662523	+	TTTAAACGTGTTAGGAAGGTCTGTGAA	8	AT4G38280	AT2G45250	integral_membrane_hemolysin-III-like_protein;(source:Araport11)	integral_membrane_hemolysin-III-like_protein;(source:Araport11)
Lb/AsCas12a_target390986_+	Chr1	4624727	4624754	-	TTTAAACATGTTGATAAGTTGAAGAGC	Chr1	4627801	4627828	-	TTTAAACATGTTGATAAGTTGAAGAGC	perfect	AT1G13490	AT1G13500	hypothetical_protein_(DUF1262);(source:Araport11)	hypothetical_protein_(DUF1262);(source:Araport11)
Lb/AsCas12a_target454280_-	Chr1	9139182	9139209	+	TTTAAACATTGTCTTCCAAAGCTTCTC	Chr1	9130575	9130602	+	TTTCAACATTGTCTTCCAAAGCTTCTC	4	AT1G26410	AT1G26390	FAD-binding_Berberine_family_protein;(source:Araport11)	FAD-binding_Berberine_family_protein;(source:Araport11)
Lb/AsCas12a_target187338_-	Chr3	4919922	4919949	-	TTTAAACCAAACCCACTGTAAAGTTCT	Chr3	4922272	4922299	-	TTTAAACCAAACCCACTGTAAAGTTCT	perfect	AT3G14640	AT3G14650	putative_cytochrome_P450	putative_cytochrome_P450_The_mRNA_is_cell-to-cell_mobile.
Lb/AsCas12a_target196044_+	Chr3	4922293	4922320	+	TTTAAACCAAAGATGCTTGAGAGTTAC	Chr3	4919943	4919970	+	TTTAAACCAAAGATGCTTGAAAGTTAC	21	AT3G14650	AT3G14640	putative_cytochrome_P450_The_mRNA_is_cell-to-cell_mobile.	putative_cytochrome_P450
Lb/AsCas12a_target233719_-	Chr1	8417768	8417795	-	TTTAAACCAAGACACAGACTCGGGTGA	Chr1	8589247	8589274	+	TTTAAACCAAGACACAGACTCGGGTGA	perfect	AT1G23810	AT1G24250	Paired_amphipathic_helix_(PAH2)_superfamily_protein;(source:Araport11)	Paired_amphipathic_helix_(PAH2)_superfamily_protein;(source:Araport11)
Lb/AsCas12a_target938335_+	Chr4	8751793	8751820	-	TTTAAACCAGAGAGGTTTCTAGCTTCC	Chr2	11523742	11523769	-	TTTAAACCAGAGAGGTTTCTAGCTTCT	27	AT4G15330	AT2G27000	a_member_of_the_cytochrome_P450_family	member_of_CYP705A
Lb/AsCas12a_target938335_+	Chr4	8751793	8751820	-	TTTAAACCAGAGAGGTTTCTAGCTTCC	Chr3	7010152	7010179	+	TTTAAACCAGAGAGGTTTCTAGCTTCG	27	AT4G15330	AT3G20080	a_member_of_the_cytochrome_P450_family	member_of_CYP705A
Lb/AsCas12a_target393828_+	Chr2	11523742	11523769	-	TTTAAACCAGAGAGGTTTCTAGCTTCT	Chr2	5935003	5935030	-	TTTAAGCCAGAGAGGTTTCTAGCTTCT	6	AT2G27000	AT2G14100	member_of_CYP705A	a_member_of_the_cytochrome_P450_family
Lb/AsCas12a_target342446_+	Chr1	7864269	7864296	-	TTTAAACCAGCAAATGCGAGACATGTC	Chr1	7868128	7868155	+	TTTAAACCAGCAAATGCGAGACATGTC	perfect	AT1G22260	AT1G22275	One_of_two_nearly_identical_proteins_(ZYP1b)_identified_by_similarity_to_transverse_filament_(TF)_proteins._These_proteins_are_involved_in_chromosome_synapsis_during_meiosis_I_and_localize_to_the_synaptonemal_complex_(SC)._Single_mutants_have_reduced_fertility_and_double_mutants_(induced_by_RNAi)_have_severely_reduced_fertility.	One_of_two_nearly_identical_proteins_(ZYP1a)_identified_by_similarity_to_transverse_filament_(TF)_proteins._These_proteins_are_involved_in_chromosome_synapsis_during_meiosis_I_and_localize_to_the_synaptonemal_complex_(SC)._Single_mutants_have_reduced_fertility_and_double_mutants_(induced_by_RNAi)_have_severely_reduced_fertility.
Lb/AsCas12a_target969700_-	Chr5	2535043	2535070	-	TTTAAACCATGCTGTGAATTTGAAGAT	Chr5	2547534	2547561	+	TTTAAACCATGCTGTGAATTTGAAGAT	perfect	AT5G07940	AT5G07970	dentin_sialophosphoprotein-like_protein;(source:Araport11)	dentin_sialophosphoprotein-like_protein;(source:Araport11)
Lb/AsCas12a_target969700_-	Chr5	2535043	2535070	-	TTTAAACCATGCTGTGAATTTGAAGAT	Chr5	2554299	2554326	+	TTTAAACCATGCTGTGAATTTGAAGAT	perfect	AT5G07940	AT5G07980	dentin_sialophosphoprotein-like_protein;(source:Araport11)	dentin_sialophosphoprotein-like_protein;(source:Araport11)
Lb/AsCas12a_target250835_+	Chr5	16744714	16744741	-	TTTAAACCGATCGTGTTATGGTCATTT	Chr4	140686	140713	+	TTTAAACCGATCGTGTTATTGTCATTT	20	AT5G41830	AT4G00320	RNI-like_superfamily_protein;(source:Araport11)	F-box/RNI-like_superfamily_protein;(source:Araport11)
Lb/AsCas12a_target622290_+	Chr4	13495851	13495878	-	TTTAAACCGGAATTAATCGAACCGGTT	Chr5	22389437	22389464	+	TTTAAACCGGAGTTAATCGAACCGGTT	12	AT4G26830	AT5G55180	O-Glycosyl_hydrolases_family_17_protein;(source:Araport11)	O-Glycosyl_hydrolases_family_17_protein;(source:Araport11)
Lb/AsCas12a_target820703_+	Chr4	18363848	18363875	+	TTTAAACCGGAGAGATGGATTTCTGAG	Chr2	9876240	9876267	+	TTTAAACCGGAGAGATGGATTTCAGAG	24	AT4G39480	AT2G23180	member_of_CYP96A	member_of_CYP96A
Lb/AsCas12a_target720305_-	Chr2	13594118	13594145	-	TTTAAACCTCCCACCAGAGTTGAAACT	Chr1	1654307	1654334	+	TTTAAACCTCCGACCAGAGTTGAAACT	12	AT2G31960	AT1G05570	encodes_a_protein_similar_to_callose_synthase	Encodes_a_callose_synthase_1_catalytic_subunit_._Member_of_Glycosyltransferase_Family-_48.
Lb/AsCas12a_target76312_-	Chr1	9567185	9567212	+	TTTAAACCTCGTAACTCCCTCTGAACC	Chr1	9590510	9590537	+	TTTAAACCTCGTAACTCCCTCTGAACC	perfect	AT1G27540	AT1G27580	F-box_protein_(DUF295);(source:Araport11)	F-box_protein_(DUF295);(source:Araport11)
Lb/AsCas12a_target638832_+	Chr3	7341207	7341234	+	TTTAAACCTGAGAGGTTTATAGCATCT	Chr3	7344433	7344460	+	TTTAAACCTGAGAGGTTTATAGCATCT	perfect	AT3G20940	AT3G20950	a_member_of_A-type_cytochrome_P450	member_of_CYP705A
Lb/AsCas12a_target1018661_+	Chr4	6224949	6224976	+	TTTAAACCTGAGGATATCAGAATGTGG	Chr4	6447431	6447458	-	TTTAAACCTGAGGATATCAGAATGTGG	perfect	AT4G09920	AT4G10400	FBD,_F-box_and_Leucine_Rich_Repeat_domains_containing_protein;(source:Araport11)	F-box/RNI-like/FBD-like_domains-containing_protein;(source:Araport11)
Lb/AsCas12a_target827742_-	Chr1	27615960	27615987	-	TTTAAACCTGGATGCTACAGGATCATG	Chr1	27622434	27622461	-	TTTAAACCTGGATGCTACAGGATCATG	perfect	AT1G73450	AT1G73460	Protein_kinase_superfamily_protein;(source:Araport11)	Protein_kinase_superfamily_protein;(source:Araport11)
Lb/AsCas12a_target633046_-	Chr4	875805	875832	-	TTTAAACCTGGGACCACCCATGTTCTT	Chr2	5598811	5598838	+	TTTAAACTTGGGACCACCCATGTTCTT	8	AT4G02000	AT2G13450	Ta11-like_non-LTR_retrotransposon;(source:Araport11)	Ta11-like_non-LTR_retrotransposon;(source:Araport11)
Lb/AsCas12a_target225598_+	Chr1	8770878	8770905	+	TTTAAACCTGTGACTCTAGGAGTAGCT	Chr1	8785257	8785284	+	TTTAAACCTGTGACTCTAGGAGTAGCT	perfect	AT1G24800	AT1G24881	F-box_family_protein;(source:Araport11)	F-box_family_protein;(source:Araport11)
Lb/AsCas12a_target225598_+	Chr1	8770878	8770905	+	TTTAAACCTGTGACTCTAGGAGTAGCT	Chr1	8807786	8807813	+	TTTAAACCTGTGACTCTAGGAGTAGCT	perfect	AT1G24800	AT1G25055	F-box_family_protein;(source:Araport11)	F-box_family_protein;(source:Araport11)
Lb/AsCas12a_target225598_+	Chr1	8770878	8770905	+	TTTAAACCTGTGACTCTAGGAGTAGCT	Chr1	8836542	8836569	+	TTTAAACCTGTGACTCTAGGAGTAGCT	perfect	AT1G24800	AT1G25211	F-box_family_protein;(source:Araport11)	F-box_family_protein;(source:Araport11)
Lb/AsCas12a_target449899_+	Chr5	24870482	24870509	+	TTTAAACGAGTTGGAGAAGGAGAAGCT	Chr5	24875874	24875901	+	TTTAAACGAGTTGGAGAAGGAGAAGCT	perfect	AT5G61940	AT5G61950	Ubiquitin_carboxyl-terminal_hydrolase-related_protein;(source:Araport11)	Ubiquitin_carboxyl-terminal_hydrolase-related_protein;(source:Araport11)
Lb/AsCas12a_target143742_+	Chr1	9567164	9567191	-	TTTAAACGATATGGTACTGAAAGGTTA	Chr1	9590489	9590516	-	TTTAAACGATATGGTACTGAAAGGTTA	perfect	AT1G27540	AT1G27580	F-box_protein_(DUF295);(source:Araport11)	F-box_protein_(DUF295);(source:Araport11)
Lb/AsCas12a_target939633_-	Chr1	17173013	17173040	+	TTTAAACGCAAGTTCACTGGAATCTAC	Chr2	18576217	18576244	-	TTTAAACGCAAGTTCACTGGAATCTAC	perfect	AT1G45332	AT2G45030	Translation_elongation_factor_EFG/EF2_protein;(source:Araport11)	Translation_elongation_factor_EFG/EF2_protein;(source:Araport11)
Lb/AsCas12a_target871683_-	Chr4	5768644	5768671	-	TTTAAACGCATGACCAGCTGGCTCTTC	Chr4	8150325	8150352	-	TTTAAACGCATGACCAGCTGGCTCTTC	perfect	AT4G08990	AT4G14140	DNA_(cytosine-5-)-methyltransferase_family_protein;(source:Araport11)	This_gene_is_predicted_to_encode_a_DNA_methyltransferase._A_plant_line_expressing_an_RNAi_construct_directed_against_DMT2_has_reduced_agrobacterium-mediated_tumor_formation.
Lb/AsCas12a_target921936_+	Chr3	17071633	17071660	-	TTTAAACGCATTCTCATTGCTAATAAC	Chr1	11661839	11661866	+	TTTAAACGCATTCTAATTGCTAATAAC	15	AT3G46390	AT1G32337	NAC_domain_protein;(source:Araport11)	hypothetical_protein;(source:Araport11)
Lb/AsCas12a_target497871_+	Chr5	23995396	23995423	-	TTTAAACGTTCTTGAAGAGATTAAAGA	Chr5	23997248	23997275	-	TTTAAACGTTCTTGAAGAGATTAAAGA	perfect	AT5G59530	AT5G59540	2-oxoglutarate_(2OG)_and_Fe(II)-dependent_oxygenase_superfamily_protein;(source:Araport11)	2-oxoglutarate_(2OG)_and_Fe(II)-dependent_oxygenase_superfamily_protein;(source:Araport11)
Lb/AsCas12a_target948530_-	Chr5	4101365	4101392	-	TTTAAACTAAAGCTTGCTGCCTGTTTA	Chr5	4096653	4096680	-	TTTAAACTAAAGCTTGCTGCCTCTTTA	23	AT5G12960	AT5G12950	proline-tRNA_ligase_(DUF1680);(source:Araport11)	proline-tRNA_ligase_(DUF1680);(source:Araport11)
Lb/AsCas12a_target78711_-	Chr1	9524337	9524364	+	TTTAAACTAGTCTCTTCTAGCTCACTC	Chr1	8617823	8617850	+	TTTAACCTAGTCTCTTCTAGCTCACTC	6	AT1G27430	AT1G24300	GYF_domain-containing_protein;(source:Araport11)	GYF_domain-containing_protein;(source:Araport11)
Lb/AsCas12a_target898456_+	Chr2	19199877	19199904	+	TTTAAACTATGTTTCAAGCATTTCTGT	Chr3	3181244	3181271	+	TTTAAACTATGTTTCAAGCATTTCTGT	perfect	AT2G46720	AT3G10280	Encodes_KCS13,_a_member_of_the_3-ketoacyl-CoA_synthase_family_involved_in_the_biosynthesis_of_VLCFA_(very_long_chain_fatty_acids).	Encodes_KCS14,_a_member_of_the_3-ketoacyl-CoA_synthase_family_involved_in_the_biosynthesis_of_VLCFA_(very_long_chain_fatty_acids).
Lb/AsCas12a_target10728_-	Chr1	4624748	4624775	+	TTTAAACTCATATGTCAATACCAAACT	Chr1	4627822	4627849	+	TTTAAACTCATATGTCAATACCAAACT	perfect	AT1G13490	AT1G13500	hypothetical_protein_(DUF1262);(source:Araport11)	hypothetical_protein_(DUF1262);(source:Araport11)
Lb/AsCas12a_target960762_-	Chr1	21356161	21356188	-	TTTAAACTCCTCAGCACACCTTGACTG	Chr1	21430211	21430238	+	TTTAAACTCCTCAGCACACCTTGACTG	perfect	AT1G57660	AT1G57860	Translation_protein_SH3-like_family_protein;(source:Araport11)	Translation_protein_SH3-like_family_protein;(source:Araport11)
Lb/AsCas12a_target271382_-	Chr3	7025478	7025505	-	TTTAAACTCCTCAGGGTCTTCCCAGAC	Chr3	7028302	7028329	-	TTTAAACTCCTCAGGGTCTTCCCAGAC	perfect	AT3G20120	AT3G20130	member_of_CYP705A	Encodes_a_member_of_the_CYP705A_family_of_cytochrome_P450_enzymes._Mutants_show_altered_gravitropic_responses.
Lb/AsCas12a_target16878_-	Chr1	23160260	23160287	-	TTTAAACTCTCTAGCAAAGTCTTGAAT	Chr1	24502304	24502331	+	TTTAAACTCTCTAGCAAAGTCTTGAAG	27	AT1G62560	AT1G65860	belongs_to_the_flavin-monooxygenase_(FMO)_family,_encodes_a_glucosinolate_S-oxygenase_that_catalyzes_the_conversion_of_methylthioalkyl_glucosinolates_to_methylsulfinylalkyl_glucosinolates_The_mRNA_is_cell-to-cell_mobile.	belongs_to_the_flavin-monooxygenase_(FMO)_family,_encodes_a_glucosinolate_S-oxygenase_that_catalyzes_the_conversion_of_methylthioalkyl_glucosinolates_to_methylsulfinylalkyl_glucosinolates
Lb/AsCas12a_target68432_-	Chr4	7309048	7309075	+	TTTAAACTCTGTTCCAACACTCTCCAT	Chr4	7311872	7311899	+	TTTAAACTCTGTTCCAACACTCTCCAT	perfect	AT4G12300	AT4G12310	member_of_CYP706A	member_of_CYP706A
Lb/AsCas12a_target68432_-	Chr4	7309048	7309075	+	TTTAAACTCTGTTCCAACACTCTCCAT	Chr4	7316003	7316030	+	TTTAAACTCTGTTCCAACACTCTCCAT	perfect	AT4G12300	AT4G12320	member_of_CYP706A	member_of_CYP706A
Lb/AsCas12a_target1030221_-	Chr3	22224110	22224137	+	TTTAAACTCTTGATTGATGATCTTTTG	Chr3	22561268	22561295	-	TTTAAACTCTTGATTGATGATCTTTTG	perfect	AT3G60160	AT3G60970	member_of_MRP_subfamily	member_of_MRP_subfamily
Lb/AsCas12a_target767553_+	Chr5	5858915	5858942	-	TTTAAACTGCATTGATGGGTTATGGTC	Chr5	5856794	5856821	-	TTTAAATTGCATTGATGGGTTATGGTC	7	AT5G17750	AT5G17740	P-loop_containing_nucleoside_triphosphate_hydrolases_superfamily_protein;(source:Araport11)	P-loop_containing_nucleoside_triphosphate_hydrolases_superfamily_protein;(source:Araport11)
Lb/AsCas12a_target230621_-	Chr1	8647172	8647199	-	TTTAAACTGTTCTTCAGATTGTTGTTT	Chr4	6366748	6366775	-	TTTAAACTGTTCTTCAGATTGTTGTTT	perfect	AT1G24380	AT4G10230	no-apical-meristem-associated_carboxy-terminal_domain_protein;(source:Araport11)	no-apical-meristem-associated_carboxy-terminal_domain_protein;(source:Araport11)
Lb/AsCas12a_target672072_-	Chr1	6659393	6659420	+	TTTAAACTTATGACCACGAGGTTGACA	Chr4	6104596	6104623	-	TTTAAACTTATGACCACGAGGTTGACA	perfect	AT1G19260	AT4G09660	TTF-type_zinc_finger_protein_with_HAT_dimerization_domain-containing_protein;(source:Araport11)	zinc_finger_MYM-type-like_protein;(source:Araport11)
Lb/AsCas12a_target699575_-	Chr2	18778113	18778140	+	TTTAAACTTCCAAGCTTAAGACTCATG	Chr1	12223740	12223767	+	TTTAAACATCCAAGCTTAAGACTCATG	8	AT2G45560	AT1G33720	cytochrome_P450_monooxygenase	member_of_CYP76C
Lb/AsCas12a_target197192_-	Chr5	4101342	4101369	-	TTTAAACTTCTCATCAGTCGCAGCCGA	Chr5	4096630	4096657	-	TTTAAACTTCTCATCAGTCGCATCCGA	23	AT5G12960	AT5G12950	proline-tRNA_ligase_(DUF1680);(source:Araport11)	proline-tRNA_ligase_(DUF1680);(source:Araport11)
Lb/AsCas12a_target839846_-	Chr2	9280619	9280646	-	TTTAAACTTTGTCACATTCTTCCCAAC	Chr2	9331645	9331672	-	TTTAAACTTTGTCACATTCTTCCCAAC	perfect	AT2G21730	AT2G21890	cinnamyl_alcohol_dehydrogenase_homolog_2;(source:Araport11)	cinnamyl_alcohol_dehydrogenase_homolog_3;(source:Araport11)
Lb/AsCas12a_target219999_+	Chr4	7527567	7527594	-	TTTAAAGAAAACAAGCTTTACGTGCTT	Chr4	7523338	7523365	-	TTTAAAGAAAACAAGCTTTACGTTCTT	24	AT4G12820	AT4G12810	Member_of_a_family_of_proteins_containing_an_F-box_domain_at_the_N-terminal_region_and_three_kelch_repeats_at_the_C-terminal_region._Involved_in_BR_signaling._Co-suppressed_KIB1,2,3,4_lines_have_a_dwarf_phenotype_and_resemble_BR_receptor_mutants.	KIB1_contains_an_F-box_domain_at_the_N-terminal_region_and_three_kelch_repeats_at_the_C-terminal_region._It_is_expressed_ubiquitously_and_accumulates_in_the_nucleolus_and_to_a_lesser_extent_in_the_cytoplasm.
Lb/AsCas12a_target335184_-	Chr2	17469055	17469082	+	TTTAAAGAAAACAGAGAGACCAAAATC	Chr3	21298460	21298487	+	TTTAAAGAAAACAGAGAGACCAAAATC	perfect	AT2G41860	AT3G57530	member_of_Calcium_Dependent_Protein_Kinase	Calcium-dependent_Protein_Kinase._ABA_signaling_component_that_regulates_the_ABA-responsive_gene_expression_via_ABF4._AtCPK32_has_autophosphorylation_activity_and_can_phosphorylate_ABF4_in_vitro
Lb/AsCas12a_target304354_+	Chr1	25309211	25309238	+	TTTAAAGAAACTCATTGACAGGGCACG	Chr1	8632928	8632955	+	TTTAAAGAAAGTCATTGACAGGGCACG	11	AT1G67530	AT1G24330	ARM_repeat_superfamily_protein;(source:Araport11)	ARM_repeat_superfamily_protein;(source:Araport11)
Lb/AsCas12a_target229891_+	Chr3	10116206	10116233	+	TTTAAAGAAAGAAGCTGGCGAGAAAGT	Chr3	10114488	10114515	+	TTTAAAAAAAGAAGCTGGCGAGAAAGT	7	AT3G27331	AT3G27329	Plant_self-incompatibility_protein_S1_family;(source:Araport11)	Plant_self-incompatibility_protein_S1_family;(source:Araport11)
Lb/AsCas12a_target878679_+	Chr1	23298156	23298183	+	TTTAAAGAAATTCCAAAAGGAGATGCC	Chr1	23418495	23418522	+	TTTAAAGAAATTCCAAAAGGAGATGCC	perfect	AT1G62900	AT1G63140	S-adenosyl-L-methionine-dependent_methyltransferases_superfamily_protein;(source:Araport11)	O-methyltransferase_family_protein;(source:Araport11)
Lb/AsCas12a_target321656_-	Chr3	17530698	17530725	-	TTTAAAGAACCTCTCTCTGATTGAGAT	Chr3	17341536	17341563	+	TTTAAAGAATCTCTCTCTGATTGAGAT	10	AT3G47570	AT3G47090	Leucine-rich_repeat_protein_kinase_family_protein;(source:Araport11)	Leucine-rich_repeat_protein_kinase_family_protein;(source:Araport11)
Lb/AsCas12a_target691018_+	Chr5	5349643	5349670	-	TTTAAAGAACGGGTGGTTTTACACCGG	Chr5	5357217	5357244	-	TTTAAAGAACGGGTGGTTTTACACCGG	perfect	AT5G16340	AT5G16370	AMP-dependent_synthetase_and_ligase_family_protein;(source:Araport11)	acyl_activating_enzyme_5;(source:Araport11)
Lb/AsCas12a_target956373_+	Chr3	8438660	8438687	+	TTTAAAGAAGACGTCTTAAAGTACATT	Chr3	8429206	8429233	+	TTTAAAGAAGACGTCTTAAATTACATT	21	AT3G23530	AT3G23510	Cyclopropane-fatty-acyl-phospholipid_synthase;(source:Araport11)	Cyclopropane-fatty-acyl-phospholipid_synthase;(source:Araport11)
Lb/AsCas12a_target857395_+	Chr2	9280640	9280667	+	TTTAAAGAAGGAGACCGAGTAGGAGTA	Chr2	9331666	9331693	+	TTTAAAGAAGGAGACCGAGTAGGAGTA	perfect	AT2G21730	AT2G21890	cinnamyl_alcohol_dehydrogenase_homolog_2;(source:Araport11)	cinnamyl_alcohol_dehydrogenase_homolog_3;(source:Araport11)
Lb/AsCas12a_target886298_-	Chr1	8770857	8770884	-	TTTAAAGAATCCATCCTTTCCACTGAT	Chr1	8785236	8785263	-	TTTAAAGAATCCATCCTTTCCACTGAT	perfect	AT1G24800	AT1G24881	F-box_family_protein;(source:Araport11)	F-box_family_protein;(source:Araport11)
Lb/AsCas12a_target886298_-	Chr1	8770857	8770884	-	TTTAAAGAATCCATCCTTTCCACTGAT	Chr1	8807765	8807792	-	TTTAAAGAATCCATCCTTTCCACTGAT	perfect	AT1G24800	AT1G25055	F-box_family_protein;(source:Araport11)	F-box_family_protein;(source:Araport11)
Lb/AsCas12a_target886298_-	Chr1	8770857	8770884	-	TTTAAAGAATCCATCCTTTCCACTGAT	Chr1	8836521	8836548	-	TTTAAAGAATCCATCCTTTCCACTGAT	perfect	AT1G24800	AT1G25211	F-box_family_protein;(source:Araport11)	F-box_family_protein;(source:Araport11)
Lb/AsCas12a_target899154_-	Chr3	17253945	17253972	-	TTTAAAGACAAGACTGCCGGAACAACC	Chr3	17259280	17259307	-	TTTAAAGACAAGACTGCCGGAACAACC	perfect	AT3G46840	AT3G46850	Subtilase_family_protein;(source:Araport11)	Subtilase_family_protein;(source:Araport11)
Lb/AsCas12a_target115798_-	Chr2	16532286	16532313	-	TTTAAAGACACAACCAAAGCCACCTTC	Chr3	92593	92620	+	TTTGAAGACACAACCAAAGCCACCTTC	4	AT2G39660	AT3G01300	Encodes_a_plasma_membrane-localized_ser/thr_protein_kinase_that_is_a_crucial_component_of_host_response_signaling_required_to_activate_the_resistance_responses_to_Botrytis_and_A._brassicicola_infection._It_is_likely_a_negative_regulator_of_salicylic_acid_accumulation_and_basal_defense_against_virulent_bacterial_pathogens.	Protein_kinase_superfamily_protein;(source:Araport11)
Lb/AsCas12a_target225738_-	Chr2	18326477	18326504	+	TTTAAAGACACGCAGCGGATGGTTATG	Chr2	18324259	18324286	+	TTTAAAGACACGCAGCGGATGGTTGTG	25	AT2G44390	AT2G44380	Cysteine/Histidine-rich_C1_domain_family_protein;(source:Araport11)	Cysteine/Histidine-rich_C1_domain_family_protein;(source:Araport11)
Lb/AsCas12a_target76500_-	Chr2	18324259	18324286	+	TTTAAAGACACGCAGCGGATGGTTGTG	Chr5	17486105	17486132	+	TTTAAAGACACGCAGCGGATGGTTGTG	perfect	AT2G44380	AT5G43520	Cysteine/Histidine-rich_C1_domain_family_protein;(source:Araport11)	Cysteine/Histidine-rich_C1_domain_family_protein;(source:Araport11)
Lb/AsCas12a_target416317_+	Chr4	13862596	13862623	-	TTTAAAGACATGGGAGTATATATGATT	Chr4	13858703	13858730	-	TTTAAAGACATGGGAGTATATATAATT	24	AT4G27830	AT4G27820	Encodes_a_beta-glucosidase_that_may_be_responsible_for_acyl-glucose-dependent_anthocyanin_glucosyltransferase_activity_in_Arabidopsis._In_vitro_efforts_to_demonstrate_AAGT_activity_for_BGLU10_have_been_unsuccessful_but_experiments_with_mutants_in_this_gene_suggest_at_least_an_indirect_involvement_in_anthocyanin_formation.	beta_glucosidase_9;(source:Araport11)
Lb/AsCas12a_target432724_-	Chr4	9515262	9515289	+	TTTAAAGACGAACCAAGGACACTGAGA	Chr4	9536314	9536341	+	TTTAAAGACGAACCAAGGACACTGAGA	perfect	AT4G16900	AT4G16940	Disease_resistance_protein_(TIR-NBS-LRR_class)_family;(source:Araport11)	Disease_resistance_protein_(TIR-NBS-LRR_class)_family;(source:Araport11)
Lb/AsCas12a_target432724_-	Chr4	9515262	9515289	+	TTTAAAGACGAACCAAGGACACTGAGA	Chr4	9549679	9549706	+	TTTAAAGACGAACCAAGGACACTGAGA	perfect	AT4G16900	AT4G16960	Disease_resistance_protein_(TIR-NBS-LRR_class)_family;(source:Araport11)	disease_resistance_protein_(TIR-NBS-LRR_class);(source:Araport11)
Lb/AsCas12a_target801348_-	Chr3	3539897	3539924	+	TTTAAAGACTCTTGGAACAACAAATCA	Chr3	3536664	3536691	+	TTTAAAGCCTCTTGGAACAACAAATCA	8	AT3G11300	AT3G11290	hypothetical_protein;(source:Araport11)	Myb/SANT-like_DNA-binding_domain_protein;(source:Araport11)
Lb/AsCas12a_target177379_-	Chr3	22070779	22070806	+	TTTAAAGACTTGACCAAAGCCTCCTTT	Chr3	22064827	22064854	+	TTTGTAGACTTGACCAAAGCCTCCTTT	4,5	AT3G59750	AT3G59730	Concanavalin_A-like_lectin_protein_kinase_family_protein;(source:Araport11)	Concanavalin_A-like_lectin_protein_kinase_family_protein;(source:Araport11)
Lb/AsCas12a_target177379_-	Chr3	22070779	22070806	+	TTTAAAGACTTGACCAAAGCCTCCTTT	Chr3	22068012	22068039	+	TTTGTAGACTTGACCAAAGCCTCCTTT	4,5	AT3G59750	AT3G59740	Concanavalin_A-like_lectin_protein_kinase_family_protein;(source:Araport11)	Concanavalin_A-like_lectin_protein_kinase_family_protein;(source:Araport11)
Lb/AsCas12a_target1024145_+	Chr1	21769354	21769381	+	TTTAAAGAGAATGGAAGCCTATCACGA	Chr1	21805612	21805639	+	TTTAAAGAGAATGGAAGCCTATCACGA	perfect	AT1G58643	AT1G58936	Inositol-pentakisphosphate_2-kinase_family_protein;(source:Araport11)	Inositol-pentakisphosphate_2-kinase_family_protein;(source:Araport11)
Lb/AsCas12a_target1024145_+	Chr1	21769354	21769381	+	TTTAAAGAGAATGGAAGCCTATCACGA	Chr1	21841870	21841897	+	TTTAAAGAGAATGGAAGCCTATCACGA	perfect	AT1G58643	AT1G59312	Inositol-pentakisphosphate_2-kinase_family_protein;(source:Araport11)	Inositol-pentakisphosphate_2-kinase_family_protein;(source:Araport11)
Lb/AsCas12a_target943419_+	Chr5	4764302	4764329	-	TTTAAAGAGATGTGGAAAGAGTTGTAG	Chr3	18428213	18428240	+	TTTAAAGAGATGTGGAAAGAGTTGCAG	25	AT5G14750	AT3G49690	Encodes_a_MyB-related_protein_containing_R2_and_R3_repeats,_involved_in_root_and_hypocotyl_epidermal_cell_fate_determination._Loss_of_function_mutations_make_extra_root_hairs._Nuclear_localized_protein_is_a_positive_regulator_for_expression_of_CAPRICE_(CPC).	Putative_homolog_of_the_Blind_gene_in_tomato._Together_with_RAX1_and_RAX3_belong_to_the_class_R2R3_MYB_genes;_encoded_by_the_Myb-like_transcription_factor_MYB84,_regulates_axillary_meristem_formation.
Lb/AsCas12a_target653287_+	Chr1	9133355	9133382	-	TTTAAAGAGATTGATGGATGTTAAAGC	Chr1	9126986	9127013	-	TTTGAAGAGATTGATGGATGTTAAAGC	4	AT1G26400	AT1G26380	FAD-binding_Berberine_family_protein;(source:Araport11)	Functions_in_the_biosynthesis_of_4-hydroxy_indole-3-carbonyl_nitrile_(4-OH-ICN),_a_cyanogenic_phytoalexin_in_Arabidopsis._FOX1_acts_as_a_dehydrogenase_on_indole_cyanohydrin_to_form_indole_carbonyl_nitrile.
Lb/AsCas12a_target653287_+	Chr1	9133355	9133382	-	TTTAAAGAGATTGATGGATGTTAAAGC	Chr1	9130228	9130255	-	TTTGAAGAGATTGATGGATGTTAAAGC	4	AT1G26400	AT1G26390	FAD-binding_Berberine_family_protein;(source:Araport11)	FAD-binding_Berberine_family_protein;(source:Araport11)
Lb/AsCas12a_target828616_-	Chr1	24513902	24513929	+	TTTAAAGAGATTGGATCATGCTCGTCT	Chr1	24509904	24509931	+	TTTAAGGAGATTGGATCATGCTCGTCT	6	AT1G65890	AT1G65880	acyl_activating_enzyme_12;(source:Araport11)	Encodes_a_benzoate-CoA_ligase._Involved_in_the_biosynthesis_of_benzoyloxyglucosinolate_in_Arabidopsis_seeds.
Lb/AsCas12a_target538756_+	Chr1	23857632	23857659	-	TTTAAAGAGCAGTTTTGAAAAGTCGTG	Chr1	23859792	23859819	-	TTTAAAGAGCAGTTTTGAAAAGTCGTG	perfect	AT1G64290	AT1G64295	F-box_protein-like_protein;(source:Araport11)	F-box_associated_ubiquitination_effector_family_protein;(source:Araport11)
Lb/AsCas12a_target586233_+	Chr1	22348726	22348753	-	TTTAAAGAGGCTAGATATTGCCTGCAT	Chr1	22356074	22356101	-	TTTAAAGAGGCTAGATATTGCCTGCAT	perfect	AT1G60680	AT1G60710	NAD(P)-linked_oxidoreductase_superfamily_protein;(source:Araport11)	Encodes_ATB2.
Lb/AsCas12a_target419463_+	Chr3	22224089	22224116	-	TTTAAAGATCGGACAGTGGTGACTATT	Chr3	22561289	22561316	+	TTTAAAGATCGGACAGTGGTGACTATT	perfect	AT3G60160	AT3G60970	member_of_MRP_subfamily	member_of_MRP_subfamily
Lb/AsCas12a_target122837_-	Chr1	12933279	12933306	+	TTTAAAGATGAACTGTTCAAAGTAAAT	Chr1	12947990	12948017	+	TTTAAAGATGAACTGTTCAAAGTAAAT	perfect	AT1G35250	AT1G35290	Thioesterase_superfamily_protein;(source:Araport11)	Thioesterase_superfamily_protein;(source:Araport11)
Lb/AsCas12a_target1009646_+	Chr2	5598790	5598817	-	TTTAAAGATGATGCAAGAAAGTCCAAT	Chr4	875826	875853	+	TTTAAAGATGATGCAAGAAAGTCCAAT	perfect	AT2G13450	AT4G02000	Ta11-like_non-LTR_retrotransposon;(source:Araport11)	Ta11-like_non-LTR_retrotransposon;(source:Araport11)
Lb/AsCas12a_target500475_+	Chr3	5174819	5174846	-	TTTAAAGATGTGAATCTTAGCAGTGGA	Chr3	5624817	5624844	-	TTTAAAGATGTGAATCTTAGCAGTGGA	perfect	AT3G15356	AT3G16530	Legume_lectin_family_protein;(source:Araport11)	Lectin_like_protein_whose_expression_is_induced_upon_treatment_with_chitin_oligomers.
Lb/AsCas12a_target405023_+	Chr1	24594726	24594753	-	TTTAAAGATTCTTTCCATGCTCGTGAA	Chr1	24574724	24574751	+	TTTAAAGATTCTTTCAATGCTCGTGAA	16	AT1G66060	AT1G66000	hypothetical_protein_(DUF577);(source:Araport11)	hypothetical_protein_(DUF577);(source:Araport11)
Lb/AsCas12a_target549015_+	Chr1	16415975	16416002	+	TTTAAAGATTTGAGGCTATTGATACCT	Chr1	16425298	16425325	+	TTTAAAGATTTGAGGCTATTGATACCT	perfect	AT1G43600	AT1G43610	Haloacid_dehalogenase-like_hydrolase_(HAD)_superfamily_protein;(source:Araport11)	Haloacid_dehalogenase-like_hydrolase_(HAD)_superfamily_protein;(source:Araport11)
Lb/AsCas12a_target584884_+	Chr3	15890138	15890165	-	TTTAAAGCAAGAATCCCGGTTTGCAAA	Chr3	18016808	18016835	+	TTTAAAGCAAGAATCCCGGTTTGCAAA	perfect	AT3G44160	AT3G48620	Encodes_a_chloroplast-localized_Omp85_family_member._Members_of_this_family_chaperone_the_membrane_insertion_of_beta-barrel-shaped_outer_membrane_proteins_in_bacteria,_mitochondria_and_probably_chloroplasts_and_facilitate_the_transfer_of_nuclear-encoded_cytosolically_synthesized_preproteins_across_the_outer_envelope_of_chloroplasts.	Outer_membrane_OMP85_family_protein;(source:Araport11)
Lb/AsCas12a_target903879_-	Chr3	7117965	7117992	-	TTTAAAGCAAGTTTCTTTAGCTTATTC	Chr1	18783548	18783575	-	TTTAAAGCAAGTTTCTTTAGTTTATTC	21	AT3G20410	AT1G50700	calmodulin-domain_protein_kinase_CDPK_isoform_9_(CPK9)	member_of_Calcium_Dependent_Protein_Kinase
Lb/AsCas12a_target967431_-	Chr1	23386461	23386488	+	TTTAAAGCCAAATCAGGTTCACCTCTC	Chr1	23390052	23390079	+	TTTAAAGCCAAATCAGGTTCACCTCTC	perfect	AT1G63070	AT1G63080	pentatricopeptide_(PPR)_repeat-containing_protein;(source:Araport11)	Transacting_siRNA_generating_locus._Is_targeted_by_TAS2-derived_ta-siR2140_for_cleavage.
Lb/AsCas12a_target113929_+	Chr4	17701260	17701287	+	TTTAAAGCCACAAGCTTCATCTGAAAC	Chr4	17949107	17949134	+	TTTAAAGCCACAAGCTTCATCTGAAAC	perfect	AT4G37680	AT4G38320	heptahelical_transmembrane_protein_HHP4	heptahelical_transmembrane_protein_HHP5
Lb/AsCas12a_target724510_+	Chr3	10582110	10582137	+	TTTAAAGCCATGGGAAATCCTTTTGAT	Chr3	10566586	10566613	+	TTTGAAGCCATGGGAAATCCTTTTGAT	4	AT3G28320	AT3G28300	transmembrane_protein;(source:Araport11)	Possesses_a_transmembrane_domain_and_a_small_region_that_has_sequence_similarities_to_integrins_from_fungi,_insects_and_humans._Is_localized_to_plasma_membrane_and_cytoplasm.
Lb/AsCas12a_target534398_-	Chr3	11364235	11364262	+	TTTAAAGCCGGTTTGCAATTTTGCAGA	Chr3	11363893	11363920	+	TTTAAAGTCGGTTTGCAATTTTGCAGA	8	AT3G29570	AT3G29570	hypothetical_protein;(source:Araport11)	hypothetical_protein;(source:Araport11)
Lb/AsCas12a_target304000_-	Chr1	30066426	30066453	+	TTTAAAGCCTGCAATACAGACTTGCAT	Chr1	30061583	30061610	+	TTTGAAGCCTGCAATACAGACTTGCAT	4	AT1G79930	AT1G79920	encodes_high_molecular_weight_heat_shock_protein_70_not_a_HSP90_homolog,_mRNA_is_constitutively_expressed_but_transiently_induced_after_heat_shock	Heat_shock_protein_70_(Hsp_70)_family_protein;(source:Araport11)
Lb/AsCas12a_target527346_+	Chr3	13276438	13276465	+	TTTAAAGCGATGGATCAAAACCTGGAG	Chr3	13239857	13239884	+	TTTAAAGCGATGGATCAAAACCCGGAG	23	AT3G32330	AT3G32280	DNA_repair_protein-like_protein;(source:Araport11)	ATP-dependent_helicase_family_protein;(source:Araport11)
Lb/AsCas12a_target736324_-	Chr2	13949732	13949759	+	TTTAAAGCGTTCTGCTGTCCCCATGGT	Chr2	13945679	13945706	+	TTTAAAGCGTTCTGCTGTCCCCATTGT	25	AT2G32880	AT2G32870	TRAF-like_family_protein;(source:Araport11)	TRAF-like_family_protein;(source:Araport11)
Lb/AsCas12a_target929485_+	Chr2	18324238	18324265	-	TTTAAAGCTCGAGACGAAGATGAGGTC	Chr2	18326456	18326483	-	TTTAAAGCTCGAGACGAAGATGAGGTC	perfect	AT2G44380	AT2G44390	Cysteine/Histidine-rich_C1_domain_family_protein;(source:Araport11)	Cysteine/Histidine-rich_C1_domain_family_protein;(source:Araport11)
Lb/AsCas12a_target110715_-	Chr2	18662475	18662502	-	TTTAAAGCTGCTACGCGCTGCATCTCT	Chr4	17942789	17942816	-	TTTAAAGCTGCTACGCGCTGCATCTCT	perfect	AT2G45250	AT4G38280	integral_membrane_hemolysin-III-like_protein;(source:Araport11)	integral_membrane_hemolysin-III-like_protein;(source:Araport11)
Lb/AsCas12a_target32189_-	Chr2	3615693	3615720	-	TTTAAAGCTTTCATGGTGTAGGCAAAG	Chr2	3623040	3623067	-	TTTAAAGCTTTCATGGTGTAGGCAAAG	perfect	AT2G07981	AT2G08986	hypothetical_protein;(source:Araport11)	hypothetical_protein;(source:Araport11)
Lb/AsCas12a_target32189_-	Chr2	3615693	3615720	-	TTTAAAGCTTTCATGGTGTAGGCAAAG	Chr2	3624285	3624312	-	TTTAAAGCTTTCATGGTGTAGGCAAAG	perfect	AT2G07981	AT2G08986	hypothetical_protein;(source:Araport11)	hypothetical_protein;(source:Araport11)
Lb/AsCas12a_target32189_-	Chr2	3615693	3615720	-	TTTAAAGCTTTCATGGTGTAGGCAAAG	Chr2	3624993	3625020	-	TTTAAAGCTTTCATGGTGTAGGCAAAG	perfect	AT2G07981	AT2G08986	hypothetical_protein;(source:Araport11)	hypothetical_protein;(source:Araport11)
Lb/AsCas12a_target112596_-	Chr5	5349664	5349691	+	TTTAAAGCTTTCTCTGTTCCGACCGGA	Chr5	5357238	5357265	+	TTTAAAGCTTTCTCTGTTCCGACCGGA	perfect	AT5G16340	AT5G16370	AMP-dependent_synthetase_and_ligase_family_protein;(source:Araport11)	acyl_activating_enzyme_5;(source:Araport11)
Lb/AsCas12a_target893551_+	Chr1	16215781	16215808	-	TTTAAAGCTTTGTGTTTGTCTTTCTTG	Chr1	16219103	16219130	-	TTTAAAGCTTTGTGTTTGTCTTTCTTG	perfect	AT1G43080	AT1G43090	Pectin_lyase-like_superfamily_protein;(source:Araport11)	Pectin_lyase-like_superfamily_protein;(source:Araport11)
Lb/AsCas12a_target893551_+	Chr1	16215781	16215808	-	TTTAAAGCTTTGTGTTTGTCTTTCTTG	Chr1	16222426	16222453	-	TTTAAAGCTTTGTGTTTGTCTTTCTTG	perfect	AT1G43080	AT1G43100	Pectin_lyase-like_superfamily_protein;(source:Araport11)	Pectin_lyase-like_superfamily_protein;(source:Araport11)
Lb/AsCas12a_target25114_+	Chr2	341356	341383	-	TTTAAAGGACTTGAAGGTGAAGTGTGC	Chr3	9974946	9974973	-	TTTAAAGGACTTGAAGGTGAAGTGTGC	perfect	AT2G01790	AT3G27040	TRAF-like_family_protein;(source:Araport11)	MATH_domain/coiled-coil_protein;(source:Araport11)
Lb/AsCas12a_target382105_-	Chr2	5599085	5599112	+	TTTAAAGGAGGATGAGGAATCCTTGGA	Chr4	875531	875558	-	TTTAAAGGAGGATGAGGAATCCTTGGA	perfect	AT2G13450	AT4G02000	Ta11-like_non-LTR_retrotransposon;(source:Araport11)	Ta11-like_non-LTR_retrotransposon;(source:Araport11)
Lb/AsCas12a_target920829_+	Chr3	6695157	6695184	+	TTTAAAGGAGTTTCAAGTGTTTCTAGA	Chr1	18408597	18408624	+	TTTAAGGGAGTTTCAAGTGTTTCTAGA	6	AT3G19310	AT1G49740	PLC-like_phosphodiesterases_superfamily_protein;(source:Araport11)	PLC-like_phosphodiesterases_superfamily_protein;(source:Araport11)
Lb/AsCas12a_target403736_-	Chr5	239026	239053	+	TTTAAAGGAGTTTTAAAGGATGAAATC	Chr4	8489	8516	+	TTTGAAGGAGTTTTAAAGGATGAAATC	4	AT5G01630	AT4G00020	Ortholog_of_breast_cancer_susceptibility_protein_2._Essential_at_meiosis._Interacts_with_with_both_Rad51_and_Dss1(I)_or_both_Dmc1_and_Dss1(I)_in_a_tripartite_complex.	Ortholog_of_breast_cancer_susceptibility_protein_2._Essential_at_meiosis._Interacts_with_either_AtRad51_or_AtDmc1_and_ATDSS1(I)._Involved_in_embryo_sac_development_and_defense_gene_transcription_during_plant_immune_responses.
Lb/AsCas12a_target549354_-	Chr4	8500	8527	+	TTTAAAGGATGAAATCCTTGGCCTTTT	Chr5	239037	239064	+	TTTAAAGGATGAAATCCTTGGCCTTTT	perfect	AT4G00020	AT5G01630	Ortholog_of_breast_cancer_susceptibility_protein_2._Essential_at_meiosis._Interacts_with_either_AtRad51_or_AtDmc1_and_ATDSS1(I)._Involved_in_embryo_sac_development_and_defense_gene_transcription_during_plant_immune_responses.	Ortholog_of_breast_cancer_susceptibility_protein_2._Essential_at_meiosis._Interacts_with_with_both_Rad51_and_Dss1(I)_or_both_Dmc1_and_Dss1(I)_in_a_tripartite_complex.
Lb/AsCas12a_target52296_-	Chr4	15217764	15217791	-	TTTAAAGGATTGGTTACTTCGAACCCC	Chr4	15219225	15219252	-	TTTAAAGGATTGGTTACTTCGAACCCC	perfect	AT4G31351	AT4G31354	This_gene_encodes_a_small_protein_and_has_either_evidence_of_transcription_or_purifying_selection.	This_gene_encodes_a_small_protein_and_has_either_evidence_of_transcription_or_purifying_selection._The_mRNA_is_cell-to-cell_mobile.
Lb/AsCas12a_target991660_-	Chr3	2077608	2077635	+	TTTAAAGGCAAAACTATTCCTTGCAGG	Chr3	2066254	2066281	+	TTTAGAGGCAAAACTATTCCTTGCAGG	5	AT3G06640	AT3G06620	PAS_domain-containing_protein_tyrosine_kinase_family_protein;(source:Araport11)	PAS_domain-containing_protein_tyrosine_kinase_family_protein;(source:Araport11)
Lb/AsCas12a_target545367_+	Chr1	22558354	22558381	+	TTTAAAGGGAAAGAGATTTGTTTTGAT	Chr1	22615162	22615189	-	TTTAAAGGGAAAGAGATTTGTTTTGAT	perfect	AT1G61190	AT1G61310	Putative_CC-NB-LRR_resistance_gene._It's_ortholog_in_ecotype_Wei-0_RPP39_(R_190-Wei-0,_accession_number_JQ045573,_PMID:22359513)_has_been_shown_experimentally_to_recognize_the_effector_ATR39-1_produced_by_Hyaloperonospora_arabidopsidis_(Hpa)._The_mRNA_is_cell-to-cell_mobile.	LRR_and_NB-ARC_domains-containing_disease_resistance_protein;(source:Araport11)
Lb/AsCas12a_target984588_+	Chr2	8598534	8598561	-	TTTAAAGGGAAATCTATGAGAAGTAAC	Chr2	8604744	8604771	-	TTTAAAGGGAAATCTATGAGAAGTAAC	perfect	AT2G19910	AT2G19920	RNA-dependent_RNA_polymerase_family_protein;(source:Araport11)	RNA-dependent_RNA_polymerase_family_protein;(source:Araport11)
Lb/AsCas12a_target842292_+	Chr5	854588	854615	-	TTTAAAGGGAAGCGACGAGAGAAAACA	Chr3	22844266	22844293	-	TTTAAAGGGAAGCGACGAGAAAAAACA	21	AT5G03435	AT3G61720	Ca2+dependent_plant_phosphoribosyltransferase_family_protein;(source:Araport11)	Ca2+dependent_plant_phosphoribosyltransferase_family_protein;(source:Araport11)
Lb/AsCas12a_target936979_-	Chr1	30061070	30061097	+	TTTAAAGGTCGGACTGAGAATGGCACA	Chr1	30065913	30065940	+	TTTAAAGGTCGGACTGAGAATGGCACA	perfect	AT1G79920	AT1G79930	Heat_shock_protein_70_(Hsp_70)_family_protein;(source:Araport11)	encodes_high_molecular_weight_heat_shock_protein_70_not_a_HSP90_homolog,_mRNA_is_constitutively_expressed_but_transiently_induced_after_heat_shock
Lb/AsCas12a_target124816_-	Chr1	21769333	21769360	-	TTTAAAGGTCTCATATCAAGATCAATG	Chr1	21805591	21805618	-	TTTAAAGGTCTCATATCAAGATCAATG	perfect	AT1G58643	AT1G58936	Inositol-pentakisphosphate_2-kinase_family_protein;(source:Araport11)	Inositol-pentakisphosphate_2-kinase_family_protein;(source:Araport11)
Lb/AsCas12a_target124816_-	Chr1	21769333	21769360	-	TTTAAAGGTCTCATATCAAGATCAATG	Chr1	21841849	21841876	-	TTTAAAGGTCTCATATCAAGATCAATG	perfect	AT1G58643	AT1G59312	Inositol-pentakisphosphate_2-kinase_family_protein;(source:Araport11)	Inositol-pentakisphosphate_2-kinase_family_protein;(source:Araport11)
Lb/AsCas12a_target836260_+	Chr3	8637058	8637085	-	TTTAAAGGTCTCTGATGGTTGGCCACT	Chr3	8792718	8792745	+	TTTAAAGGTCTCTGATGGTTGGCCACT	perfect	AT3G23910	AT3G24255	reverse_transcriptase-like_protein;(source:Araport11)	RNA-directed_DNA_polymerase_(reverse_transcriptase)-related_family_protein;(source:Araport11)
Lb/AsCas12a_target117345_-	Chr3	7340113	7340140	-	TTTAAAGTAATCTCCATAGGGAGCGAA	Chr3	7343421	7343448	-	TTTAAAGTAATCTCCATAGGGAGCGAA	perfect	AT3G20940	AT3G20950	a_member_of_A-type_cytochrome_P450	member_of_CYP705A
Lb/AsCas12a_target400134_+	Chr5	15513911	15513938	-	TTTAAAGTATCCACTCGCTGATCATTA	Chr5	15907255	15907282	+	TTTAAAGTATCCACTCGCTGATCATTA	perfect	AT5G38740	AT5G39750	AGAMOUS-like_77;(source:Araport11)	AGAMOUS-like_81;(source:Araport11)
Lb/AsCas12a_target400134_+	Chr5	15513911	15513938	-	TTTAAAGTATCCACTCGCTGATCATTA	Chr5	16039409	16039436	+	TTTAAAGTATCCACTCGCTGATCATTA	perfect	AT5G38740	AT5G40070	AGAMOUS-like_77;(source:Araport11)	MADS-box_family_protein;(source:Araport11)
Lb/AsCas12a_target400134_+	Chr5	15513911	15513938	-	TTTAAAGTATCCACTCGCTGATCATTA	Chr5	16052229	16052256	+	TTTAAAGTATCCACTCGCTGATCATTA	perfect	AT5G38740	AT5G40120	AGAMOUS-like_77;(source:Araport11)	AGAMOUS-like_76;(source:Araport11)
Lb/AsCas12a_target400134_+	Chr5	15513911	15513938	-	TTTAAAGTATCCACTCGCTGATCATTA	Chr5	16078994	16079021	-	TTTAAAGTATCCACTCGCTGATCATTA	perfect	AT5G38740	AT5G40220	AGAMOUS-like_77;(source:Araport11)	AGAMOUS-like_43;(source:Araport11)
Lb/AsCas12a_target693869_-	Chr4	500282	500309	-	TTTAAAGTATCCATATCATCTTTCTGA	Chr3	2469060	2469087	-	TTTAGAGTATCCATATCATCTTTCTGA	5	AT4G01170	AT3G07730	hypothetical_protein;(source:Araport11)	hypothetical_protein;(source:Araport11)
Lb/AsCas12a_target276419_+	Chr3	17253966	17253993	+	TTTAAAGTCATTGTACGAGAAGAAGTC	Chr3	17259301	17259328	+	TTTAAAGTCATTGTACGAGAAGAAGTC	perfect	AT3G46840	AT3G46850	Subtilase_family_protein;(source:Araport11)	Subtilase_family_protein;(source:Araport11)
Lb/AsCas12a_target981574_+	Chr1	16415843	16415870	+	TTTAAAGTCGATGGAACCAAGTGGGAT	Chr1	16425166	16425193	+	TTTAAAGTCGATGGAACCAAGTGGGAT	perfect	AT1G43600	AT1G43610	Haloacid_dehalogenase-like_hydrolase_(HAD)_superfamily_protein;(source:Araport11)	Haloacid_dehalogenase-like_hydrolase_(HAD)_superfamily_protein;(source:Araport11)
Lb/AsCas12a_target795768_+	Chr3	17289829	17289856	+	TTTAAAGTCTAGAGGAGCTTCAAGCTC	Chr1	22908539	22908566	+	TTTGCAGTCTAGAGGAGCTTCAAGCTC	4,5	AT3G46950	AT1G61980	Mitochondrial_transcription_termination_factor_family_protein;(source:Araport11)	Mitochondrial_transcription_termination_factor_family_protein;(source:Araport11)
Lb/AsCas12a_target670684_-	Chr1	17493038	17493065	-	TTTAAAGTGATCCAAAATTTGACCCTG	Chr1	19088688	19088715	-	TTTAAAGTGATCCAAAATTTGACCCTG	perfect	AT1G47600	AT1G51470	Encodes_a_myrosinase._Over-expression_led_to_a_glucosinolate_profile_change.	Encodes_a_myrosinase.
Lb/AsCas12a_target288756_+	Chr3	21598154	21598181	-	TTTAAAGTGGATTGGTTGGAGAAGAAG	Chr3	21562825	21562852	-	TTTAAAGTGGATTGGTTGGAGAAAAAG	24	AT3G58380	AT3G58210	TRAF-like_family_protein;(source:Araport11)	TRAF-like_family_protein;(source:Araport11)
Lb/AsCas12a_target578950_+	Chr5	10305334	10305361	+	TTTAAAGTGTATGGGGCTATGGTAGAT	Chr5	10344806	10344833	-	TTTAAAGTGTATGGGGCTATGGTAGAT	perfect	AT5G28320	AT5G28400	embryo_defective_protein;(source:Araport11)	embryo_defective_protein;(source:Araport11)
Lb/AsCas12a_target592760_+	Chr3	10395751	10395778	+	TTTAAAGTTATGAAAGATCCTAAAAAG	Chr1	3894510	3894537	+	TTTAAAGTTATGAAAGATCCTAAACAG	25	AT3G27980	AT1G11590	Plant_invertase/pectin_methylesterase_inhibitor_superfamily;(source:Araport11)	Plant_invertase/pectin_methylesterase_inhibitor_superfamily;(source:Araport11)
Lb/AsCas12a_target447368_+	Chr1	3894510	3894537	+	TTTAAAGTTATGAAAGATCCTAAACAG	Chr4	1872277	1872304	+	TTTAAAGTTATGAAAGATCCTAAACAG	perfect	AT1G11590	AT4G03930	Plant_invertase/pectin_methylesterase_inhibitor_superfamily;(source:Araport11)	Plant_invertase/pectin_methylesterase_inhibitor_superfamily;(source:Araport11)
Lb/AsCas12a_target730881_+	Chr3	9262065	9262092	-	TTTAAAGTTCAGTTACGATGCCTTATG	Chr5	15329441	15329468	+	TTTAAAGTTCAGTTACGATGCCTTATG	perfect	AT3G25510	AT5G38350	disease_resistance_protein_(TIR-NBS-LRR_class)_family_protein;(source:Araport11)	Disease_resistance_protein_(NBS-LRR_class)_family;(source:Araport11)
Lb/AsCas12a_target234408_-	Chr1	29634924	29634951	+	TTTAAAGTTCCTCCTCCGCTTCCGATT	Chr1	29637664	29637691	+	TTTAAAGTTCCTCCTCCGCTTCCGATT	perfect	AT1G78820	AT1G78830	D-mannose_binding_lectin_protein_with_Apple-like_carbohydrate-binding_domain-containing_protein;(source:Araport11)	Curculin-like_(mannose-binding)_lectin_family_protein;(source:Araport11)
Lb/AsCas12a_target427958_-	Chr4	11780567	11780594	+	TTTAAAGTTTCGAGCATGCCAAATCTT	Chr4	11805589	11805616	+	TTTAAAGTTTCGAGCATGCCAAATCTT	perfect	AT4G22285	AT4G22350	Ubiquitin_C-terminal_hydrolases_superfamily_protein;(source:Araport11)	Ubiquitin_C-terminal_hydrolases_superfamily_protein;(source:Araport11)
Lb/AsCas12a_target427958_-	Chr4	11780567	11780594	+	TTTAAAGTTTCGAGCATGCCAAATCTT	Chr4	11819275	11819302	+	TTTAAAGTTTCGAGCATGCCAAATCTT	perfect	AT4G22285	AT4G22410	Ubiquitin_C-terminal_hydrolases_superfamily_protein;(source:Araport11)	U4/U6.U5_tri-snRNP-associated-like_protein;(source:Araport11)
Lb/AsCas12a_target535103_+	Chr5	20217533	20217560	+	TTTAAATAAATTTAGTGGAACAATTCC	Chr5	20223755	20223782	+	TTTAAATAAATTTAGTGGAACAATTCC	perfect	AT5G49760	AT5G49770	Leucine-rich_repeat_protein_kinase_family_protein;(source:Araport11)	Leucine-rich_repeat_protein_kinase_family_protein;(source:Araport11)
Lb/AsCas12a_target452275_-	Chr3	2546245	2546272	+	TTTAAATACCTGCCACATCCCATCAAT	Chr3	4414353	4414380	+	TTTAAATACCTGCCACATCCCATCAAT	perfect	AT3G07980	AT3G13530	MAP3K_epsilon_protein_kinase_2_is_functionally_redundant_with_MAP3Ke1._Required_for_pollen_development_but_not_essential.	MAP3K_epsilon_protein_kinase_1_is_functionally_redundant_with_MAP3Ke2._Required_for_pollen_development_but_not_essential._map3ke1;map3ke2_double-mutant_pollen_grains_develop_plasma_membrane_irregularities_following_pollen_mitosis_I._Localized_primarily_in_the_plasma_membrane._Expressed_in_leaf_trichomes,_root_columella_cells_and_developing_ovules.
Lb/AsCas12a_target498796_-	Chr3	10114467	10114494	-	TTTAAATAGATCCCATTTTCTCTTGCT	Chr3	10116185	10116212	-	TTTAAATAGATCCCATTTTCTCTTGCT	perfect	AT3G27329	AT3G27331	Plant_self-incompatibility_protein_S1_family;(source:Araport11)	Plant_self-incompatibility_protein_S1_family;(source:Araport11)
Lb/AsCas12a_target404999_-	Chr3	17735060	17735087	+	TTTAAATCAAAATCTCTACGACCACCA	Chr3	17744018	17744045	+	TTTAAATCAAAATCTCTACGACCACCA	perfect	AT3G48050	AT3G48060	Encodes_a_large_protein_with_N-terminal_bromo-adjacent_homology_(BAH)_and_transcription_elongation_factor_S-II_(TFS2N)_domains_and_two_C-terminal_GW_(glycine_and_tryptophan)_repeats._It_is_nuclear_and_colocalizes_with_the_processing-body_component_DCP1_in_the_cytoplasm._SOU_is_a_component_of_the_miRNA_pathway_and_is_involved_in_translational_repression.	BAH_and_TFIIS_domain-containing_protein;(source:Araport11)
Lb/AsCas12a_target898744_-	Chr4	8690215	8690242	-	TTTAAATCCACAATCCTCAAAGAAACT	Chr4	8698545	8698572	-	TTTAAATCCACAATCCTCAAAGAAACT	perfect	AT4G15233	AT4G15236	ABC-2_and_Plant_PDR_ABC-type_transporter_family_protein;(source:Araport11)	ABC-2_and_Plant_PDR_ABC-type_transporter_family_protein;(source:Araport11)
Lb/AsCas12a_target798675_+	Chr4	840054	840081	-	TTTAAATCCACCACAACAATCTCTTCT	Chr4	961327	961354	+	TTTAAACCCACCACAACAATCTCTTCT	7	AT4G01930	AT4G02180	Cysteine/Histidine-rich_C1_domain_family_protein;(source:Araport11)	DC1_domain-containing_protein;(source:Araport11)
Lb/AsCas12a_target688385_-	Chr3	21398135	21398162	-	TTTAAATCCCTATGGATTATAGTCCTA	Chr3	21385435	21385462	-	TTTAAATCCCTATGGATTATAGTCCTG	27	AT3G57770	AT3G57700	Protein_kinase_superfamily_protein;(source:Araport11)	Protein_kinase_superfamily_protein;(source:Araport11)
Lb/AsCas12a_target297643_-	Chr2	11649278	11649305	-	TTTAAATCCCTCACAATGATCTCTCTC	Chr4	16290193	16290220	+	TTTGAATCCCTCACAATGATCTCTCTC	4	AT2G27229	AT4G33990	Pentatricopeptide_repeat_(PPR)_superfamily_protein;(source:Araport11)	Tetratricopeptide_repeat_(TPR)-like_superfamily_protein;(source:Araport11)
Lb/AsCas12a_target421849_+	Chr3	8429163	8429190	+	TTTAAATCCGTATTTCTGGCAAATGAT	Chr3	8438617	8438644	+	TTTAAATCCGTATTTCTGGCAAATGAT	perfect	AT3G23510	AT3G23530	Cyclopropane-fatty-acyl-phospholipid_synthase;(source:Araport11)	Cyclopropane-fatty-acyl-phospholipid_synthase;(source:Araport11)
Lb/AsCas12a_target62755_-	Chr3	10395730	10395757	-	TTTAAATCCTGACCACTTCACCCTTCT	Chr1	3894489	3894516	-	TTTAAAGCCTGACCACTTCACCCTTCT	7	AT3G27980	AT1G11590	Plant_invertase/pectin_methylesterase_inhibitor_superfamily;(source:Araport11)	Plant_invertase/pectin_methylesterase_inhibitor_superfamily;(source:Araport11)
Lb/AsCas12a_target787995_+	Chr2	5599064	5599091	-	TTTAAATCCTGATGAATTGGTGGCTGC	Chr4	875552	875579	+	TTTAAATCCTGATGAATTGGTGGCTGC	perfect	AT2G13450	AT4G02000	Ta11-like_non-LTR_retrotransposon;(source:Araport11)	Ta11-like_non-LTR_retrotransposon;(source:Araport11)
Lb/AsCas12a_target594603_+	Chr1	17956706	17956733	-	TTTAAATCGAGGAATGATGATCCTTCT	Chr1	17956667	17956694	-	TTTAAATCGAGGAATGATGAGCCTTCT	21	AT1G48570	AT1G48570	zinc_finger_(Ran-binding)_family_protein;(source:Araport11)	zinc_finger_(Ran-binding)_family_protein;(source:Araport11)
Lb/AsCas12a_target163922_+	Chr1	10068987	10069014	-	TTTAAATCGATCATCAGCTTTGGTGAT	Chr1	10076128	10076155	-	TTTAAATCGATCATCAGCTTTGGTGAT	perfect	AT1G28640	AT1G28670	GDSL-motif_esterase/acyltransferase/lipase._Enzyme_group_with_broad_substrate_specificity_that_may_catalyze_acyltransfer_or_hydrolase_reactions_with_lipid_and_non-lipid_substrates.	Arabidopsis_thaliana_lipase
Lb/AsCas12a_target793669_-	Chr3	8429185	8429212	-	TTTAAATCTAACAATTTCTCTGATCAT	Chr3	8438639	8438666	-	TTTAAATCTAACAATTTCTCTGATCAT	perfect	AT3G23510	AT3G23530	Cyclopropane-fatty-acyl-phospholipid_synthase;(source:Araport11)	Cyclopropane-fatty-acyl-phospholipid_synthase;(source:Araport11)
Lb/AsCas12a_target589880_+	Chr1	13762028	13762055	+	TTTAAATCTATAGAGATGGTTCTGGTG	Chr3	13219270	13219297	+	TTTAAATCTATAGAGATGGTTCTGGTG	perfect	AT1G36510	AT3G32260	Nucleic_acid-binding_proteins_superfamily;(source:Araport11)	Nucleic_acid-binding_proteins_superfamily;(source:Araport11)
Lb/AsCas12a_target749545_-	Chr1	19222180	19222207	+	TTTAAATCTCCATTGGCCATGTATTCA	Chr1	19243960	19243987	+	TTTAAATCTCCATTGGCCATGTATTCA	perfect	AT1G51805	AT1G51830	Leucine-rich_repeat_protein_kinase_family_protein;(source:Araport11)	Leucine-rich_repeat_protein_kinase_family_protein;(source:Araport11)
Lb/AsCas12a_target500356_+	Chr1	23386440	23386467	-	TTTAAATCTGCTCAACAAGATGGAGAA	Chr1	23390031	23390058	-	TTTAAATCTGCTCAACAAGATGGAGAA	perfect	AT1G63070	AT1G63080	pentatricopeptide_(PPR)_repeat-containing_protein;(source:Araport11)	Transacting_siRNA_generating_locus._Is_targeted_by_TAS2-derived_ta-siR2140_for_cleavage.
Lb/AsCas12a_target97329_+	Chr5	26149809	26149836	-	TTTAAATCTGGTGATGAGAGGAAAACT	Chr5	3285815	3285842	-	TTTAAGTCTGGTGATGAGAGGAAAACT	6	AT5G65430	AT5G10450	member_of_14-3-3_proteins._This_protein_is_reported_to_interact_with_the_BZR1_transcription_factor_involved_in_brassinosteroid_signaling_and_may_affect_the_nucleocytoplasmic_shuttling_of_BZR1	Encodes_a_member_of_the_14-3-3_gene_family_that_is_a_lambda_isoform_(14-3-3&#955;)._Interacts_with_APX3_(ascorbate_peroxidase)_and_AKR2_,_suggesting_a_role_in_mediating_oxidative_metabolism_in_stress_response._This_protein_was_shown_to_colocalize_and_interact_with_SERK1_by_which_it_is_phosphorylated._This_protein_is_also_reported_to_interact_with_the_phosphorylated_form_of_the_BZR1_transcription_…
Lb/AsCas12a_target176924_-	Chr1	6657552	6657579	+	TTTAAATCTGTAAACCTTTCATCGTTT	Chr4	6106436	6106463	-	TTTAAATCTGTAAACCTTTCATCGTTT	perfect	AT1G19260	AT4G09660	TTF-type_zinc_finger_protein_with_HAT_dimerization_domain-containing_protein;(source:Araport11)	zinc_finger_MYM-type-like_protein;(source:Araport11)
Lb/AsCas12a_target119832_+	Chr3	3184157	3184184	-	TTTAAATCTGTTCTTCAAGGCATCTTA	Chr5	1143769	1143796	-	TTTAAATCTGTTCTTCAAGGCATCTTA	perfect	AT3G10290	AT5G04160	Nucleotide-sugar_transporter_family_protein;(source:Araport11)	UUAT1_is_a_UDP-Uronic_acid_transporter_that_is_localized_to_the_Golgi._It_is_expressed_in_the_seed_coat_epidermis_and_is_involved_in_the_development_of_seed_coat_mucilage.
Lb/AsCas12a_target756248_-	Chr3	9974967	9974994	+	TTTAAATCTTCCTCAATTTCTTGCAGT	Chr2	341377	341404	+	TTTAAATCTTCCTCAATTTCTTGCAAT	26	AT3G27040	AT2G01790	MATH_domain/coiled-coil_protein;(source:Araport11)	TRAF-like_family_protein;(source:Araport11)
Lb/AsCas12a_target103960_+	Chr1	20266032	20266059	-	TTTAAATGAAGAGCTGGGACAAGTTGA	Chr3	4587383	4587410	+	TTTAAATGAAGAGCTGGGACAAGTTGA	perfect	AT1G54280	AT3G13900	Encodes_a_member_of_the_P4_subfamily_of_P-type_ATPases_expressed_in_the_pollen_plasma_membrane._Double_mutants_with_ALA7_display_pollen_and_pollen_tube_defects.	Encodes_a_member_of_the_P4_subfamily_of_P-type_ATPases_expressed_in_the_pollen_plasma_membrane._Double_mutants_with_ALA6_display_pollen_and_pollen_tube_defects.
Lb/AsCas12a_target364229_-	Chr3	9574351	9574378	+	TTTAAATGATCATCTATGACATGTTGA	Chr3	9579215	9579242	+	TTTAAATGATCATCTATGACATGTTGA	perfect	AT3G26170	AT3G26180	putative_cytochrome_P450	putative_cytochrome_P450
Lb/AsCas12a_target1011466_+	Chr3	17735039	17735066	-	TTTAAATGATGGACCTGTGGGTGATGA	Chr3	17743997	17744024	-	TTTAAATGATGGACCTGTGGGTGATGA	perfect	AT3G48050	AT3G48060	Encodes_a_large_protein_with_N-terminal_bromo-adjacent_homology_(BAH)_and_transcription_elongation_factor_S-II_(TFS2N)_domains_and_two_C-terminal_GW_(glycine_and_tryptophan)_repeats._It_is_nuclear_and_colocalizes_with_the_processing-body_component_DCP1_in_the_cytoplasm._SOU_is_a_component_of_the_miRNA_pathway_and_is_involved_in_translational_repression.	BAH_and_TFIIS_domain-containing_protein;(source:Araport11)
Lb/AsCas12a_target810772_+	Chr1	22658880	22658907	-	TTTAAATGCAAAGAAGGCGAAACTGAG	Chr3	8221793	8221820	+	TTTAAATGCAAAGAAGGCAAAACTGAG	19	AT1G61410	AT3G23100	DNA_double-strand_break_repair_and_VJ_recombination_XRCC4;(source:Araport11)	A._thaliana_homologue_of_the_human_DNA_ligase_IV-binding_protein_XRCC4._Yeast_two-hybrid_analysis_demonstrated_a_strong_interaction_between_A._thaliana_DNA_ligase_IV_and_the_A._thaliana_homologue_of_the_human_DNA_ligase_IV-binding_protein_XRCC4._This_interaction_is_shown_to_be_mediated_via_the_tandem_BRCA_C-terminal_domains_of_A._thaliana_DNA_ligase_IV_protein.
Lb/AsCas12a_target967731_+	Chr2	18595835	18595862	-	TTTAAATGCTTGCAATAATGCAAGCAA	Chr1	10770457	10770484	+	TTTAAACGCTTGCAATAATGCAAGCAA	7	AT2G45100	AT1G30455	Cyclin/Brf1-like_TBP-binding_protein;(source:Araport11)	cyclin/Brf1-like_TBP-binding_domain-containing_protein;(source:Araport11)
Lb/AsCas12a_target40338_+	Chr5	5350356	5350383	-	TTTAAATGGATCCGACCCGAAAGCGAA	Chr5	5357930	5357957	-	TTTAAATGGATCCGACCCGAAAGCGAA	perfect	AT5G16340	AT5G16370	AMP-dependent_synthetase_and_ligase_family_protein;(source:Araport11)	acyl_activating_enzyme_5;(source:Araport11)
Lb/AsCas12a_target344092_+	Chr2	19200108	19200135	+	TTTAAATGTAATAGTATTGTGTGGAGA	Chr3	3181475	3181502	+	TTTAAATGTAATAGTATTGTGTGGAGA	perfect	AT2G46720	AT3G10280	Encodes_KCS13,_a_member_of_the_3-ketoacyl-CoA_synthase_family_involved_in_the_biosynthesis_of_VLCFA_(very_long_chain_fatty_acids).	Encodes_KCS14,_a_member_of_the_3-ketoacyl-CoA_synthase_family_involved_in_the_biosynthesis_of_VLCFA_(very_long_chain_fatty_acids).
Lb/AsCas12a_target675964_-	Chr4	15329266	15329293	-	TTTAAATGTACAAGAATCTCCAACTTC	Chr4	15332046	15332073	-	TTTAAATGTACAAGAATCTCCAACTTC	perfect	AT4G31640	AT4G31650	transcriptional_factor_B3_family_protein;(source:Araport11)	Transcriptional_factor_B3_family_protein;(source:Araport11)
Lb/AsCas12a_target661240_+	Chr3	20063283	20063310	-	TTTAAATGTTAGTCCAGATGAAGTCAT	Chr2	16155757	16155784	-	TTTAAATGTTAGTCCTGATGAAGTCAT	16	AT3G54190	AT2G38630	Transducin/WD40_repeat-like_superfamily_protein;(source:Araport11)	Transducin/WD40_repeat-like_superfamily_protein;(source:Araport11)
Lb/AsCas12a_target338845_-	Chr4	17701239	17701266	-	TTTAAATGTTCCTTGATCTCTGCCTCA	Chr4	17949086	17949113	-	TTTAAATGTTCCTTGATCTCTGCCTCA	perfect	AT4G37680	AT4G38320	heptahelical_transmembrane_protein_HHP4	heptahelical_transmembrane_protein_HHP5
Lb/AsCas12a_target321409_-	Chr3	12131418	12131445	-	TTTAAATTCATCGTAATCATCTTGGTC	Chr3	14950600	14950627	-	TTTAAATTCATCGTAATCATCTTGGTC	perfect	AT3G30520	AT3G42870	heat_shock_protein;(source:Araport11)	heat_shock_protein;(source:Araport11)
Lb/AsCas12a_target583218_+	Chr1	27616949	27616976	+	TTTAAATTCGGTCATTGCTGGGCGGTA	Chr1	27623375	27623402	+	TTTAAATTCGGTCATTGCTGGGCGGTA	perfect	AT1G73450	AT1G73460	Protein_kinase_superfamily_protein;(source:Araport11)	Protein_kinase_superfamily_protein;(source:Araport11)
Lb/AsCas12a_target260898_-	Chr1	19228411	19228438	+	TTTAAATTGCTTATATCCTTGAGCTGA	Chr4	11025217	11025244	+	TTTAAATTGCTTATATCCTTGAGCTGA	perfect	AT1G51810	AT4G20450	Leucine-rich_repeat_protein_kinase_family_protein;(source:Araport11)	Leucine-rich_repeat_protein_kinase_family_protein;(source:Araport11)
Lb/AsCas12a_target62722_-	Chr3	10732854	10732881	+	TTTAAATTGGGAAGATGGAGAAAAGCT	Chr3	10740736	10740763	+	TTTAAATTGGGAAGATGGAGAAAAGCT	perfect	AT3G28640	AT3G28660	Tetratricopeptide_repeat_(TPR)-like_superfamily_protein;(source:Araport11)	Tetratricopeptide_repeat_(TPR)-like_superfamily_protein;(source:Araport11)
Lb/AsCas12a_target353899_+	Chr1	19243808	19243835	-	TTTAAATTGGGGAACTAGACTAAAAAT	Chr1	19238189	19238216	-	TTTGAATTGGGGAACTAGACTAAAAAT	4	AT1G51830	AT1G51820	Leucine-rich_repeat_protein_kinase_family_protein;(source:Araport11)	Leucine-rich_repeat_protein_kinase_family_protein;(source:Araport11)
Lb/AsCas12a_target620380_-	Chr1	17431095	17431122	+	TTTAAATTGTTCATTCTGGGGTAAGTG	Chr2	19071936	19071963	-	TTTAAATTGTTCATTCTGGGGTAAGTG	perfect	AT1G47497	AT2G46460	Polynucleotidyl_transferase,_ribonuclease_H-like_superfamily_protein;(source:Araport11)	Polynucleotidyl_transferase,_ribonuclease_H-like_superfamily_protein;(source:Araport11)
Lb/AsCas12a_target61779_+	Chr3	11363872	11363899	-	TTTAAATTGTTCCATCAACATGCGACT	Chr3	11364214	11364241	-	TTTAAATTGTTCCATCAACATGCGACT	perfect	AT3G29570	AT3G29570	hypothetical_protein;(source:Araport11)	hypothetical_protein;(source:Araport11)
Lb/AsCas12a_target61779_+	Chr3	11363872	11363899	-	TTTAAATTGTTCCATCAACATGCGACT	Chr3	11364670	11364697	-	TTTAAATTGTTCCATCAACATGCGACT	perfect	AT3G29570	AT3G29570	hypothetical_protein;(source:Araport11)	hypothetical_protein;(source:Araport11)
Lb/AsCas12a_target983824_+	Chr3	7340134	7340161	+	TTTAAATTTATGAGGAAGCTCATAGCC	Chr3	7343442	7343469	+	TTTAAATTTATGAGGAAGCTCATAGCC	perfect	AT3G20940	AT3G20950	a_member_of_A-type_cytochrome_P450	member_of_CYP705A
Lb/AsCas12a_target288883_-	Chr4	8698747	8698774	-	TTTAAATTTCTCAATAAATGAATCAAT	Chr4	8690417	8690444	-	TTTAAATTTCTCAATAAATGACTCAAT	22	AT4G15236	AT4G15233	ABC-2_and_Plant_PDR_ABC-type_transporter_family_protein;(source:Araport11)	ABC-2_and_Plant_PDR_ABC-type_transporter_family_protein;(source:Araport11)
Lb/AsCas12a_target147479_+	Chr1	17431074	17431101	-	TTTAAATTTTATGATTACATTCCGATT	Chr2	19071957	19071984	+	TTTAAATTTTATGATTACATTCCGATT	perfect	AT1G47497	AT2G46460	Polynucleotidyl_transferase,_ribonuclease_H-like_superfamily_protein;(source:Araport11)	Polynucleotidyl_transferase,_ribonuclease_H-like_superfamily_protein;(source:Araport11)
Lb/AsCas12a_target422326_+	Chr2	2624610	2624637	-	TTTAAATTTTTGCCACTCTATTGAGCC	Chr2	2648856	2648883	-	TTTAAATTTTTGCCACTCTATTGAGCC	perfect	AT2G06570	AT2G06645	hypothetical_protein;(source:Araport11)	hypothetical_protein;(source:Araport11)
Lb/AsCas12a_target25860_-	Chr2	18686833	18686860	-	TTTAACAAAACCATCACCTCTCATGTT	Chr5	7956075	7956102	-	TTTAACAAAACCATCACCTCTCATGTT	perfect	AT2G45330	AT5G23600	RNA_2-phosphotransferase,_Tpt1_/_KptA_family;(source:Araport11)	RNA_2-phosphotransferase,_Tpt1_/_KptA_family;(source:Araport11)
Lb/AsCas12a_target987039_-	Chr1	16809643	16809670	+	TTTAACAAAATCAAACTGTGACTCTCT	Chr1	16927089	16927116	-	TTTAACAAAATCAAACTGTGACTCTCT	perfect	AT1G44180	AT1G44820	Peptidase_M20/M25/M40_family_protein;(source:Araport11)	Peptidase_M20/M25/M40_family_protein;(source:Araport11)
Lb/AsCas12a_target738809_-	Chr1	21697372	21697399	+	TTTAACAAACAAACTTCTCTCATCATG	Chr1	21761860	21761887	-	TTTAACAAACAAACTTCTCTCATCATG	perfect	AT1G58400	AT1G58602	Disease_resistance_protein_(CC-NBS-LRR_class)_family;(source:Araport11)	LRR_and_NB-ARC_domains-containing_disease_resistance_protein;(source:Araport11)
Lb/AsCas12a_target738809_-	Chr1	21697372	21697399	+	TTTAACAAACAAACTTCTCTCATCATG	Chr1	21793805	21793832	-	TTTAACAAACAAACTTCTCTCATCATG	perfect	AT1G58400	AT1G58848	Disease_resistance_protein_(CC-NBS-LRR_class)_family;(source:Araport11)	Disease_resistance_protein_(CC-NBS-LRR_class)_family;(source:Araport11)
Lb/AsCas12a_target881187_+	Chr3	22068907	22068934	-	TTTAACAAACACCACGAAGCATTCCTA	Chr3	22065722	22065749	-	TTTAACGAACACCACGAAGCATTCCTA	7	AT3G59740	AT3G59730	Concanavalin_A-like_lectin_protein_kinase_family_protein;(source:Araport11)	Concanavalin_A-like_lectin_protein_kinase_family_protein;(source:Araport11)
Lb/AsCas12a_target968889_-	Chr2	7788776	7788803	+	TTTAACAAACGATAAAGCTCAGCAAGA	Chr4	17064601	17064628	+	TTTAACAAACGATAAAGCTCAGCAAGA	perfect	AT2G17930	AT4G36080	Phosphatidylinositol_3-_and_4-kinase_family_protein_with_FAT_domain-containing_protein;(source:Araport11)	phosphotransferases/inositol_or_phosphatidylinositol_kinase;(source:Araport11)
Lb/AsCas12a_target574108_+	Chr5	14701921	14701948	+	TTTAACAACAAACACTCGAATTTGGAA	Chr5	21169431	21169458	-	TTTAACAACAAACACTCGAATTTGGAA	perfect	AT5G37150	AT5G52090	P-loop_containing_nucleoside_triphosphate_hydrolases_superfamily_protein;(source:Araport11)	P-loop_containing_nucleoside_triphosphate_hydrolases_superfamily_protein;(source:Araport11)
Lb/AsCas12a_target9864_+	Chr2	18079756	18079783	-	TTTAACAACATTATCAACCAAGCCGGT	Chr3	17521158	17521185	+	TTTAACAACATTATCAACCAAGCCGGT	perfect	AT2G43580	AT3G47540	Chitinase_family_protein;(source:Araport11)	Chitinase_family_protein;(source:Araport11)
Lb/AsCas12a_target623481_-	Chr3	22176106	22176133	+	TTTAACAACCAACACGCCTCTCTGAAC	Chr3	22180400	22180427	+	TTTAACAACCAACACGCCTCTCTGAAC	perfect	AT3G60040	AT3G60050	F-box_family_protein;(source:Araport11)	Pentatricopeptide_repeat_(PPR)_superfamily_protein;(source:Araport11)
Lb/AsCas12a_target600601_-	Chr3	10740483	10740510	+	TTTAACAACCCAACAATGAATTTGCTT	Chr3	10732601	10732628	+	TTTAACCACCCAACAATGAATTTGCTT	7	AT3G28660	AT3G28640	Tetratricopeptide_repeat_(TPR)-like_superfamily_protein;(source:Araport11)	Tetratricopeptide_repeat_(TPR)-like_superfamily_protein;(source:Araport11)
Lb/AsCas12a_target250799_-	Chr5	8611104	8611131	-	TTTAACAACCCAAGGACCTTTCACAAC	Chr5	8619082	8619109	-	TTTAACAACCCAAGGACCTTTCACAAC	perfect	AT5G24990	AT5G25020	enhanced_disease_resistance-like_protein_(DUF1336);(source:Araport11)	enhanced_disease_resistance-like_protein_(DUF1336);(source:Araport11)
Lb/AsCas12a_target710052_+	Chr5	18762574	18762601	-	TTTAACAACCTTTTTCGGCATTTCCAA	Chr5	18851607	18851634	+	TTTAACAACCTTTTTCGGCATTTCCAA	perfect	AT5G46260	AT5G46490	disease_resistance_protein_(TIR-NBS-LRR_class)_family;(source:Araport11)	Disease_resistance_protein_(TIR-NBS-LRR_class)_family;(source:Araport11)
Lb/AsCas12a_target932309_+	Chr5	19062389	19062416	-	TTTAACAACTGCTTTAGCGAACATTAA	Chr5	19059734	19059761	-	TTTAAAAACTGCTTTAGCGAACATTAA	6	AT5G46960	AT5G46950	Pectin_methylesterase_inhibitor_that_is_involved_in_resistance_to_Botrytis_cinerea._Affects_PME_activity_during_infection_to_prevent_disease.	Plant_invertase/pectin_methylesterase_inhibitor_superfamily_protein;(source:Araport11)
Lb/AsCas12a_target162272_-	Chr4	13559321	13559348	-	TTTAACAAGAACATCATGGGCCAACTC	Chr1	27208248	27208275	+	TTTAACAAGAACATCATAGGCCAACTC	18	AT4G27010	AT1G72270	ribosome_60S_biogenesis_amino-terminal_protein;(source:Araport11)	Encodes_IDAP1._Acts_together_with_IDAP2_and_IDM1_to_regulate_active_DNA_demethylation.
Lb/AsCas12a_target992441_-	Chr2	16004126	16004153	-	TTTAACAAGAATGGACGAGTTAGGTCC	Chr2	16008402	16008429	-	TTTAACAAGAATGGACGAGTTAGGTCC	perfect	AT2G38195	AT2G38220	RING/U-box_superfamily_protein;(source:Araport11)	RING/U-box_superfamily_protein;(source:Araport11)
Lb/AsCas12a_target676123_-	Chr5	13195804	13195831	-	TTTAACAAGACAAGTATTCCATAATAA	Chr5	13199697	13199724	-	TTTAACAAGACAAGTATTCCATAATAA	perfect	AT5G34882	AT5G34883	Encodes_a_ECA1_gametogenesis_related_family_protein	inhibitor/lipid-transfer_protein/seed_storage_2S_albumin_superfamily_protein_(DUF784);(source:Araport11)
Lb/AsCas12a_target676123_-	Chr5	13195804	13195831	-	TTTAACAAGACAAGTATTCCATAATAA	Chr5	13223232	13223259	-	TTTAACAAGACAAGTATTCCATAATAA	perfect	AT5G34882	AT5G34905	Encodes_a_ECA1_gametogenesis_related_family_protein	ECA1_gametogenesis_family_protein_(DUF784);(source:Araport11)
Lb/AsCas12a_target295555_-	Chr2	1900025	1900052	+	TTTAACAAGAGGGGTAACGCACACACC	Chr2	1913852	1913879	+	TTTAACAAGAGGGGTAACGCACACACC	perfect	AT2G05230	AT2G05250	DNAJ_heat_shock_N-terminal_domain-containing_protein;(source:Araport11)	DNAJ_heat_shock_N-terminal_domain-containing_protein;(source:Araport11)
Lb/AsCas12a_target274749_-	Chr5	13875769	13875796	+	TTTAACAAGATCAAAGAAAGCATTTGT	Chr2	1662130	1662157	+	TTTAACAAGATCAAACAAAGCATTTGT	16	AT5G35700	AT2G04750	Encodes_FIMBRIN5,_an_actin_bundling_factor_required_for_pollen_germination_and_pollen_tube_growth._Different_members_of_the_fimbrin/plastin_family_have_diverged_biochemically_during_evolution_to_generate_either_tight_actin_bundles_or_loose_networks_with_distinct_biochemical_and_biophysical_properties._FIM4_generates_both_actin_bundles_and_branched_actin_filaments_whereas_FIM5_only_generates_actin…	Encodes_a_member_of_the_fimbrin_family._Different_members_of_the_fimbrin/plastin_family_have_diverged_biochemically_during_evolution_to_generate_either_tight_actin_bundles_or_loose_networks_with_distinct_biochemical_and_biophysical_properties._FIM4_generates_both_actin_bundles_and_branched_actin_filaments_whereas_FIM5_only_generates_actin_bundles.
Lb/AsCas12a_target92428_+	Chr5	2512764	2512791	+	TTTAACAAGTACGGAAGCGAGTTTGGG	Chr5	2515145	2515172	+	TTTAACAAGTACGGAAGCGAGTTTGGG	perfect	AT5G07860	AT5G07870	HXXXD-type_acyl-transferase_family_protein;(source:Araport11)	HXXXD-type_acyl-transferase_family_protein;(source:Araport11)
Lb/AsCas12a_target691870_-	Chr4	17172517	17172544	+	TTTAACAATATTGATCTTATCAATCTT	Chr4	17168591	17168618	+	TTTGACAATATTGATCTTATCAATCTT	4	AT4G36290	AT4G36280	R-protein-interacting_protein_that_localizes_to_endosomes_and_functions_in_resistance_gene?mediated_immunity._Belongs_to_the_conserved_Microrchidia_(MORC)_adenosine_triphosphatase_(ATPase)_family,_predicted_to_catalyze_alterations_in_chromosome_superstructure._Required_for_heterochromatin_condensation_and_gene_silencing.	Histidine_kinase-,_DNA_gyrase_B-,_and_HSP90-like_ATPase_family_protein;(source:Araport11)
Lb/AsCas12a_target1014790_-	Chr5	1356247	1356274	+	TTTAACAATCTCGGGTTTCCCACACGC	Chr5	1348357	1348384	+	TTTAACAATCTCGGGTTTCCCACAAGC	25	AT5G04700	AT5G04680	Ankyrin_repeat_family_protein;(source:Araport11)	Ankyrin_repeat_family_protein;(source:Araport11)
Lb/AsCas12a_target602944_-	Chr3	6294774	6294801	-	TTTAACAATGCAAACCGATCGCCCTTA	Chr3	15882622	15882649	-	TTTAACAATGCAAACCGATCGCCCTTA	perfect	AT3G18340	AT3G44130	F-box_and_associated_interaction_domains-containing_protein;(source:Araport11)	F-box_and_associated_interaction_domains-containing_protein;(source:Araport11)
Lb/AsCas12a_target842377_-	Chr5	20334855	20334882	+	TTTAACAATGGCACCAAATCCCTCGTC	Chr4	12614356	12614383	+	TTTAACAATGGCACCAAATCCATCGTC	22	AT5G49980	AT4G24390	auxin_F-box_protein_5;(source:Araport11)	RNI-like_superfamily_protein;(source:Araport11)
Lb/AsCas12a_target58349_-	Chr5	1348391	1348418	+	TTTAACAATGGCGTCTCGTAAAGGTTT	Chr5	1356281	1356308	+	TTTAACAATGGCGTCTCGTAAAGGTTT	perfect	AT5G04680	AT5G04700	Ankyrin_repeat_family_protein;(source:Araport11)	Ankyrin_repeat_family_protein;(source:Araport11)
Lb/AsCas12a_target250281_-	Chr5	1351941	1351968	+	TTTAACAATGGCGTCTCGTAAGGGTTT	Chr5	1348391	1348418	+	TTTAACAATGGCGTCTCGTAAAGGTTT	22	AT5G04690	AT5G04680	Ankyrin_repeat_family_protein;(source:Araport11)	Ankyrin_repeat_family_protein;(source:Araport11)
Lb/AsCas12a_target804529_-	Chr1	21584435	21584462	+	TTTAACACACACTTCCAGTGTACTCGC	Chr1	21586207	21586234	+	TTTAACACACACTTCCAGTGTACTCGC	perfect	AT1G58245	AT1G58248	Encodes_a_Plant_thionin_family_protein	Encodes_a_Plant_thionin_family_protein
Lb/AsCas12a_target805477_-	Chr5	13094240	13094267	+	TTTAACACATATTTCTATCGTACTCGC	Chr1	20437910	20437937	+	TTTAACACATACTTCTATCGTACTCGC	12	AT5G34828	AT1G54775	Encodes_a_Plant_thionin_family_protein	Encodes_a_Plant_thionin_family_protein
Lb/AsCas12a_target714990_-	Chr2	13155541	13155568	-	TTTAACACCAAATGCCCAAGAATATGA	Chr2	13347663	13347690	+	TTTAACACCAAATGCCCAAGAATATGA	perfect	AT2G30910	AT2G31300	actin-related_protein_C1A;(source:Araport11)	putative_ARP2/3_protein_complex_subunit_p41
Lb/AsCas12a_target506894_-	Chr4	17632986	17633013	-	TTTAACACCAACACGACCAAGCTTGAT	Chr4	17636008	17636035	-	TTTAACACCAACACGACCAAGCTTGAT	perfect	AT4G37520	AT4G37530	Peroxidase_superfamily_protein;(source:Araport11)	Peroxidase_superfamily_protein;(source:Araport11)
Lb/AsCas12a_target266973_-	Chr3	9084186	9084213	+	TTTAACACCAATACCACCTCCACTATC	Chr3	9095445	9095472	+	TTTAACACCAATACCACCTCCACTATC	perfect	AT3G24870	AT3G24880	Helicase/SANT-associated,_DNA_binding_protein;(source:Araport11)	Encodes_a_nuclear_localized_protein_of_unknown_function_that_interacts_with_components_of_the_NuA4_histone_acetyltransferase_complex._I
Lb/AsCas12a_target837680_-	Chr3	16883498	16883525	-	TTTAACACCACCTCTACGAGCCAATCT	Chr3	17020220	17020247	+	TTTAACACCACCTCTACGAGCCAATCT	perfect	AT3G45930	AT3G46320	Histone_superfamily_protein;(source:Araport11)	Histone_superfamily_protein;(source:Araport11)
Lb/AsCas12a_target269025_+	Chr4	6850030	6850057	+	TTTAACACCATCGTATCTGAACCAGAC	Chr5	26110763	26110790	+	TTTAACACCATCGTATCTGAACCAGAC	perfect	AT4G11250	AT5G65330	AGAMOUS-like_52;(source:Araport11)	AGAMOUS-like_78;(source:Araport11)
Lb/AsCas12a_target460288_+	Chr4	9536047	9536074	-	TTTAACACCGAATGATACTATAGAGAT	Chr4	9549412	9549439	-	TTTAACACCGAATGATACTATAGAGAT	perfect	AT4G16940	AT4G16960	Disease_resistance_protein_(TIR-NBS-LRR_class)_family;(source:Araport11)	disease_resistance_protein_(TIR-NBS-LRR_class);(source:Araport11)
Lb/AsCas12a_target510026_-	Chr1	1464975	1465002	-	TTTAACACCGTTCTTATCTTGCGCATG	Chr4	11107194	11107221	-	TTTAACACCGTTCTTATCTTGCGCATG	perfect	AT1G05090	AT4G20720	dentin_sialophosphoprotein-like_protein;(source:Araport11)	dentin_sialophosphoprotein-like_protein;(source:Araport11)
Lb/AsCas12a_target502509_+	Chr1	9142261	9142288	-	TTTAACACGACGTTGTTTTGGGCCGAT	Chr1	9133831	9133858	-	TTTAACACGACGTTGTTTTGGGCCAAT	25	AT1G26420	AT1G26400	FAD-binding_Berberine_family_protein;(source:Araport11)	FAD-binding_Berberine_family_protein;(source:Araport11)
Lb/AsCas12a_target756353_-	Chr4	443799	443826	-	TTTAACACGATAAGCCCCGTTATGAGT	Chr5	3265989	3266016	-	TTTAACACGATAAGCCCCGTTATGAGT	perfect	AT4G01020	AT5G10370	helicase_domain-containing_protein_/_IBR_domain-containing_protein_/_zinc_finger_protein-like_protein;(source:Araport11)	helicase_domain-containing_protein_/_IBR_domain-containing_protein_/_zinc_finger_protein-like_protein;(source:Araport11)
Lb/AsCas12a_target800932_+	Chr5	17232210	17232237	-	TTTAACACTCAGATTACTACATTGTTC	Chr5	17234097	17234124	-	TTTAACACTCAGATTACTACATTGTTC	perfect	AT5G42955	AT5G42957	inhibitor/lipid-transfer_protein/seed_storage_2S_albumin_superfamily_protein_(DUF784);(source:Araport11)	inhibitor/lipid-transfer_protein/seed_storage_2S_albumin_superfamily_protein_(DUF784);(source:Araport11)
Lb/AsCas12a_target651386_-	Chr4	11930956	11930983	-	TTTAACACTTCCGGTCTGCTCACAATC	Chr4	11936054	11936081	-	TTTAACACTTCCGGTCTGCTCACAATC	perfect	AT4G22690	AT4G22710	member_of_CYP706A_The_mRNA_is_cell-to-cell_mobile.	member_of_CYP706A
Lb/AsCas12a_target276654_+	Chr1	27617434	27617461	+	TTTAACAGAGAATCAGGTGGTGAAGTT	Chr1	27623932	27623959	+	TTTAACAGAGAATCAGGTGGTGAAGTT	perfect	AT1G73450	AT1G73460	Protein_kinase_superfamily_protein;(source:Araport11)	Protein_kinase_superfamily_protein;(source:Araport11)
Lb/AsCas12a_target116611_+	Chr3	16046431	16046458	-	TTTAACAGAGCATATATACACATTTGA	Chr3	16200122	16200149	+	TTTAACAGAGCATATATACACATTTGA	perfect	AT3G44400	AT3G44630	Disease_resistance_protein_(TIR-NBS-LRR_class)_family;(source:Araport11)	Disease_resistance_protein_(TIR-NBS-LRR_class)_family;(source:Araport11)
Lb/AsCas12a_target209236_-	Chr4	696515	696542	-	TTTAACAGCATGACCTCCAATGTTAGA	Chr1	457559	457586	-	TTTAACAGCATGACCTCCAATGTTAGT	27	AT4G01610	AT1G02305	Encodes_a_capase_involved_in_stress_induced_cell_death._Activity_detected_in_leaf_and_cell_culture.	Encodes_a_capase_involved_in_stress_induced_cell_death.
Lb/AsCas12a_target159275_-	Chr5	24033906	24033933	-	TTTAACAGCCACCTGTTCAGAACCATT	Chr5	24049588	24049615	-	TTTAACAGCCACCTGTTCAGAACCATT	perfect	AT5G59650	AT5G59680	Leucine-rich_repeat_protein_kinase_family_protein;(source:Araport11)	Leucine-rich_repeat_protein_kinase_family_protein;(source:Araport11)
Lb/AsCas12a_target905186_-	Chr5	13669039	13669066	-	TTTAACAGCTAATGGTAGTCCTCCACA	Chr5	19719283	19719310	-	TTTAACAGCTAATGGTAGTCCTCCACA	perfect	AT5G35450	AT5G48620	Disease_resistance_protein_(CC-NBS-LRR_class)_family;(source:Araport11)	Disease_resistance_protein_(CC-NBS-LRR_class)_family;(source:Araport11)
Lb/AsCas12a_target955427_-	Chr3	2589897	2589924	+	TTTAACAGCTGCAGAAACTTGCTCTGG	Chr3	3485295	3485322	+	TTTAACAGCTGCAGAAACTTGCTCTGG	perfect	AT3G08530	AT3G11130	CHC2_heavy_chain_subunit_of_clathrin._Involved_in_vesicle_mediated_trafficking._Mutants_show_reduced_rates_of_endocytosis_and_defects_clathrin_mediated_exocytosis_Mutants_have_increased_drought_tolerance_due_to_defects_in_stomatal_movement.	CHC1_heavy_chain_subunit_of_clathrin._Involved_in_vesicle_mediated_trafficking._Mutants_show_reduced_rates_of_endocytosis_and_defects_clathrin_mediated_exocytosis._Mutants_also_have_increased_dehydration_tolerance_which_may_be_related_to_the_overall_slower_stomatal_aperture_dynamics._Overall_growth_is_affected.
Lb/AsCas12a_target679402_-	Chr4	6685886	6685913	+	TTTAACAGCTGCAGTAGTCGCTCCTTC	Chr4	6678975	6679002	+	TTTAGCAGCTGCAGTAGTCGCTCCTTC	5	AT4G10880	AT4G10860	hypothetical_protein;(source:Araport11)	hypothetical_protein;(source:Araport11)
Lb/AsCas12a_target881701_+	Chr4	14247457	14247484	+	TTTAACAGGAACTGCACGATATGCAAG	Chr4	14252543	14252570	+	TTTAACAGGAACTGCACGATATGCAAG	perfect	AT4G28860	AT4G28880	casein_kinase_I-like_4;(source:Araport11)	casein_kinase_I-like_3;(source:Araport11)
Lb/AsCas12a_target83218_+	Chr3	21916742	21916769	+	TTTAACAGGAGCAATTGAAATTGTTCC	Chr2	17952578	17952605	+	TTTAACAGGAGCAATTGAGATTGTTCC	19	AT3G59290	AT2G43160	ENTH/VHS_family_protein;(source:Araport11)	ENTH/VHS_family_protein;(source:Araport11)
Lb/AsCas12a_target29387_-	Chr5	10880063	10880090	+	TTTAACAGGCTCGTTGACTACTTTGAG	Chr5	10926937	10926964	-	TTTAACAGGCTCGTTGACTACTTTGAG	perfect	AT5G28850	AT5G28900	Calcium-binding_EF-hand_family_protein;(source:Araport11)	Calcium-binding_EF-hand_family_protein;(source:Araport11)
Lb/AsCas12a_target376897_-	Chr4	15043837	15043864	+	TTTAACAGGGCCACTAGAAGGTTTGTA	Chr4	15047825	15047852	+	TTTAACAGGGCCACTAGAAGGTTTGTA	perfect	AT4G30910	AT4G30920	Cytosol_aminopeptidase_family_protein;(source:Araport11)	Encodes_LAP2,_an_aminopeptidase_playing_key_roles_in_senescence,_stress_response_and_amino_acid_turnover.
Lb/AsCas12a_target918844_-	Chr1	18855258	18855285	-	TTTAACAGGTAGCCTTAAGAGTATCTC	Chr1	17575970	17575997	+	TTTCTCAGGTAGCCTTAAGAGTATCTC	4,5	AT1G50870	AT1G47765	F-box_and_associated_interaction_domains-containing_protein;(source:Araport11)	F-box_and_associated_interaction_domains-containing_protein;(source:Araport11)
Lb/AsCas12a_target539832_-	Chr1	10172094	10172121	-	TTTAACAGGTGTTACAGCTCCTTCGTC	Chr1	10163921	10163948	+	TTTAACAGGTGTTACAGCTCCTTCGTA	27	AT1G29110	AT1G29090	Cysteine_proteinases_superfamily_protein;(source:Araport11)	Cysteine_proteinases_superfamily_protein;(source:Araport11)
Lb/AsCas12a_target118000_-	Chr3	10640969	10640996	+	TTTAACAGTCAAAGTTTGGACCTTGAG	Chr5	610569	610596	+	TTTAACAGTCAAAGTTTGGACCTTGAG	perfect	AT3G28410	AT5G02700	F-box/RNI-like_superfamily_protein;(source:Araport11)	F-box/RNI-like_superfamily_protein;(source:Araport11)
Lb/AsCas12a_target1038624_+	Chr5	18101564	18101591	-	TTTAACAGTCAATGGTTCGGGAACAAT	Chr5	18106335	18106362	-	TTTAACAGTCAATGGTTCGGGAACAAT	perfect	AT5G44830	AT5G44840	Pectin_lyase-like_superfamily_protein;(source:Araport11)	Pectin_lyase-like_superfamily_protein;(source:Araport11)
Lb/AsCas12a_target830631_-	Chr1	19644232	19644259	-	TTTAACAGTTGACCCATCAGCAGTTGT	Chr3	5291657	5291684	+	TTTAACAGTTGACCCATCGGCAGTTGT	19	AT1G52730	AT3G15610	Transducin/WD40_repeat-like_superfamily_protein;(source:Araport11)	Transducin/WD40_repeat-like_superfamily_protein;(source:Araport11)
Lb/AsCas12a_target578819_+	Chr1	23169576	23169603	+	TTTAACATAGAGGAGATGATCCGGTTC	Chr1	23160281	23160308	+	TTTAAAATAGAGGAGATGATCCGGTTC	6	AT1G62570	AT1G62560	belongs_to_the_flavin-monooxygenase_(FMO)_family,_encodes_a_glucosinolate_S-oxygenase_that_catalyzes_the_conversion_of_methylthioalkyl_glucosinolates_to_methylsulfinylalkyl_glucosinolates_The_mRNA_is_cell-to-cell_mobile.	belongs_to_the_flavin-monooxygenase_(FMO)_family,_encodes_a_glucosinolate_S-oxygenase_that_catalyzes_the_conversion_of_methylthioalkyl_glucosinolates_to_methylsulfinylalkyl_glucosinolates_The_mRNA_is_cell-to-cell_mobile.
Lb/AsCas12a_target441593_-	Chr4	1312113	1312140	-	TTTAACATATCCTTGGGAAATCTGAAT	Chr4	1475013	1475040	+	TTTAACATATCCTTGGGAAATCTGAAT	perfect	AT4G02950	AT4G03360	Ubiquitin_family_protein;(source:Araport11)	Ubiquitin_family_protein;(source:Araport11)
Lb/AsCas12a_target16724_+	Chr2	8848395	8848422	-	TTTAACATCAAGTTCCCTACAAGGTTA	Chr2	8846093	8846120	-	TTTAACATCAAGTTCCCTACAACGTTA	23	AT2G20560	AT2G20550	DNAJ_heat_shock_family_protein;(source:Araport11)	HSP40/DnaJ_peptide-binding_protein;(source:Araport11)
Lb/AsCas12a_target741792_-	Chr1	2292410	2292437	-	TTTAACATCAATGTTGACTCCATTCTC	Chr1	2298502	2298529	+	TTTAACATCAATGTTGACTCCATTCTC	perfect	AT1G07470	AT1G07480	Transcription_factor_IIA,_alpha/beta_subunit;(source:Araport11)	Transcription_factor_IIA,_alpha/beta_subunit;(source:Araport11)
Lb/AsCas12a_target684458_-	Chr3	17745301	17745328	+	TTTAACATCAGTCTTTATATCCTTCAC	Chr3	17736343	17736370	+	TTTAACATCAGTCTTTATATCCTTCAG	27	AT3G48060	AT3G48050	BAH_and_TFIIS_domain-containing_protein;(source:Araport11)	Encodes_a_large_protein_with_N-terminal_bromo-adjacent_homology_(BAH)_and_transcription_elongation_factor_S-II_(TFS2N)_domains_and_two_C-terminal_GW_(glycine_and_tryptophan)_repeats._It_is_nuclear_and_colocalizes_with_the_processing-body_component_DCP1_in_the_cytoplasm._SOU_is_a_component_of_the_miRNA_pathway_and_is_involved_in_translational_repression.
Lb/AsCas12a_target88658_-	Chr1	7496127	7496154	-	TTTAACATCATATACATCGTTAAACAA	Chr5	12962745	12962772	+	TTTAACATCATATACATCGTTAAACAA	perfect	AT1G21400	AT5G34780	Thiamin_diphosphate-binding_fold_(THDP-binding)_superfamily_protein;(source:Araport11)	Putative_ketopantoate_reductase_(KPR)._This_enzyme_is_speculated_to_be_the_missing_enzyme_in_the_biosynthesis_of_pantothenate.
Lb/AsCas12a_target554792_-	Chr1	9126988	9127015	+	TTTAACATCCATCAATCTCTTCAAATT	Chr1	9130230	9130257	+	TTTAACATCCATCAATCTCTTCAAATT	perfect	AT1G26380	AT1G26390	Functions_in_the_biosynthesis_of_4-hydroxy_indole-3-carbonyl_nitrile_(4-OH-ICN),_a_cyanogenic_phytoalexin_in_Arabidopsis._FOX1_acts_as_a_dehydrogenase_on_indole_cyanohydrin_to_form_indole_carbonyl_nitrile.	FAD-binding_Berberine_family_protein;(source:Araport11)
Lb/AsCas12a_target554792_-	Chr1	9126988	9127015	+	TTTAACATCCATCAATCTCTTCAAATT	Chr1	9138840	9138867	+	TTTAACATCCATCAATCTCTTCAAATT	perfect	AT1G26380	AT1G26410	Functions_in_the_biosynthesis_of_4-hydroxy_indole-3-carbonyl_nitrile_(4-OH-ICN),_a_cyanogenic_phytoalexin_in_Arabidopsis._FOX1_acts_as_a_dehydrogenase_on_indole_cyanohydrin_to_form_indole_carbonyl_nitrile.	FAD-binding_Berberine_family_protein;(source:Araport11)
Lb/AsCas12a_target761737_-	Chr1	9133357	9133384	+	TTTAACATCCATCAATCTCTTTAAATT	Chr1	9126988	9127015	+	TTTAACATCCATCAATCTCTTCAAATT	22	AT1G26400	AT1G26380	FAD-binding_Berberine_family_protein;(source:Araport11)	Functions_in_the_biosynthesis_of_4-hydroxy_indole-3-carbonyl_nitrile_(4-OH-ICN),_a_cyanogenic_phytoalexin_in_Arabidopsis._FOX1_acts_as_a_dehydrogenase_on_indole_cyanohydrin_to_form_indole_carbonyl_nitrile.
Lb/AsCas12a_target761737_-	Chr1	9133357	9133384	+	TTTAACATCCATCAATCTCTTTAAATT	Chr1	9130230	9130257	+	TTTAACATCCATCAATCTCTTCAAATT	22	AT1G26400	AT1G26390	FAD-binding_Berberine_family_protein;(source:Araport11)	FAD-binding_Berberine_family_protein;(source:Araport11)
Lb/AsCas12a_target1027359_-	Chr1	21693262	21693289	+	TTTAACATCCTCATGGTTAAAAACCTG	Chr1	21792743	21792770	-	TTTAACATCCTCATGGTTAAAAACCTG	perfect	AT1G58390	AT1G58848	Disease_resistance_protein_(CC-NBS-LRR_class)_family;(source:Araport11)	Disease_resistance_protein_(CC-NBS-LRR_class)_family;(source:Araport11)
Lb/AsCas12a_target1027359_-	Chr1	21693262	21693289	+	TTTAACATCCTCATGGTTAAAAACCTG	Chr1	21829001	21829028	-	TTTAACATCCTCATGGTTAAAAACCTG	perfect	AT1G58390	AT1G59218	Disease_resistance_protein_(CC-NBS-LRR_class)_family;(source:Araport11)	Disease_resistance_protein_(CC-NBS-LRR_class)_family;(source:Araport11)
Lb/AsCas12a_target883870_-	Chr1	21698486	21698513	+	TTTAACATCCTCATGGTTAAAAACTTG	Chr1	21693262	21693289	+	TTTAACATCCTCATGGTTAAAAACCTG	25	AT1G58400	AT1G58390	Disease_resistance_protein_(CC-NBS-LRR_class)_family;(source:Araport11)	Disease_resistance_protein_(CC-NBS-LRR_class)_family;(source:Araport11)
Lb/AsCas12a_target8827_-	Chr5	4288597	4288624	-	TTTAACATCGACAAGATCGACAACCAC	Chr5	4281532	4281559	-	TTTAACATCGACAAGATCGACGACCAC	22	AT5G13370	AT5G13350	Auxin-responsive_GH3_family_protein;(source:Araport11)	Auxin-responsive_GH3_family_protein;(source:Araport11)
Lb/AsCas12a_target487434_-	Chr2	9155129	9155156	-	TTTAACATCTCCTAGGTAGAGTGCATT	Chr1	22922286	22922313	-	TTTAACATCTCCTAGGTAGAGAGCATT	22	AT2G21390	AT1G62020	Coatomer,_alpha_subunit;(source:Araport11)	Coatomer,_alpha_subunit;(source:Araport11)
Lb/AsCas12a_target1026655_-	Chr5	24874490	24874517	-	TTTAACATCTGCGAGCTGATTCTTGAT	Chr1	19535014	19535041	+	TTTCACATCTGCGAGCTGATTCTTGAT	4	AT5G61950	AT1G52430	Ubiquitin_carboxyl-terminal_hydrolase-related_protein;(source:Araport11)	Ubiquitin_carboxyl-terminal_hydrolase-related_protein;(source:Araport11)
Lb/AsCas12a_target1026655_-	Chr5	24874490	24874517	-	TTTAACATCTGCGAGCTGATTCTTGAT	Chr1	19545325	19545352	+	TTTCACATCTGCGAGCTGATTCTTGAT	4	AT5G61950	AT1G52450	Ubiquitin_carboxyl-terminal_hydrolase-related_protein;(source:Araport11)	Ubiquitin_carboxyl-terminal_hydrolase-related_protein;(source:Araport11)
Lb/AsCas12a_target177663_+	Chr2	7480214	7480241	-	TTTAACATGCTTAGGCGTATGTATGAA	Chr2	7484193	7484220	-	TTTAACATGCTTAGGCGTATGTATGAA	perfect	AT2G17190	AT2G17200	Encodes_a_ubiquitin_receptor_protein_that_specifically_associates_with_PEX2_and_PEX12.	Encodes_a_ubiquitin_receptor_protein_that_specifically_associates_with_PEX2_and_PEX12.
Lb/AsCas12a_target1004891_-	Chr4	10534132	10534159	-	TTTAACATGGCTGATAACCCCCTCAAT	Chr4	10555819	10555846	-	TTTAACATGGCTGATAACCCCCTCAAT	perfect	AT4G19260	AT4G19330	Galactose_oxidase/kelch_repeat_superfamily_protein;(source:Araport11)	Encodes_a_Kelch_Repeat_F-box_protein_involved_in_seed_germination._In_the_current_Araport11_annotation,_At4g19330_is_misannotated_and_is_actually_comprised_of_two_genes_with_the_more_3&#8242;_gene_being_intronless_and_producing_a_transcript_encoding_the_F-box_protein._The_other_encodes_a_Ribonucleoprotein.
Lb/AsCas12a_target1004891_-	Chr4	10534132	10534159	-	TTTAACATGGCTGATAACCCCCTCAAT	Chr4	10560447	10560474	-	TTTAACATGGCTGATAACCCCCTCAAT	perfect	AT4G19260	AT4G19340	Galactose_oxidase/kelch_repeat_superfamily_protein;(source:Araport11)	SCD6_protein-like_protein;(source:Araport11)
Lb/AsCas12a_target325933_-	Chr1	5553922	5553949	+	TTTAACATGTCCAATGCAGAGGCCATC	Chr1	5551695	5551722	+	TTTAACATGTCCAAAGCAGAGGCCATC	15	AT1G16230	AT1G16225	Target_SNARE_coiled-coil_domain_protein;(source:Araport11)	Target_SNARE_coiled-coil_domain_protein;(source:Araport11)
Lb/AsCas12a_target782799_-	Chr4	15456523	15456550	-	TTTAACATGTCCTTATTGTTTAGAAGA	Chr4	15463791	15463818	-	TTTAACATGTCCTTATTGTTTAGAAGA	perfect	AT4G31950	AT4G31970	member_of_CYP82C	member_of_CYP82C
Lb/AsCas12a_target447194_-	Chr1	17104690	17104717	-	TTTAACATGTTCTTGAAAACCTCATTT	Chr3	3817632	3817659	-	TTTAACATGTTCTTGAAAACCTCATTT	perfect	AT1G45190	AT3G11990	downregulated_in_DIF1_18;(source:Araport11)	ECA1_gametogenesis_family_protein_(DUF784);(source:Araport11)
Lb/AsCas12a_target612438_-	Chr3	16197248	16197275	-	TTTAACATGTTTGAAACATCAGTGGCT	Chr3	16218224	16218251	-	TTTAACATGTTTGAAACATCAGTGGCT	perfect	AT3G44630	AT3G44670	Disease_resistance_protein_(TIR-NBS-LRR_class)_family;(source:Araport11)	Disease_resistance_protein_(TIR-NBS-LRR_class)_family;(source:Araport11)
Lb/AsCas12a_target894030_+	Chr2	11325888	11325915	-	TTTAACATTACCGGCGTCACTATAACA	Chr4	7988896	7988923	+	TTTAACATTACCGGCGTCACTATAACA	perfect	AT2G26620	AT4G13760	Pectin_lyase-like_superfamily_protein;(source:Araport11)	Pectin_lyase-like_superfamily_protein;(source:Araport11)
Lb/AsCas12a_target528575_+	Chr2	6748497	6748524	+	TTTAACATTACCGGTGTCACTATAACA	Chr2	6751894	6751921	+	TTTAACATTACCGGTGTCACTATAACA	perfect	AT2G15450	AT2G15460	Pectin_lyase-like_superfamily_protein;(source:Araport11)	Pectin_lyase-like_superfamily_protein;(source:Araport11)
Lb/AsCas12a_target528575_+	Chr2	6748497	6748524	+	TTTAACATTACCGGTGTCACTATAACA	Chr2	6755292	6755319	+	TTTAACATTACCGGTGTCACTATAACA	perfect	AT2G15450	AT2G15470	Pectin_lyase-like_superfamily_protein;(source:Araport11)	Pectin_lyase-like_superfamily_protein;(source:Araport11)
Lb/AsCas12a_target28302_-	Chr5	3352250	3352277	-	TTTAACATTAGATTTGATTTCTTCTCT	Chr5	3354493	3354520	-	TTTAACATTAGATTTGATTTCTTCTCT	perfect	AT5G10600	AT5G10610	member_of_CYP81K	member_of_CYP81K_The_mRNA_is_cell-to-cell_mobile.
Lb/AsCas12a_target976988_-	Chr3	17736928	17736955	+	TTTAACATTCCCAGATGCTTTATCAGA	Chr3	17745886	17745913	+	TTTAACATTCCCAGATGCTTTATCAGA	perfect	AT3G48050	AT3G48060	Encodes_a_large_protein_with_N-terminal_bromo-adjacent_homology_(BAH)_and_transcription_elongation_factor_S-II_(TFS2N)_domains_and_two_C-terminal_GW_(glycine_and_tryptophan)_repeats._It_is_nuclear_and_colocalizes_with_the_processing-body_component_DCP1_in_the_cytoplasm._SOU_is_a_component_of_the_miRNA_pathway_and_is_involved_in_translational_repression.	BAH_and_TFIIS_domain-containing_protein;(source:Araport11)
Lb/AsCas12a_target520467_+	Chr3	1165685	1165712	-	TTTAACATTCCCCTTAGTTCGGTTTTT	Chr4	15161227	15161254	+	TTTAACATTCCCCTTAGTTCGGTTTTT	perfect	AT3G04390	AT4G31196	Aldehyde_oxidase/xanthine_dehydrogenase,_molybdopterin_binding_protein;(source:Araport11)	oxidoreductase;(source:Araport11)
Lb/AsCas12a_target716488_-	Chr5	14436548	14436575	-	TTTAACATTGTTATCATCTTTATGAAT	Chr5	14495848	14495875	-	TTTAACATTGTTATCATCTTTATGAAT	perfect	AT5G36730	AT5G36820	F-box_and_associated_interaction_domains-containing_protein;(source:Araport11)	F-box_and_associated_interaction_domains-containing_protein;(source:Araport11)
Lb/AsCas12a_target693463_+	Chr5	3897079	3897106	-	TTTAACATTTACGATGATGACAGAGAT	Chr5	3895048	3895075	-	TTTGACATTTACGATGATGACAGAGAT	4	AT5G12070	AT5G12060	Plant_self-incompatibility_protein_S1_family;(source:Araport11)	Plant_self-incompatibility_protein_S1_family;(source:Araport11)
Lb/AsCas12a_target227875_-	Chr1	5606418	5606445	-	TTTAACATTTCCCCAAGTGTCCACTCC	Chr1	5609986	5610013	-	TTTAACATTTCCCCAAGTGTCCACTCC	perfect	AT1G16400	AT1G16410	Encodes_cytochrome_P450_CYP79F2.	member_of_CYP79F_The_mRNA_is_cell-to-cell_mobile.
Lb/AsCas12a_target142412_-	Chr5	14703809	14703836	-	TTTAACATTTTCAGCATCTTTGATTCT	Chr5	21168074	21168101	+	TTTAACATTTTCAGCATCTTTGATTCT	perfect	AT5G37150	AT5G52090	P-loop_containing_nucleoside_triphosphate_hydrolases_superfamily_protein;(source:Araport11)	P-loop_containing_nucleoside_triphosphate_hydrolases_superfamily_protein;(source:Araport11)
Lb/AsCas12a_target80028_-	Chr5	9621854	9621881	-	TTTAACCAAACAGTTCAAAGCAAATAC	Chr2	11850230	11850257	+	TTTAACCAAACAGTTCAAAGCGAATAC	22	AT5G27300	AT2G27800	pentatricopeptide_(PPR)_repeat-containing_protein;(source:Araport11)	Tetratricopeptide_repeat_(TPR)-like_superfamily_protein;(source:Araport11)
Lb/AsCas12a_target647828_-	Chr2	9332503	9332530	-	TTTAACCAAACGGTCCATCGCAGAGTT	Chr2	9281480	9281507	-	TTTAGCCAAACGGTCCATCGCAGAGTT	5	AT2G21890	AT2G21730	cinnamyl_alcohol_dehydrogenase_homolog_3;(source:Araport11)	cinnamyl_alcohol_dehydrogenase_homolog_2;(source:Araport11)
Lb/AsCas12a_target110572_+	Chr3	18032898	18032925	+	TTTAACCAAACTCTTATCCTTAGAGAG	Chr4	768540	768567	+	TTTAACCAAACTCTTATCCTTAGAGAG	perfect	AT3G48670	AT4G01780	Encodes_IDN2_(INVOLVED_IN_DE_NOVO_2),_a_double-stranded_RNA-binding_protein_involved_in_de_novo_methylation_and_small_interfering_RNA_(siRNA)-mediated_maintenance_methylation._IND2_is_a_component_of_the_RNA-directed_DNA_methylation_pathway.	XH/XS_domain-containing_protein;(source:Araport11)
Lb/AsCas12a_target883126_+	Chr1	8769914	8769941	+	TTTAACCAAAGATCGGGTTCTGGGTAA	Chr1	8784293	8784320	+	TTTAACCAAAGATCGGGTTCTGGGTAA	perfect	AT1G24800	AT1G24881	F-box_family_protein;(source:Araport11)	F-box_family_protein;(source:Araport11)
Lb/AsCas12a_target883126_+	Chr1	8769914	8769941	+	TTTAACCAAAGATCGGGTTCTGGGTAA	Chr1	8806822	8806849	+	TTTAACCAAAGATCGGGTTCTGGGTAA	perfect	AT1G24800	AT1G25055	F-box_family_protein;(source:Araport11)	F-box_family_protein;(source:Araport11)
Lb/AsCas12a_target883126_+	Chr1	8769914	8769941	+	TTTAACCAAAGATCGGGTTCTGGGTAA	Chr1	8835578	8835605	+	TTTAACCAAAGATCGGGTTCTGGGTAA	perfect	AT1G24800	AT1G25211	F-box_family_protein;(source:Araport11)	F-box_family_protein;(source:Araport11)
Lb/AsCas12a_target372292_-	Chr5	18149470	18149497	-	TTTAACCAAAGATTTCTCCATCTCTTC	Chr5	18153953	18153980	-	TTTAACCAAAGATTTCTCCATCTCTTC	perfect	AT5G44940	AT5G44960	F-box/RNI-like_superfamily_protein;(source:Araport11)	F-box/RNI-like/FBD-like_domains-containing_protein;(source:Araport11)
Lb/AsCas12a_target372292_-	Chr5	18149470	18149497	-	TTTAACCAAAGATTTCTCCATCTCTTC	Chr5	18160698	18160725	-	TTTAACCAAAGATTTCTCCATCTCTTC	perfect	AT5G44940	AT5G44980	F-box/RNI-like_superfamily_protein;(source:Araport11)	F-box/RNI-like/FBD-like_domains-containing_protein;(source:Araport11)
Lb/AsCas12a_target980386_-	Chr1	16359865	16359892	-	TTTAACCAACTCACTTAAGAGTTTATC	Chr4	236510	236537	+	TTTAACCAACTCACTTAAGAGTTCATC	24	AT1G43330	AT4G00540	Homeodomain-like_superfamily_protein;(source:Araport11)	Encodes_a_putative_c-myb-like_transcription_factor._Member_of_a_class_of_domain_proteins_containing_structural_features_of_the_vertebrate_c-Myb_proto-oncoprotein,_including_the_presence_of_three_Myb_motifs_(R1,R2,R3).
Lb/AsCas12a_target858972_-	Chr5	26625901	26625928	-	TTTAACCAATCCAAAACCGGGTGATCG	Chr5	9235485	9235512	-	TTTAACCAATCAAAAACCGGGTGATCG	12	AT5G66690	AT5G26310	UGT72E2_is_an_UDPG:coniferyl_alcohol_glucosyltransferase_which_glucosylates_sinapyl-_and_coniferyl_aldehydes_as_well_as_sinapyl-_and_coniferyl_alcohol._The_enzyme_is_thought_to_be_involved_in_lignin_metabolism._A_knockdown_mutant_line_(72E2KD)_was_obtained_using_RNAi_silencing._A_twofold_reduction_in_coniferyl_alcohol_4-<i>O</i>-glucoside_and_sinapyl_alcohol_4-<i>O</i>-glucoside_was_detected_in_t…	UGT72E3_is_an_UDPG:coniferyl_alcohol_glucosyltransferase_which_glucosylates_sinapyl-_and_coniferyl_alcohol_as_well_as_sinapic_acid._The_enzyme_is_thought_to_be_involved_in_lignin-_and_phenylpropanoid_metabolism._A_knockdown_mutant_line_(72E3KD)_was_obtained_using_RNAi_silencing._No_reduction_in_coniferyl_alcohol_4-<i>O</i>-glucoside_and_sinapyl_alcohol_4-<i>O</i>-glucoside_was_detected_in_this_li…
Lb/AsCas12a_target4028_-	Chr1	17104769	17104796	-	TTTAACCAATCCTAGATGGCAATCTTT	Chr3	3817711	3817738	-	TTTAACCAATCCTAGATGGCAATCTTT	perfect	AT1G45190	AT3G11990	downregulated_in_DIF1_18;(source:Araport11)	ECA1_gametogenesis_family_protein_(DUF784);(source:Araport11)
Lb/AsCas12a_target75919_-	Chr2	1308218	1308245	+	TTTAACCAATGCAAGATGACAATCTTT	Chr2	1305792	1305819	+	TTTAACCAATGCAAGATGACAGTCTTT	22	AT2G04041	AT2G04037	ECA1_gametogenesis_family_protein_(DUF784);(source:Araport11)	ECA1_gametogenesis_family_protein_(DUF784);(source:Araport11)
Lb/AsCas12a_target122673_+	Chr1	23187921	23187948	+	TTTAACCACAACTATCGATCCAAGAGC	Chr1	23500140	23500167	-	TTTAACCACAACTATCGATCCAAGAGC	perfect	AT1G62630	AT1G63360	Disease_resistance_protein_(CC-NBS-LRR_class)_family;(source:Araport11)	Disease_resistance_protein_(CC-NBS-LRR_class)_family;(source:Araport11)
Lb/AsCas12a_target741980_-	Chr4	17708780	17708807	-	TTTAACCACCGGAAGTTTCGCCCAATA	Chr4	17948785	17948812	-	TTTAACCACCGGAAGTTTCGCCCAATA	perfect	AT4G37690	AT4G38310	Unlike_its_close_paralog_MUCI10_(At2g22900),_GT6_is_not_required_for_the_biosynthesis_of_seed_coat_mucilage._GT6_is_preferentially_expressed_in_sub-epidermal_cell_layers_of_the_seed_coat.	Galactosyl_transferase_GMA12/MNN10_family_protein;(source:Araport11)
Lb/AsCas12a_target764055_-	Chr1	22921392	22921419	-	TTTAACCACCTCATTCTTTAGATTCTT	Chr2	9154235	9154262	-	TTTAACCACCTCATTCTTTAGATTCTT	perfect	AT1G62020	AT2G21390	Coatomer,_alpha_subunit;(source:Araport11)	Coatomer,_alpha_subunit;(source:Araport11)
Lb/AsCas12a_target356114_+	Chr2	14995110	14995137	+	TTTAACCACGACTCAACCAGCAATAGC	Chr2	14994579	14994606	+	TTTAACCACGACTCAACTAGCAATAGC	18	AT2G35670	AT2G35670	Encodes_a_negative_regulator_of_seed_development_in_the_absence_of_pollination._In_the_ovule,_the_FIS2_transcripts_are_accumulated_at_their_highest_level_before_fertilization_and_gradually_decrease_after_fertilization.	Encodes_a_negative_regulator_of_seed_development_in_the_absence_of_pollination._In_the_ovule,_the_FIS2_transcripts_are_accumulated_at_their_highest_level_before_fertilization_and_gradually_decrease_after_fertilization.
Lb/AsCas12a_target441982_+	Chr5	3577305	3577332	+	TTTAACCACTGTTTGTTCTAGAATATT	Chr1	24103276	24103303	+	TTTAACCACTATTTGTTCTAGAATATT	11	AT5G11220	AT1G64870	hypothetical_protein;(source:Araport11)	hypothetical_protein;(source:Araport11)
Lb/AsCas12a_target17774_+	Chr1	7390740	7390767	-	TTTAACCAGACTGGATTCACAATCGCG	Chr1	7395961	7395988	-	TTTAACCAGACTGGATTCACAATCGCG	perfect	AT1G21110	AT1G21120	O-methyltransferase_family_protein;(source:Araport11)	O-methyltransferase_family_protein;(source:Araport11)
Lb/AsCas12a_target269545_+	Chr5	20230430	20230457	+	TTTAACCAGCTTGACCAGTCTCTCCAC	Chr5	20218302	20218329	+	TTTAACCAGCTTGACCAGTCTCTACAC	24	AT5G49780	AT5G49760	Leucine-rich_repeat_protein_kinase_family_protein;(source:Araport11)	Leucine-rich_repeat_protein_kinase_family_protein;(source:Araport11)
Lb/AsCas12a_target683272_-	Chr4	13641049	13641076	-	TTTAACCAGCTTGTTCTGCAGATTATC	Chr5	22193190	22193217	+	TTTAACCAGCTTGTTCTGCAGATTATC	perfect	AT4G27240	AT5G54630	zinc_finger_(C2H2_type)_family_protein;(source:Araport11)	zinc_finger_protein-like_protein;(source:Araport11)
Lb/AsCas12a_target1020769_-	Chr4	781999	782026	+	TTTAACCAGTCTAGCTCCCACGTAGAA	Chr4	786973	787000	+	TTTAACCAGTCTAGCTCCCACGTAGAA	perfect	AT4G01820	AT4G01830	member_of_MDR_subfamily	P-glycoprotein_5;(source:Araport11)
Lb/AsCas12a_target378054_+	Chr2	7585596	7585623	-	TTTAACCATCCCTGGAAAAACTATGTC	Chr1	25761591	25761618	+	TTTAACCATCCTTGGAAAAACTATGTC	12	AT2G17470	AT1G68600	Encodess_ALMT6,_a_member_of_the_aluminum-activated_malate_transporter_family.	aluminum_activated_malate_transporter_family_protein;(source:Araport11)
Lb/AsCas12a_target937840_+	Chr1	21693256	21693283	-	TTTAACCATGAGGATGTTAAACATCAG	Chr1	21698480	21698507	-	TTTAACCATGAGGATGTTAAACATCAG	perfect	AT1G58390	AT1G58400	Disease_resistance_protein_(CC-NBS-LRR_class)_family;(source:Araport11)	Disease_resistance_protein_(CC-NBS-LRR_class)_family;(source:Araport11)
Lb/AsCas12a_target937840_+	Chr1	21693256	21693283	-	TTTAACCATGAGGATGTTAAACATCAG	Chr1	21792749	21792776	+	TTTAACCATGAGGATGTTAAACATCAG	perfect	AT1G58390	AT1G58848	Disease_resistance_protein_(CC-NBS-LRR_class)_family;(source:Araport11)	Disease_resistance_protein_(CC-NBS-LRR_class)_family;(source:Araport11)
Lb/AsCas12a_target346169_+	Chr4	9268	9295	-	TTTAACCATGTGAACCAGTCGTCTTCT	Chr5	239817	239844	-	TTTAACCATGTGAACCAGTCGTCTTCT	perfect	AT4G00020	AT5G01630	Ortholog_of_breast_cancer_susceptibility_protein_2._Essential_at_meiosis._Interacts_with_either_AtRad51_or_AtDmc1_and_ATDSS1(I)._Involved_in_embryo_sac_development_and_defense_gene_transcription_during_plant_immune_responses.	Ortholog_of_breast_cancer_susceptibility_protein_2._Essential_at_meiosis._Interacts_with_with_both_Rad51_and_Dss1(I)_or_both_Dmc1_and_Dss1(I)_in_a_tripartite_complex.
Lb/AsCas12a_target388302_-	Chr4	5767795	5767822	-	TTTAACCCAACGTTCCGACCACACTTA	Chr4	8149449	8149476	-	TTTAACCCAACGTTCCGACCACACTTA	perfect	AT4G08990	AT4G14140	DNA_(cytosine-5-)-methyltransferase_family_protein;(source:Araport11)	This_gene_is_predicted_to_encode_a_DNA_methyltransferase._A_plant_line_expressing_an_RNAi_construct_directed_against_DMT2_has_reduced_agrobacterium-mediated_tumor_formation.
Lb/AsCas12a_target201314_-	Chr5	2421608	2421635	+	TTTAACCCAATGTAAAGGCTTCAGGGA	Chr5	2475864	2475891	-	TTTAACCCAATGTAAAGGCTTCAGGGA	perfect	AT5G07650	AT5G07770	Actin-binding_FH2_protein;(source:Araport11)	Actin-binding_FH2_protein;(source:Araport11)
Lb/AsCas12a_target42905_-	Chr4	16636510	16636537	-	TTTAACCCACACAACCGGATTATCTGC	Chr4	16638517	16638544	-	TTTAACCCACACAACCGGATTATCTGC	perfect	AT4G34920	AT4G34930	PLC-like_phosphodiesterases_superfamily_protein;(source:Araport11)	PLC-like_phosphodiesterases_superfamily_protein;(source:Araport11)
Lb/AsCas12a_target189141_-	Chr2	14891444	14891471	-	TTTAACCCACTCATGTGAATTTGCATA	Chr1	11739995	11740022	+	TTTCACCCACTCATGTGAATTTGCATA	4	AT2G35370	AT1G32470	Encodes_glycine_decarboxylase_complex_H_protein._Involved_in_photorespiration._The_mRNA_is_cell-to-cell_mobile.	Single_hybrid_motif_superfamily_protein;(source:Araport11)
Lb/AsCas12a_target250430_-	Chr5	2462113	2462140	+	TTTAACCCAGTGTAATGGCTTCAGGGA	Chr5	2479935	2479962	-	TTTAACCCAGTGTAATGGCTTCAGGGA	perfect	AT5G07740	AT5G07780	actin_binding_protein;(source:Araport11)	Encodes_a_class_II_formin_that_nucleates_actin_assembly,_binds_to_the_barbed-end_of_actin_filaments_and_antagonizes_the_effect_of_FH1_on_actin_dynamics._The_mRNA_is_cell-to-cell_mobile.
Lb/AsCas12a_target445502_-	Chr5	1100776	1100803	-	TTTAACCCATATTGCAGTCTGTACCTT	Chr3	3158961	3158988	-	TTTAATCCATATTGCAGTCTGTACCTT	6	AT5G04060	AT3G10200	S-adenosyl-L-methionine-dependent_methyltransferases_superfamily_protein;(source:Araport11)	S-adenosyl-L-methionine-dependent_methyltransferases_superfamily_protein;(source:Araport11)
Lb/AsCas12a_target608954_+	Chr5	1561056	1561083	-	TTTAACCCATCTTTACGCCTTTGCATT	Chr5	14049836	14049863	+	TTTAACCCATCTTTACGCCTTTGCATT	perfect	AT5G05260	AT5G35917	Encodes_cytochrome_P450_CYP79A2.	a_pseudogene_with_cytochrome_P450_domain
Lb/AsCas12a_target95961_-	Chr5	2311231	2311258	-	TTTAACCCATTACCTCTAAAGAAACCC	Chr5	24832641	24832668	+	TTTAACCCATTACCTCTGAAGAAACCC	18	AT5G07320	AT5G61810	Encodes_an_APC_isoform_in_Arabidopsis,_a_calcium-dependent_mitochondrial_ATP-Mg/Pi_transporter.	Encodes_the_predominant_of_three_APC_isoforms_in_Arabidopsis,_a_calcium-dependent_mitochondrial_ATP-Mg/Pi_transporter.
Lb/AsCas12a_target69732_+	Chr5	16545242	16545269	+	TTTAACCCCACACTCGTTGTATGCTGC	Chr5	16552004	16552031	+	TTTAACCCCACACTCGTTGTATGCTGC	perfect	AT5G41360	AT5G41370	Encodes_XPB2,_a_DNA_repair_protein_and_transcription_factor._Arabidopsis_thaliana_has_duplicated_XPB_gene_(AtXPB1_and_AtXPB2,_with_high_similarity_to_each_other)._XPB_proteins_are_involved_in_both_DNA_repair_and_transcription,_they_are_component_of_the_transcription_factor_IIH_(TFIIH)_and_are_responsible_for_DNA_helicase_activity_during_nucleotide_(nt)_excision_repair_(NER)._Complementation_assay…	Encodes_XPB1,_a_DNA_repair_protein_and_transcription_factor._Arabidopsis_thaliana_has_duplicated_XPB_gene_(AtXPB1_and_AtXPB2,_with_high_similarity_to_each_other)._XPB_proteins_are_involved_in_both_DNA_repair_and_transcription,_they_are_component_of_the_transcription_factor_IIH_(TFIIH)_and_are_responsible_for_DNA_helicase_activity_during_nucleotide_(nt)_excision_repair_(NER)._Complementation_assay…
Lb/AsCas12a_target402045_-	Chr1	19534645	19534672	+	TTTAACCCGAGTACGATCCAAGAAACT	Chr1	19544956	19544983	+	TTTAACCCGAGTACGATCCAAGAAACT	perfect	AT1G52430	AT1G52450	Ubiquitin_carboxyl-terminal_hydrolase-related_protein;(source:Araport11)	Ubiquitin_carboxyl-terminal_hydrolase-related_protein;(source:Araport11)
Lb/AsCas12a_target354406_+	Chr5	18533	18560	-	TTTAACCCGCAAATGCACAATACCGTT	Chr5	13755	13782	-	TTTAACCCGCAAATGCATAATACCGTT	18	AT5G01050	AT5G01040	putative_laccase,_a_member_of_laccase_family_of_genes_(17_members_in_Arabidopsis).	putative_laccase,_knockout_mutant_showed_early_flowering
Lb/AsCas12a_target889655_+	Chr3	9630598	9630625	-	TTTAACCCGGAGAGGTTTATTGATTGT	Chr3	9627836	9627863	-	TTTAACCCGGAGAGGTTTATCGATTGT	21	AT3G26280	AT3G26270	cytochrome_P450_monooxygenase	putative_cytochrome_P450
Lb/AsCas12a_target698029_+	Chr2	19199316	19199343	+	TTTAACCCTAACCCATCTCTCTCGTCC	Chr3	3180559	3180586	+	TTTAACCCTAACCCATCTCTCTCGTCC	perfect	AT2G46720	AT3G10280	Encodes_KCS13,_a_member_of_the_3-ketoacyl-CoA_synthase_family_involved_in_the_biosynthesis_of_VLCFA_(very_long_chain_fatty_acids).	Encodes_KCS14,_a_member_of_the_3-ketoacyl-CoA_synthase_family_involved_in_the_biosynthesis_of_VLCFA_(very_long_chain_fatty_acids).
Lb/AsCas12a_target520756_-	Chr5	15658199	15658226	+	TTTAACCCTGGAATCTGATCGACATTG	Chr5	15663102	15663129	+	TTTAACCCTGGAATCTGATCGACATTG	perfect	AT5G39110	AT5G39120	RmlC-like_cupins_superfamily_protein;(source:Araport11)	RmlC-like_cupins_superfamily_protein;(source:Araport11)
Lb/AsCas12a_target912927_-	Chr2	13508961	13508988	-	TTTAACCCTTAAACATCCCGGACCGTC	Chr2	13512068	13512095	-	TTTAACCCTTAAACATCCCGGACCGTC	perfect	AT2G31760	AT2G31770	RING/U-box_superfamily_protein;(source:Araport11)	RING/U-box_superfamily_protein;(source:Araport11)
Lb/AsCas12a_target912927_-	Chr2	13508961	13508988	-	TTTAACCCTTAAACATCCCGGACCGTC	Chr2	13515721	13515748	-	TTTAACCCTTAAACATCCCGGACCGTC	perfect	AT2G31760	AT2G31780	RING/U-box_superfamily_protein;(source:Araport11)	RING/U-box_superfamily_protein;(source:Araport11)
Lb/AsCas12a_target455370_+	Chr1	10071938	10071965	-	TTTAACCGAAGCCGCCTACCAGAAGAT	Chr1	10074751	10074778	-	TTTAACCGAAGCCGCCTACCAGAAGAT	perfect	AT1G28660	AT1G28670	GDSL-motif_esterase/acyltransferase/lipase._Enzyme_group_with_broad_substrate_specificity_that_may_catalyze_acyltransfer_or_hydrolase_reactions_with_lipid_and_non-lipid_substrates.	Arabidopsis_thaliana_lipase
Lb/AsCas12a_target239600_-	Chr1	6306904	6306931	+	TTTAACCGATCCTTCACTTCTACTGTC	Chr3	3118751	3118778	+	TTTAACCGATCCTTCACTTCTACTGTC	perfect	AT1G18330	AT3G10113	EARLY-PHYTOCHROME-RESPONSIVE1	Homeodomain-like_superfamily_protein;(source:Araport11)
Lb/AsCas12a_target356963_-	Chr3	9082664	9082691	+	TTTAACCGATTTCATCTGCATTTCACA	Chr3	9093923	9093950	+	TTTAACCGATTTCATCTGCATTTCACA	perfect	AT3G24870	AT3G24880	Helicase/SANT-associated,_DNA_binding_protein;(source:Araport11)	Encodes_a_nuclear_localized_protein_of_unknown_function_that_interacts_with_components_of_the_NuA4_histone_acetyltransferase_complex._I
Lb/AsCas12a_target87259_-	Chr5	15610459	15610486	-	TTTAACCGCAACAAGTGTGGCTCCACC	Chr5	15613474	15613501	-	TTTAACCGCAACAAGTGTGGCTCCACC	perfect	AT5G38990	AT5G39000	Malectin/receptor-like_protein_kinase_family_protein;(source:Araport11)	Malectin/receptor-like_protein_kinase_family_protein;(source:Araport11)
Lb/AsCas12a_target745108_+	Chr4	10532040	10532067	+	TTTAACCGCAACCAAAGAAATTTGGTG	Chr4	10558355	10558382	+	TTTAACCGCAACCAAAGAAATTTGGTG	perfect	AT4G19250	AT4G19330	Galactose_oxidase/kelch_repeat_superfamily_protein;(source:Araport11)	Encodes_a_Kelch_Repeat_F-box_protein_involved_in_seed_germination._In_the_current_Araport11_annotation,_At4g19330_is_misannotated_and_is_actually_comprised_of_two_genes_with_the_more_3&#8242;_gene_being_intronless_and_producing_a_transcript_encoding_the_F-box_protein._The_other_encodes_a_Ribonucleoprotein.
Lb/AsCas12a_target663708_-	Chr2	1417706	1417733	+	TTTAACCGCAGATTAACCGCTCCCCAA	Chr5	9201826	9201853	-	TTTAACCGCAGATTAACCGCTCCCCAA	perfect	AT2G04170	AT5G26260	TRAF-like_family_protein;(source:Araport11)	TRAF-like_family_protein;(source:Araport11)
Lb/AsCas12a_target663708_-	Chr2	1417706	1417733	+	TTTAACCGCAGATTAACCGCTCCCCAA	Chr5	9210070	9210097	-	TTTAACCGCAGATTAACCGCTCCCCAA	perfect	AT2G04170	AT5G26280	TRAF-like_family_protein;(source:Araport11)	TRAF-like_family_protein;(source:Araport11)
Lb/AsCas12a_target789223_+	Chr1	11449400	11449427	+	TTTAACCGCCAAGCTCTCCAAACGCCT	Chr2	9025275	9025302	-	TTTAACCGCCAAGCTCTCCAAACGCCT	perfect	AT1G31880	AT2G21030	Belongs_to_five-member_BRX_gene_family._Arabidopsis_BRX_genes_share_high_levels_of_similarity_among_each_others,_with_several_conserved_domains._The_most_distinct_is_BRX_domain_-_highly_conserved_in_all_BRX_genes_among_distantly_related_species._This_protein-protein_interaction_domain_is_required_and_sufficient_for_BRX_activity._BRX_encodes_a_key_regulator_of_cell_proliferation_and_elongation_in_…	BREVIS_RADIX-like_protein;(source:Araport11)
Lb/AsCas12a_target278344_+	Chr4	8589506	8589533	-	TTTAACCGCTCCTAAGGTTAGGCTAAA	Chr1	3344740	3344767	-	TTTAACCGCTCCTAAGGTTAGGCCAAA	24	AT4G15050	AT1G10190	NEP-interacting_protein,_putative_(DUF239);(source:Araport11)	NEP-interacting_protein,_putative_(DUF239);(source:Araport11)
Lb/AsCas12a_target965363_-	Chr1	23182098	23182125	+	TTTAACCGCTTTTCGAATAGTGTCTGC	Chr1	23505905	23505932	-	TTTAACCGCTTTTCGAATAGTGTCTGC	perfect	AT1G62610	AT1G63380	NAD(P)-binding_Rossmann-fold_superfamily_protein;(source:Araport11)	NAD(P)-binding_Rossmann-fold_superfamily_protein;(source:Araport11)
Lb/AsCas12a_target988233_-	Chr2	19199828	19199855	-	TTTAACCGGAAAAGCTTACTCTTTACC	Chr3	3181195	3181222	-	TTTAACCGGAAAAGCTTACTCTTTACC	perfect	AT2G46720	AT3G10280	Encodes_KCS13,_a_member_of_the_3-ketoacyl-CoA_synthase_family_involved_in_the_biosynthesis_of_VLCFA_(very_long_chain_fatty_acids).	Encodes_KCS14,_a_member_of_the_3-ketoacyl-CoA_synthase_family_involved_in_the_biosynthesis_of_VLCFA_(very_long_chain_fatty_acids).
Lb/AsCas12a_target431858_+	Chr1	23418179	23418206	+	TTTAACCGGGCAATGTCGGAAGCTTCC	Chr1	23297840	23297867	+	TTTAACCGGACAATGTCGGAAGCTTCC	10	AT1G63140	AT1G62900	O-methyltransferase_family_protein;(source:Araport11)	S-adenosyl-L-methionine-dependent_methyltransferases_superfamily_protein;(source:Araport11)
Lb/AsCas12a_target591105_+	Chr1	11346469	11346496	+	TTTAACCGGTGTTTTAGAAGTTAAACC	Chr1	11340756	11340783	+	TTTAACAGGTGTTTTAGAAGTTAAACC	7	AT1G31690	AT1G31670	Copper_amine_oxidase_family_protein;(source:Araport11)	Copper_amine_oxidase_family_protein;(source:Araport11)
Lb/AsCas12a_target905795_+	Chr4	10277958	10277985	-	TTTAACCGTCTTAAGCTTTTATTCGAG	Chr4	7759081	7759108	+	TTTAACCGGCTTAAGCTTTTATTCGAG	9	AT4G18670	AT4G13340	Leucine-rich_repeat_(LRR)_family_protein;(source:Araport11)	Leucine-rich_repeat_(LRR)_family_protein;(source:Araport11)
Lb/AsCas12a_target733280_+	Chr1	29263561	29263588	-	TTTAACCTAATTAACGGATCCAAGGTA	Chr1	9706870	9706897	-	TTTGACCTAATTAACGGATCCAAGGTA	4	AT1G77815	AT1G27870	ribonuclease_H_superfamily_polynucleotidyl_transferase;(source:Araport11)	Polynucleotidyl_transferase,_ribonuclease_H-like_superfamily_protein;(source:Araport11)
Lb/AsCas12a_target90211_+	Chr2	9877274	9877301	+	TTTAACCTACCACCAAGTCCGGCTAGG	Chr2	9884679	9884706	+	TTTAACCTACCACCAAGTCCGGCTAGG	perfect	AT2G23190	AT2G23220	member_of_CYP81D	member_of_CYP81D
Lb/AsCas12a_target1007067_+	Chr5	14436421	14436448	+	TTTAACCTACGGTCAGAGCTTCACGAA	Chr5	14495721	14495748	+	TTTAACCTACGGTCAGAGCTTCACGAA	perfect	AT5G36730	AT5G36820	F-box_and_associated_interaction_domains-containing_protein;(source:Araport11)	F-box_and_associated_interaction_domains-containing_protein;(source:Araport11)
Lb/AsCas12a_target909105_-	Chr1	28328711	28328738	-	TTTAACCTAGCTGCCGTATCTTCAAGC	Chr1	6825121	6825148	-	TTTAACCTAGCCGCCGTATCTTCAAGC	12	AT1G75460	AT1G19740	ATP-dependent_protease_La_(LON)_domain_protein;(source:Araport11)	ATP-dependent_protease_La_(LON)_domain_protein;(source:Araport11)
Lb/AsCas12a_target27919_+	Chr5	14634	14661	-	TTTAACCTCAAAGTTGTACAAGGAAAA	Chr5	19418	19445	-	TTTAACCTCAAAGTTGTACAAGGAAAA	perfect	AT5G01040	AT5G01050	putative_laccase,_knockout_mutant_showed_early_flowering	putative_laccase,_a_member_of_laccase_family_of_genes_(17_members_in_Arabidopsis).
Lb/AsCas12a_target38229_-	Chr4	1065719	1065746	+	TTTAACCTCACCAAACGGAGCCATGGT	Chr4	1061448	1061475	+	TTTAACCTCACCAAACGGAGCCATAGT	25	AT4G02420	AT4G02410	Concanavalin_A-like_lectin_protein_kinase_family_protein;(source:Araport11)	Concanavalin_A-like_lectin_protein_kinase_family_protein;(source:Araport11)
Lb/AsCas12a_target92522_-	Chr3	13220804	13220831	-	TTTAACCTCAGGCGAAGCTCCATAAGA	Chr1	13763611	13763638	-	TTTAACCTCAGGCGAAGCACCATAAGA	19	AT3G32260	AT1G36510	Nucleic_acid-binding_proteins_superfamily;(source:Araport11)	Nucleic_acid-binding_proteins_superfamily;(source:Araport11)
Lb/AsCas12a_target204896_-	Chr3	6059022	6059049	-	TTTAACCTCATCACTGGCCGCAGTATT	Chr3	6070749	6070776	+	TTTAACCTCATCACTGGCCGCAGTATT	perfect	AT3G17712	AT3G17740	hypothetical_protein;(source:Araport11)	hypothetical_protein;(source:Araport11)
Lb/AsCas12a_target331759_-	Chr2	2957783	2957810	-	TTTAACCTCTAGAGATGGAGTAGTTCC	Chr3	15879515	15879542	+	TTTAACCTCTAGAGATGGAGTAGTTCC	perfect	AT2G07140	AT3G44120	F-box_and_associated_interaction_domains-containing_protein;(source:Araport11)	F-box_and_associated_interaction_domains-containing_protein;(source:Araport11)
Lb/AsCas12a_target1020470_-	Chr2	6146060	6146087	-	TTTAACCTCTGAATACTTAAATCTTCT	Chr2	6172459	6172486	+	TTTGACCTCTGAATACTTAAATCTTCT	4	AT2G14440	AT2G14510	Leucine-rich_repeat_protein_kinase_family_protein;(source:Araport11)	Leucine-rich_repeat_protein_kinase_family_protein;(source:Araport11)
Lb/AsCas12a_target583840_-	Chr4	1311795	1311822	-	TTTAACCTCTTGATCCCTGTTTCTTAT	Chr4	1475331	1475358	+	TTTAACCTCTTGATCCCTGTTTCTTAT	perfect	AT4G02950	AT4G03360	Ubiquitin_family_protein;(source:Araport11)	Ubiquitin_family_protein;(source:Araport11)
Lb/AsCas12a_target1016768_-	Chr5	24790346	24790373	+	TTTAACCTGATTGAGGTTCCAATGCAG	Chr5	24804466	24804493	+	TTTAACCTGATTGAGGTTCCAATGCAG	perfect	AT5G61690	AT5G61730	member_of_ATH_subfamily	Encodes_an_ER-localized_ABC_transporter_with_a_role_in_the_supply_of_fatty_acid_substrates_for_TAG_biosynthesis_at_the_ER_during_the_seed-filling_stage.
Lb/AsCas12a_target481592_-	Chr3	17735098	17735125	+	TTTAACCTGCTGAAAAGATGAATCTAG	Chr3	17744056	17744083	+	TTTAACCTGCTGAAAAGATGAATCTAG	perfect	AT3G48050	AT3G48060	Encodes_a_large_protein_with_N-terminal_bromo-adjacent_homology_(BAH)_and_transcription_elongation_factor_S-II_(TFS2N)_domains_and_two_C-terminal_GW_(glycine_and_tryptophan)_repeats._It_is_nuclear_and_colocalizes_with_the_processing-body_component_DCP1_in_the_cytoplasm._SOU_is_a_component_of_the_miRNA_pathway_and_is_involved_in_translational_repression.	BAH_and_TFIIS_domain-containing_protein;(source:Araport11)
Lb/AsCas12a_target687054_+	Chr5	15116397	15116424	+	TTTAACCTTCCCAAAGTTATTTTCAGT	Chr5	15158729	15158756	+	TTTAACCTTCCCAAAGTTATTTTCAGT	perfect	AT5G37950	AT5G38010	UDP-Glycosyltransferase_superfamily_protein;(source:Araport11)	UDP-Glycosyltransferase_superfamily_protein;(source:Araport11)
Lb/AsCas12a_target774930_+	Chr1	21325820	21325847	+	TTTAACCTTGATATCGGCGACGGAAGA	Chr1	21319793	21319820	+	TTTAATCTTGATATCGGCGACGGAAGA	6	AT1G57580	AT1G57565	F-box_family_protein;(source:Araport11)	SWI-SNF-related_chromatin_binding_protein;(source:Araport11)
Lb/AsCas12a_target485496_+	Chr2	14859886	14859913	-	TTTAACCTTGATCATTGTGACGTTGAT	Chr1	5101166	5101193	+	TTTAACCTTGATCATTGTGACGTTGGT	26	AT2G35280	AT1G14800	F-box_family_protein;(source:Araport11)	Nucleic_acid-binding,_OB-fold-like_protein;(source:Araport11)
Lb/AsCas12a_target485496_+	Chr2	14859886	14859913	-	TTTAACCTTGATCATTGTGACGTTGAT	Chr3	12065240	12065267	+	TTTAACCTTGATCATTGTGACGTTGGT	26	AT2G35280	AT3G30430	F-box_family_protein;(source:Araport11)	F-box_family_protein;(source:Araport11)
Lb/AsCas12a_target831978_+	Chr1	5101166	5101193	+	TTTAACCTTGATCATTGTGACGTTGGT	Chr3	12065240	12065267	+	TTTAACCTTGATCATTGTGACGTTGGT	perfect	AT1G14800	AT3G30430	Nucleic_acid-binding,_OB-fold-like_protein;(source:Araport11)	F-box_family_protein;(source:Araport11)
Lb/AsCas12a_target313958_-	Chr3	6962014	6962041	-	TTTAACCTTGGAAATCCATTGATCCAA	Chr1	18658900	18658927	-	TTTAACCTTGGAAATCCATTGATCTAA	25	AT3G19980	AT1G50370	Encodes_catalytic_subunit_of_serine/threonine_protein_phosphatase_2A._It_can_associate_with_phytochromes_A_and_B_in_vitro._Mutant_plants_display_an_accelerated_flowering_phenotype.	Calcineurin-like_metallo-phosphoesterase_superfamily_protein;(source:Araport11)
Lb/AsCas12a_target895838_-	Chr3	22227560	22227587	+	TTTAACCTTGTTGAGAAACTGGTTATC	Chr3	22557817	22557844	-	TTTAACCTTGTTGAGAAACTGGTTATC	perfect	AT3G60160	AT3G60970	member_of_MRP_subfamily	member_of_MRP_subfamily
Lb/AsCas12a_target1025664_+	Chr1	13556705	13556732	+	TTTAACCTTTGTTAGTGGAAGATCGGT	Chr1	13542105	13542132	+	TTTAACCTTTGTTAGTGGAAGAACGGT	23	AT1G36180	AT1G36160	acetyl-CoA_carboxylase_2_(ACC2)_The_mRNA_is_cell-to-cell_mobile.	Encodes_acetyl-CoA_carboxylase._Mutant_displays_uncoordinated_cell_divisions_which_are_enhanced_by_cytokinins._Mutant_also_has_aberrant_organization_of_the_apical_region_in_the_embryo_and_abnormal_root_and_shoot_development_and_is_deficient_in_freezing_tolerance_after_cold_acclimation._Essential_for_very_long_chain_fatty_acid_elongation._The_mRNA_is_cell-to-cell_mobile.
Lb/AsCas12a_target756519_-	Chr4	8724810	8724837	+	TTTAACGAACTTAGAAGCTTCCTTGAG	Chr4	8747190	8747217	+	TTTAACGAACTTAGAAGCTTCCTTGAG	perfect	AT4G15290	AT4G15320	Encodes_a_gene_similar_to_cellulose_synthase._Mutants_exhibit_shorter_root_hairs_under_phosphate-deficient_conditions.	encodes_a_gene_similar_to_cellulose_synthase
Lb/AsCas12a_target112315_+	Chr5	20885455	20885482	-	TTTAACGAAGCCATGTTCTTCATTGGT	Chr5	20885500	20885527	-	TTTAACGAAGCCATGTTCTTCATTGGT	perfect	AT5G51420	AT5G51420	long-chain-alcohol_O-fatty-acyltransferase_family_protein_/_wax_synthase_family_protein;(source:Araport11)	long-chain-alcohol_O-fatty-acyltransferase_family_protein_/_wax_synthase_family_protein;(source:Araport11)
Lb/AsCas12a_target833394_+	Chr1	23186229	23186256	+	TTTAACGACGAGCTATCGTTATGGGAA	Chr1	23497288	23497315	-	TTTAACGACGAGCTATCGTTATGGGAA	perfect	AT1G62630	AT1G63350	Disease_resistance_protein_(CC-NBS-LRR_class)_family;(source:Araport11)	Disease_resistance_protein_(CC-NBS-LRR_class)_family;(source:Araport11)
Lb/AsCas12a_target933165_-	Chr5	15610873	15610900	-	TTTAACGACGGTGGAGACATGCGTTTG	Chr5	15613888	15613915	-	TTTAACGACGGTGGAGACATGCGTTTG	perfect	AT5G38990	AT5G39000	Malectin/receptor-like_protein_kinase_family_protein;(source:Araport11)	Malectin/receptor-like_protein_kinase_family_protein;(source:Araport11)
Lb/AsCas12a_target481637_+	Chr1	24216094	24216121	-	TTTAACGACTCTTCTTCTCTTTCTTCA	Chr1	24235464	24235491	+	TTTAACGACTCTTCTTCTCTTTCTTCA	perfect	AT1G65190	AT1G65250	Protein_kinase_superfamily_protein;(source:Araport11)	Protein_kinase_superfamily_protein;(source:Araport11)
Lb/AsCas12a_target223803_-	Chr1	21390181	21390208	-	TTTAACGAGACAAGTGTTCCATAATGA	Chr1	21399943	21399970	+	TTTAACGAGACAAGTGTTCCATAATGA	perfect	AT1G57760	AT1G57775	Encodes_a_ECA1_gametogenesis_related_family_protein	Encodes_a_ECA1_gametogenesis_related_family_protein
Lb/AsCas12a_target223803_-	Chr1	21390181	21390208	-	TTTAACGAGACAAGTGTTCCATAATGA	Chr1	21401591	21401618	+	TTTAACGAGACAAGTGTTCCATAATGA	perfect	AT1G57760	AT1G57777	Encodes_a_ECA1_gametogenesis_related_family_protein	Encodes_a_ECA1_gametogenesis_related_family_protein
Lb/AsCas12a_target648087_-	Chr1	9692069	9692096	-	TTTAACGAGATAAGCATTGTCGTAAGA	Chr1	9714592	9714619	+	TTTAACGAGATAAGCATTGTCGTAAGA	perfect	AT1G27820	AT1G27890	Polynucleotidyl_transferase,_ribonuclease_H-like_superfamily_protein;(source:Araport11)	Polynucleotidyl_transferase,_ribonuclease_H-like_superfamily_protein;(source:Araport11)
Lb/AsCas12a_target230875_-	Chr3	9578950	9578977	+	TTTAACGAGCTCCGTCATTGCCCATAT	Chr3	9574085	9574112	+	TTTAACGAGCTCCGTCACTGCCCATAT	18	AT3G26180	AT3G26170	putative_cytochrome_P450	putative_cytochrome_P450
Lb/AsCas12a_target262366_+	Chr1	23501826	23501853	-	TTTAACGAGGAGCTATCGTTATGGGAA	Chr1	23186229	23186256	+	TTTAACGACGAGCTATCGTTATGGGAA	9	AT1G63360	AT1G62630	Disease_resistance_protein_(CC-NBS-LRR_class)_family;(source:Araport11)	Disease_resistance_protein_(CC-NBS-LRR_class)_family;(source:Araport11)
Lb/AsCas12a_target133888_-	Chr2	5833861	5833888	-	TTTAACGAGGCCACAAACATCGCAAAG	Chr5	496487	496514	+	TTTAACGAGGCCACAAACATCGCAAAG	perfect	AT2G13900	AT5G02350	Cysteine/Histidine-rich_C1_domain_family_protein;(source:Araport11)	Cysteine/Histidine-rich_C1_domain_family_protein;(source:Araport11)
Lb/AsCas12a_target747658_+	Chr1	2297229	2297256	-	TTTAACGAGGCCAGAACTCCTGCTCCA	Chr1	2293807	2293834	+	TTTAATGAGGCCAGAACTCCTGCTCCA	6	AT1G07480	AT1G07470	Transcription_factor_IIA,_alpha/beta_subunit;(source:Araport11)	Transcription_factor_IIA,_alpha/beta_subunit;(source:Araport11)
Lb/AsCas12a_target373713_+	Chr5	14863037	14863064	-	TTTAACGATGCAAGAAACCAAAGAATC	Chr5	14860013	14860040	-	TTTAACGATGCAAGAAACCAAAGAGTC	25	AT5G37470	AT5G37460	hypothetical_protein_(DUF577);(source:Araport11)	hypothetical_protein_(DUF577);(source:Araport11)
Lb/AsCas12a_target363120_+	Chr1	7496130	7496157	+	TTTAACGATGTATATGATGTTAAACCG	Chr5	12962742	12962769	-	TTTAACGATGTATATGATGTTAAACCG	perfect	AT1G21400	AT5G34780	Thiamin_diphosphate-binding_fold_(THDP-binding)_superfamily_protein;(source:Araport11)	Putative_ketopantoate_reductase_(KPR)._This_enzyme_is_speculated_to_be_the_missing_enzyme_in_the_biosynthesis_of_pantothenate.
Lb/AsCas12a_target387987_-	Chr5	25923006	25923033	-	TTTAACGCAACAGTTGAAGCAGCTGAA	Chr5	3107626	3107653	-	TTTAACGCAGCAGTTGAAGCAGCTGAA	10	AT5G64850	AT5G09960	sorbin/SH3_domain_protein;(source:Araport11)	sorbin/SH3_domain_protein;(source:Araport11)
Lb/AsCas12a_target700514_+	Chr1	21772323	21772350	-	TTTAACGCAAGACTTTCTCCAGCTTTA	Chr1	21844839	21844866	-	TTTAACGCAAGACTTTCTCCAGCTTTA	perfect	AT1G58725	AT1G59406	GDSL-motif_esterase/acyltransferase/lipase._Enzyme_group_with_broad_substrate_specificity_that_may_catalyze_acyltransfer_or_hydrolase_reactions_with_lipid_and_non-lipid_substrates.	GDSL-motif_esterase/acyltransferase/lipase._Enzyme_group_with_broad_substrate_specificity_that_may_catalyze_acyltransfer_or_hydrolase_reactions_with_lipid_and_non-lipid_substrates.
Lb/AsCas12a_target476739_-	Chr1	12558048	12558075	-	TTTAACGCAGGCATTAAATGTTCGATC	Chr1	13083805	13083832	+	TTTAACGCAGGCATTAAATGTTCGATC	perfect	AT1G34390	AT1G35520	auxin_response_factor_22;(source:Araport11)	auxin_response_factor_15;(source:Araport11)
Lb/AsCas12a_target424974_-	Chr3	11364349	11364376	+	TTTAACGCCGGTTTGCAATTTTGCAGA	Chr3	11364007	11364034	+	TTTAACGCCGGTTTGTAATTTTGCAGA	16	AT3G29570	AT3G29570	hypothetical_protein;(source:Araport11)	hypothetical_protein;(source:Araport11)
Lb/AsCas12a_target424974_-	Chr3	11364349	11364376	+	TTTAACGCCGGTTTGCAATTTTGCAGA	Chr3	11364121	11364148	+	TTTAACGCCGGTTTGCAATTTTGCAAA	26	AT3G29570	AT3G29570	hypothetical_protein;(source:Araport11)	hypothetical_protein;(source:Araport11)
Lb/AsCas12a_target654399_-	Chr5	6872370	6872397	-	TTTAACGCCTTCCTTCTCCATTGCCCA	Chr5	6875564	6875591	-	TTTAACGCCTTCCTTCTCCATTGCCCA	perfect	AT5G20330	AT5G20340	beta-1,3-glucanase_4;(source:Araport11)	Encodes_a_putative_beta_1,3-glucanase.
Lb/AsCas12a_target828419_-	Chr2	18040428	18040455	-	TTTAACGGAAGTGGGGCCAAATTTTCA	Chr2	18042806	18042833	-	TTTAACGGAAGTGGGGCCAAATTTTCA	perfect	AT2G43440	AT2G43445	F-box_and_associated_interaction_domains-containing_protein;(source:Araport11)	F-box_and_associated_interaction_domains-containing_protein;(source:Araport11)
Lb/AsCas12a_target131780_+	Chr1	29635020	29635047	-	TTTAACGGAGCCGTCAGCTTACGAGCT	Chr1	29637760	29637787	-	TTTAACGGAGCCGTCAGCTTACGAGCT	perfect	AT1G78820	AT1G78830	D-mannose_binding_lectin_protein_with_Apple-like_carbohydrate-binding_domain-containing_protein;(source:Araport11)	Curculin-like_(mannose-binding)_lectin_family_protein;(source:Araport11)
Lb/AsCas12a_target104867_-	Chr3	22500371	22500398	+	TTTAACGGATTTGGTGTAAGAGGAATC	Chr2	18743589	18743616	+	TTTAACGGATTTGGTGTAAGATGAATC	22	AT3G60900	AT2G45470	FASCICLIN-like_arabinogalactan-protein_10;(source:Araport11)	FASCICLIN-like_arabinogalactan_protein_8;(source:Araport11)
Lb/AsCas12a_target108466_+	Chr1	12510734	12510761	-	TTTAACGGCCTCAGATACAAGCGCTCA	Chr1	12578578	12578605	+	TTTAACGGCCTCAGATACAAGCGCTTA	26	AT1G34310	AT1G34410	auxin_response_factor_12;(source:Araport11)	auxin_response_factor_21;(source:Araport11)
Lb/AsCas12a_target108466_+	Chr1	12510734	12510761	-	TTTAACGGCCTCAGATACAAGCGCTCA	Chr1	13109481	13109508	+	TTTAACGGCCTCAGATACAAGCGTTCA	24	AT1G34310	AT1G35540	auxin_response_factor_12;(source:Araport11)	auxin_response_factor_14;(source:Araport11)
Lb/AsCas12a_target111121_+	Chr1	19025969	19025996	+	TTTAACGGGGTCTTGATTTGGAACCCC	Chr1	19012503	19012530	+	TTTAAAGGGGTCTTGATTTGGAACCCC	6	AT1G51320	AT1G51290	F-box_and_associated_interaction_domains-containing_protein;(source:Araport11)	F-box_and_associated_interaction_domains-containing_protein;(source:Araport11)
Lb/AsCas12a_target897183_-	Chr3	21727231	21727258	+	TTTAACGGTACCATGCTCTGAGACAGG	Chr3	21723508	21723535	+	TTTAACGGTACCATGCTCTGAGACTGG	25	AT3G58750	AT3G58740	Encodes_a_peroxisomal_citrate_synthase_that_is_expressed_throughout_seedling_and_shoot_development.	Encodes_a_peroxisomal_citrate_synthase_that_is_expressed_in_siliques_and_developing_seeds.
Lb/AsCas12a_target54883_-	Chr3	20426389	20426416	+	TTTAACGGTGAGCATCGGAAAAAGAAG	Chr3	20435761	20435788	+	TTTAACGGTGAGCATCGGAAAAAGAAG	perfect	AT3G55110	AT3G55130	ABC-2_type_transporter_family_protein;(source:Araport11)	Encodes_a_vacuole_localized_protein_of_the_ABC_transporter_White-Brown_Complex_(WBC)_family._When_overexpressed_in_planta,_confers_resistance_to_kanamycin.
Lb/AsCas12a_target698844_-	Chr4	2692158	2692185	-	TTTAACGGTGGAGACTTCTCCGGTTGA	Chr4	2692047	2692074	-	TTTAACGGTGGAGACTTCTCCGGTGGA	25	AT4G05250	AT4G05250	Ubiquitin-like_superfamily_protein;(source:Araport11)	Ubiquitin-like_superfamily_protein;(source:Araport11)
Lb/AsCas12a_target867131_-	Chr3	10823789	10823816	+	TTTAACGGTGTAAGGTTCAACATCCTT	Chr3	10827840	10827867	-	TTTAACGGTGTAAGGTTCAACATCCTT	perfect	AT3G28810	AT3G28820	mediator_of_RNA_polymerase_II_transcription_subunit-like_protein,_putative_(DUF1216);(source:Araport11)	mediator_of_RNA_polymerase_II_transcription_subunit-like_protein,_putative_(DUF1216);(source:Araport11)
Lb/AsCas12a_target19036_-	Chr1	646460	646487	+	TTTAACGTACTTCTCTCCCTCACCAAA	Chr4	1083202	1083229	+	TTTAACGTACTTCTCTCCCTCACCAAA	perfect	AT1G02890	AT4G02480	AAA-type_ATPase_family_protein;(source:Araport11)	AAA-type_ATPase_family_protein;(source:Araport11)
Lb/AsCas12a_target82899_+	Chr2	1378284	1378311	-	TTTAACGTCTTGATTCTTGCTTTATAT	Chr2	1363926	1363953	-	TTTAATGTCTTGATTCTTGCTTTATAT	6	AT2G04100	AT2G04090	MATE_efflux_family_protein;(source:Araport11)	MATE_efflux_family_protein;(source:Araport11)
Lb/AsCas12a_target758664_+	Chr1	27616938	27616965	+	TTTAACGTGGTTTTAAATTCGGTCATT	Chr1	27623364	27623391	+	TTTAACGTGGTTTTAAATTCGGTCATT	perfect	AT1G73450	AT1G73460	Protein_kinase_superfamily_protein;(source:Araport11)	Protein_kinase_superfamily_protein;(source:Araport11)
Lb/AsCas12a_target288960_-	Chr3	3181099	3181126	-	TTTAACGTGTCACCAGCAACAACCGTT	Chr2	19199732	19199759	-	TTTAACGAGTCACCAGCAACAACCGTT	8	AT3G10280	AT2G46720	Encodes_KCS14,_a_member_of_the_3-ketoacyl-CoA_synthase_family_involved_in_the_biosynthesis_of_VLCFA_(very_long_chain_fatty_acids).	Encodes_KCS13,_a_member_of_the_3-ketoacyl-CoA_synthase_family_involved_in_the_biosynthesis_of_VLCFA_(very_long_chain_fatty_acids).
Lb/AsCas12a_target498639_-	Chr5	16547386	16547413	-	TTTAACTAAATCTAGCCAATTGGCTTC	Chr5	16554108	16554135	-	TTTAACTAAATCTAGCCAATTGGCTTC	perfect	AT5G41360	AT5G41370	Encodes_XPB2,_a_DNA_repair_protein_and_transcription_factor._Arabidopsis_thaliana_has_duplicated_XPB_gene_(AtXPB1_and_AtXPB2,_with_high_similarity_to_each_other)._XPB_proteins_are_involved_in_both_DNA_repair_and_transcription,_they_are_component_of_the_transcription_factor_IIH_(TFIIH)_and_are_responsible_for_DNA_helicase_activity_during_nucleotide_(nt)_excision_repair_(NER)._Complementation_assay…	Encodes_XPB1,_a_DNA_repair_protein_and_transcription_factor._Arabidopsis_thaliana_has_duplicated_XPB_gene_(AtXPB1_and_AtXPB2,_with_high_similarity_to_each_other)._XPB_proteins_are_involved_in_both_DNA_repair_and_transcription,_they_are_component_of_the_transcription_factor_IIH_(TFIIH)_and_are_responsible_for_DNA_helicase_activity_during_nucleotide_(nt)_excision_repair_(NER)._Complementation_assay…
Lb/AsCas12a_target595802_+	Chr3	17891765	17891792	+	TTTAACTAACGATGTGATATCTAGAAT	Chr3	17888716	17888743	+	TTTAACTAACGATGTGATATCTAGAGT	26	AT3G48320	AT3G48310	putative_cytochrome_P450	putative_cytochrome_P450
Lb/AsCas12a_target876561_+	Chr5	5585614	5585641	-	TTTAACTACAAGGAAGAACCAGACCTT	Chr5	5579739	5579766	-	TTTAACTACAAGGAAGAACCTGACCTT	21	AT5G17000	AT5G16980	Zinc-binding_dehydrogenase_family_protein;(source:Araport11)	Zinc-binding_dehydrogenase_family_protein;(source:Araport11)
Lb/AsCas12a_target604290_+	Chr5	5576826	5576853	-	TTTAACTACAAGGAAGAATCTGACCTT	Chr5	5582477	5582504	-	TTTAACTACAAGGAAGAATCTGACCTT	perfect	AT5G16970	AT5G16990	encodes_a_2-alkenal_reductase_(EC_1.3.1.74),_plays_a_key_role_in_the_detoxification_of_reactive_carbonyls	molecular_function_has_not_been_defined,_was_shown_involved_in_oxidative_stress_tolerance._The_mRNA_is_cell-to-cell_mobile.
Lb/AsCas12a_target994109_+	Chr5	18762728	18762755	-	TTTAACTACATCGAAGGATTTTGAGGA	Chr5	18851453	18851480	+	TTTAACTACATCGAAGGATTTTGATGA	25	AT5G46260	AT5G46490	disease_resistance_protein_(TIR-NBS-LRR_class)_family;(source:Araport11)	Disease_resistance_protein_(TIR-NBS-LRR_class)_family;(source:Araport11)
Lb/AsCas12a_target40332_-	Chr1	6658688	6658715	+	TTTAACTACCCCATACTTATCAACGAA	Chr3	11594956	11594983	+	TTTAACTACCCCATACTTATCAACGAA	perfect	AT1G19260	AT3G29763	TTF-type_zinc_finger_protein_with_HAT_dimerization_domain-containing_protein;(source:Araport11)	General_transcription_factor_2-related_zinc_finger_protein;(source:Araport11)
Lb/AsCas12a_target40332_-	Chr1	6658688	6658715	+	TTTAACTACCCCATACTTATCAACGAA	Chr3	11596895	11596922	+	TTTAACTACCCCATACTTATCAACGAA	perfect	AT1G19260	AT3G29765	TTF-type_zinc_finger_protein_with_HAT_dimerization_domain-containing_protein;(source:Araport11)	General_transcription_factor_2-related_zinc_finger_protein;(source:Araport11)
Lb/AsCas12a_target40332_-	Chr1	6658688	6658715	+	TTTAACTACCCCATACTTATCAACGAA	Chr4	6105301	6105328	-	TTTAACTACCCCATACTTATCAACGAA	perfect	AT1G19260	AT4G09660	TTF-type_zinc_finger_protein_with_HAT_dimerization_domain-containing_protein;(source:Araport11)	zinc_finger_MYM-type-like_protein;(source:Araport11)
Lb/AsCas12a_target283817_+	Chr3	16048106	16048133	-	TTTAACTACGAATCAACAACCAAAGTG	Chr3	16219053	16219080	+	TTTAACTACGAATCAACAACCAAAGTG	perfect	AT3G44400	AT3G44670	Disease_resistance_protein_(TIR-NBS-LRR_class)_family;(source:Araport11)	Disease_resistance_protein_(TIR-NBS-LRR_class)_family;(source:Araport11)
Lb/AsCas12a_target642683_-	Chr1	17137886	17137913	-	TTTAACTAGACAAGTGTTCCATAATGA	Chr1	17139631	17139658	-	TTTAACTAGACAAGTGTTCCATAATGA	perfect	AT1G45215	AT1G45221	Encodes_a_ECA1_gametogenesis_related_family_protein	Encodes_a_ECA1_gametogenesis_related_family_protein
Lb/AsCas12a_target406744_-	Chr3	17736163	17736190	+	TTTAACTAGCTCAGAACTCAACGCCGT	Chr3	17745121	17745148	+	TTTAACTAGCTCAGAACTCAACGCCGT	perfect	AT3G48050	AT3G48060	Encodes_a_large_protein_with_N-terminal_bromo-adjacent_homology_(BAH)_and_transcription_elongation_factor_S-II_(TFS2N)_domains_and_two_C-terminal_GW_(glycine_and_tryptophan)_repeats._It_is_nuclear_and_colocalizes_with_the_processing-body_component_DCP1_in_the_cytoplasm._SOU_is_a_component_of_the_miRNA_pathway_and_is_involved_in_translational_repression.	BAH_and_TFIIS_domain-containing_protein;(source:Araport11)
Lb/AsCas12a_target183566_+	Chr5	22843243	22843270	-	TTTAACTATATGCACATGTGAGACAGA	Chr1	11680210	11680237	+	TTTAACGATATGCACATGTGAGACAGA	7	AT5G56390	AT1G32375	F-box/RNI-like/FBD-like_domains-containing_protein;(source:Araport11)	F-box/RNI-like/FBD-like_domains-containing_protein;(source:Araport11)
Lb/AsCas12a_target264928_-	Chr1	21795203	21795230	-	TTTAACTCAAGATTCTGCAATTGTGGA	Chr1	21831461	21831488	-	TTTAACTCAAGATTCTGCAATTGTGGA	perfect	AT1G58848	AT1G59218	Disease_resistance_protein_(CC-NBS-LRR_class)_family;(source:Araport11)	Disease_resistance_protein_(CC-NBS-LRR_class)_family;(source:Araport11)
Lb/AsCas12a_target719776_+	Chr3	8421082	8421109	+	TTTAACTCAAGCTCGAAGGAACGTTTC	Chr3	8413142	8413169	+	TTTAACTCAAGCTCGAAGGAACATTTC	23	AT3G23480	AT3G23460	Cyclopropane-fatty-acyl-phospholipid_synthase;(source:Araport11)	S-adenosyl-L-methionine-dependent_methyltransferases_superfamily_protein;(source:Araport11)
Lb/AsCas12a_target508100_-	Chr4	1311986	1312013	-	TTTAACTCACCCCTCTCTTGCATCTTA	Chr4	1318149	1318176	-	TTTAACTCACCCCTCTCTTGCATCTTA	perfect	AT4G02950	AT4G02970	Ubiquitin_family_protein;(source:Araport11)	Signal_recognition_particle._Type_4_of_RNA_polymerase_III_dependent_genes.
Lb/AsCas12a_target508100_-	Chr4	1311986	1312013	-	TTTAACTCACCCCTCTCTTGCATCTTA	Chr4	1473836	1473863	+	TTTAACTCACCCCTCTCTTGCATCTTA	perfect	AT4G02950	AT4G03350	Ubiquitin_family_protein;(source:Araport11)	EVE1_encodes_a_a_novel_ubiquitin_family_protein_involved_in_the_transition_from_the_vegetative_to_the_reproductive_phase_of_growth.
Lb/AsCas12a_target508100_-	Chr4	1311986	1312013	-	TTTAACTCACCCCTCTCTTGCATCTTA	Chr4	1475140	1475167	+	TTTAACTCACCCCTCTCTTGCATCTTA	perfect	AT4G02950	AT4G03360	Ubiquitin_family_protein;(source:Araport11)	Ubiquitin_family_protein;(source:Araport11)
Lb/AsCas12a_target508100_-	Chr4	1311986	1312013	-	TTTAACTCACCCCTCTCTTGCATCTTA	Chr4	1478247	1478274	+	TTTAACTCACCCCTCTCTTGCATCTTA	perfect	AT4G02950	AT4G03370	Ubiquitin_family_protein;(source:Araport11)	Ubiquitin_family_protein;(source:Araport11)
Lb/AsCas12a_target683438_+	Chr1	11944429	11944456	+	TTTAACTCCAAAACCAAAAGTGTCTCC	Chr1	11940686	11940713	+	TTTAACTCCAAAACCAAAAATGTCTCC	20	AT1G32950	AT1G32940	Subtilase_family_protein;(source:Araport11)	Subtilase_family_protein;(source:Araport11)
Lb/AsCas12a_target861411_-	Chr5	7657688	7657715	-	TTTAACTCCCATCAAGAACCAGAACAT	Chr3	16389195	16389222	-	TTTAACTCCCATCAAGAACCAAAACAT	22	AT5G22900	AT3G44900	member_of_Putative_Na+/H+_antiporter_family	member_of_Putative_Na+/H+_antiporter_family
Lb/AsCas12a_target562170_-	Chr1	10004286	10004313	-	TTTAACTCCTCCACCAATCTATTGTAT	Chr1	10006541	10006568	-	TTTAACTCCTCCACCAATCTATTGTAT	perfect	AT1G28450	AT1G28460	AGAMOUS-like_58;(source:Araport11)	AGAMOUS-like_59;(source:Araport11)
Lb/AsCas12a_target21031_-	Chr2	1794396	1794423	-	TTTAACTCCTCCATGACCAACATAGAC	Chr3	10007787	10007814	+	TTTAACTCCTCCATGACCAACATAGAC	perfect	AT2G05050	AT3G27140	Protein_phosphatase_2C_family_protein;(source:Araport11)	Protein_phosphatase_2C_family_protein;(source:Araport11)
Lb/AsCas12a_target21031_-	Chr2	1794396	1794423	-	TTTAACTCCTCCATGACCAACATAGAC	Chr4	5201192	5201219	-	TTTAACTCCTCCATGACCAACATAGAC	perfect	AT2G05050	AT4G08260	Protein_phosphatase_2C_family_protein;(source:Araport11)	Protein_phosphatase_2C_family_protein;(source:Araport11)
Lb/AsCas12a_target904523_-	Chr2	12815230	12815257	-	TTTAACTCCTCCATGACCATCATAGAC	Chr2	1794396	1794423	-	TTTAACTCCTCCATGACCAACATAGAC	20	AT2G30020	AT2G05050	Encodes_AP2C1._Belongs_to_the_clade_B_of_the_PP2C-superfamily._Acts_as_a_MAPK_phosphatase_that_negatively_regulates_MPK4_and_MPK6.	Protein_phosphatase_2C_family_protein;(source:Araport11)
Lb/AsCas12a_target904523_-	Chr2	12815230	12815257	-	TTTAACTCCTCCATGACCATCATAGAC	Chr3	10007787	10007814	+	TTTAACTCCTCCATGACCAACATAGAC	20	AT2G30020	AT3G27140	Encodes_AP2C1._Belongs_to_the_clade_B_of_the_PP2C-superfamily._Acts_as_a_MAPK_phosphatase_that_negatively_regulates_MPK4_and_MPK6.	Protein_phosphatase_2C_family_protein;(source:Araport11)
Lb/AsCas12a_target769857_-	Chr3	8428119	8428146	-	TTTAACTCCTTGATTCGCAAGTACGTA	Chr3	8437520	8437547	-	TTTAACTCCTTGATTCGCAAGTACGTA	perfect	AT3G23510	AT3G23530	Cyclopropane-fatty-acyl-phospholipid_synthase;(source:Araport11)	Cyclopropane-fatty-acyl-phospholipid_synthase;(source:Araport11)
Lb/AsCas12a_target177875_-	Chr5	14529945	14529972	-	TTTAACTCGTTCCAGAAAGTTTTTCCA	Chr1	1651531	1651558	+	TTTAACTCGTTCCAGAAAGTTTGTCCA	23	AT5G36870	AT1G05570	encodes_a_gene_similar_to_callose_synthase	Encodes_a_callose_synthase_1_catalytic_subunit_._Member_of_Glycosyltransferase_Family-_48.
Lb/AsCas12a_target568367_-	Chr4	11930816	11930843	-	TTTAACTCTAAGTAAGTATTGCAAGAA	Chr4	11935914	11935941	-	TTTAACTCTAAGTAAGTATTGCAAGAA	perfect	AT4G22690	AT4G22710	member_of_CYP706A_The_mRNA_is_cell-to-cell_mobile.	member_of_CYP706A
Lb/AsCas12a_target843376_-	Chr2	218666	218693	-	TTTAACTCTGAAGTTATAGACATTTGT	Chr1	5163665	5163692	+	TTTAACTCTGAAGTTGTAGACATTTGT	16	AT2G01480	AT1G14970	ESMD1_is_a_golgi_localized_putative_O-fucosyltransferase.	O-fucosyltransferase_family_protein;(source:Araport11)
Lb/AsCas12a_target727383_+	Chr5	14436878	14436905	+	TTTAACTCTGATTCATGGAAGGTTTTA	Chr5	14496178	14496205	+	TTTAACTCTGATTCATGGAAGGTTTTA	perfect	AT5G36730	AT5G36820	F-box_and_associated_interaction_domains-containing_protein;(source:Araport11)	F-box_and_associated_interaction_domains-containing_protein;(source:Araport11)
Lb/AsCas12a_target501957_+	Chr5	14243253	14243280	-	TTTAACTCTGATTCATGGAAGGTTTTT	Chr5	14436878	14436905	+	TTTAACTCTGATTCATGGAAGGTTTTA	27	AT5G36190	AT5G36730	F-box_protein_interaction_domain_protein;(source:Araport11)	F-box_and_associated_interaction_domains-containing_protein;(source:Araport11)
Lb/AsCas12a_target640902_+	Chr1	3893733	3893760	+	TTTAACTCTTATAGGTGATGGTCAAGA	Chr3	10394974	10395001	+	TTTAACTCTTATAGGTGATGGTCAAGA	perfect	AT1G11590	AT3G27980	Plant_invertase/pectin_methylesterase_inhibitor_superfamily;(source:Araport11)	Plant_invertase/pectin_methylesterase_inhibitor_superfamily;(source:Araport11)
Lb/AsCas12a_target640902_+	Chr1	3893733	3893760	+	TTTAACTCTTATAGGTGATGGTCAAGA	Chr4	1871500	1871527	+	TTTAACTCTTATAGGTGATGGTCAAGA	perfect	AT1G11590	AT4G03930	Plant_invertase/pectin_methylesterase_inhibitor_superfamily;(source:Araport11)	Plant_invertase/pectin_methylesterase_inhibitor_superfamily;(source:Araport11)
Lb/AsCas12a_target912527_-	Chr4	443383	443410	-	TTTAACTCTTGCAAAGCTTTTGCAGCT	Chr5	3265582	3265609	-	TTTAACTCTTGCAAAGCTTTTGCAGCT	perfect	AT4G01020	AT5G10370	helicase_domain-containing_protein_/_IBR_domain-containing_protein_/_zinc_finger_protein-like_protein;(source:Araport11)	helicase_domain-containing_protein_/_IBR_domain-containing_protein_/_zinc_finger_protein-like_protein;(source:Araport11)
Lb/AsCas12a_target287831_-	Chr3	4404517	4404544	-	TTTAACTGAACTTGCTCTCAACACATC	Chr1	20667733	20667760	+	TTTAACTGAACTTGCTCTCAAAACATC	22	AT3G13510	AT1G55360	carboxyl-terminal_peptidase,_putative_(DUF239);(source:Araport11)	tRNA-splicing_ligase_(DUF239);(source:Araport11)
Lb/AsCas12a_target773264_-	Chr1	754654	754681	+	TTTAACTGACTGAAGATACTTGCGAGT	Chr1	20391743	20391770	+	TTTAACTGACTGAAGATACTTGCGAGT	perfect	AT1G03140	AT1G54590	splicing_factor_Prp18_family_protein;(source:Araport11)	pre-mRNA-splicing_factor-like_protein;(source:Araport11)
Lb/AsCas12a_target549780_-	Chr3	1853967	1853994	+	TTTAACTGAGGAGGAAGCTTCAGATCT	Chr5	6388613	6388640	-	TTTAACTGAGGAGGAAGCTTCAGATCT	perfect	AT3G06130	AT5G19090	Heavy_metal_transport/detoxification_superfamily_protein;(source:Araport11)	Heavy_metal_transport/detoxification_superfamily_protein;(source:Araport11)
Lb/AsCas12a_target306_+	Chr4	10186896	10186923	-	TTTAACTGATTCAACTGTCTTGAGAAA	Chr1	13642365	13642392	+	TTTAACAGATTCAACTGTCTTGAGAAA	7	AT4G18440	AT1G36280	L-Aspartase-like_family_protein;(source:Araport11)	L-Aspartase-like_family_protein;(source:Araport11)
Lb/AsCas12a_target765444_-	Chr4	13171317	13171344	+	TTTAACTGCATCATGTCTTGACATCTC	Chr5	23179058	23179085	-	TTTAACTGCATCATGTCTTGACATCTC	perfect	AT4G25940	AT5G57200	ENTH/ANTH/VHS_superfamily_protein;(source:Araport11)	ENTH/ANTH/VHS_superfamily_protein;(source:Araport11)
Lb/AsCas12a_target990945_+	Chr3	21264155	21264182	-	TTTAACTGCCCCCTTGCAGTCAGCTCT	Chr3	21271829	21271856	-	TTTAACTGCCCCCTTGCAGTCAGCTCT	perfect	AT3G57460	AT3G57470	catalytic/_metal_ion_binding_/_metalloendopeptidase/_zinc_ion_binding_protein;(source:Araport11)	Insulinase_(Peptidase_family_M16)_family_protein;(source:Araport11)
Lb/AsCas12a_target377921_+	Chr3	8431416	8431443	+	TTTAACTGCGGGTTTAGCATCTGCAAA	Chr3	8440858	8440885	+	TTTAACTGCGGGTTTAGCATCTGCAAA	perfect	AT3G23510	AT3G23530	Cyclopropane-fatty-acyl-phospholipid_synthase;(source:Araport11)	Cyclopropane-fatty-acyl-phospholipid_synthase;(source:Araport11)
Lb/AsCas12a_target672845_+	Chr3	20391272	20391299	-	TTTAACTGCTTGCATGGGTTACCAAAA	Chr2	16403715	16403742	-	TTTCACTGCTTGCATGGGTTACCAAAA	4	AT3G55020	AT2G39280	Ypt/Rab-GAP_domain_of_gyp1p_superfamily_protein;(source:Araport11)	Ypt/Rab-GAP_domain_of_gyp1p_superfamily_protein;(source:Araport11)
Lb/AsCas12a_target643505_-	Chr5	15731028	15731055	+	TTTAACTGGGACAACTCCAGCTTTGTA	Chr5	15737742	15737769	+	TTTAACTGGGACAACTCCAGCTTTGTA	perfect	AT5G39280	AT5G39300	member_of_Alpha-Expansin_Gene_Family._Naming_convention_from_the_Expansin_Working_Group_(Kende_et_al,_2004._Plant_Mol_Bio)	member_of_Alpha-Expansin_Gene_Family._Naming_convention_from_the_Expansin_Working_Group_(Kende_et_al,_2004._Plant_Mol_Bio)
Lb/AsCas12a_target919436_+	Chr2	11850617	11850644	-	TTTAACTGGGCATCGCAACAGCCGAGG	Chr5	9621468	9621495	+	TTTAACTGGGCATCGCAACAGCCGAGG	perfect	AT2G27800	AT5G27300	Tetratricopeptide_repeat_(TPR)-like_superfamily_protein;(source:Araport11)	pentatricopeptide_(PPR)_repeat-containing_protein;(source:Araport11)
Lb/AsCas12a_target368568_+	Chr2	2957941	2957968	+	TTTAACTGGTGTAACCAAGTGGATCGA	Chr3	15879357	15879384	-	TTTAACTGGTGTAACCAAGTGGATCGA	perfect	AT2G07140	AT3G44120	F-box_and_associated_interaction_domains-containing_protein;(source:Araport11)	F-box_and_associated_interaction_domains-containing_protein;(source:Araport11)
Lb/AsCas12a_target1021969_+	Chr5	18792410	18792437	+	TTTAACTGGTTCGATTCCGGTATCAAT	Chr5	9051758	9051785	+	TTTAACCGGTTCGATTCCGGTATCAAT	7	AT5G46330	AT5G25930	Encodes_a_leucine-rich_repeat_serine/threonine_protein_kinase_that_is_expressed_ubiquitously._FLS2_is_involved_in_MAP_kinase_signalling_relay_involved_in_innate_immunity._Essential_in_the_perception_of_flagellin,_a_potent_elicitor_of_the_defense_response._FLS2_is_directed_for_degradation_by_the_bacterial_ubiquitin_ligase_AvrPtoB._The_mRNA_is_cell-to-cell_mobile.	kinase_family_with_leucine-rich_repeat_domain-containing_protein;(source:Araport11)
Lb/AsCas12a_target159426_+	Chr3	20647519	20647546	+	TTTAACTGTCTTGTCCTGTGACAAGTC	Chr3	20712777	20712804	-	TTTAACTGTCTTGTCCTGTGACAAGTC	perfect	AT3G55650	AT3G55810	Pyruvate_kinase_family_protein;(source:Araport11)	Pyruvate_kinase_family_protein;(source:Araport11)
Lb/AsCas12a_target149979_-	Chr1	16214191	16214218	+	TTTAACTTAATGTCTTGGATCTGAACG	Chr1	16217513	16217540	+	TTTAACTTAATGTCTTGGATCTGAACG	perfect	AT1G43080	AT1G43090	Pectin_lyase-like_superfamily_protein;(source:Araport11)	Pectin_lyase-like_superfamily_protein;(source:Araport11)
Lb/AsCas12a_target149979_-	Chr1	16214191	16214218	+	TTTAACTTAATGTCTTGGATCTGAACG	Chr1	16220835	16220862	+	TTTAACTTAATGTCTTGGATCTGAACG	perfect	AT1G43080	AT1G43100	Pectin_lyase-like_superfamily_protein;(source:Araport11)	Pectin_lyase-like_superfamily_protein;(source:Araport11)
Lb/AsCas12a_target466116_+	Chr5	6549788	6549815	-	TTTAACTTCAAGGACTGAGGTTTACAC	Chr5	3998647	3998674	+	TTTAACTTCGAGGACTGAGGTTTACAC	10	AT5G19420	AT5G12350	Regulator_of_chromosome_condensation_(RCC1)_family_with_FYVE_zinc_finger_domain-containing_protein;(source:Araport11)	Regulator_of_chromosome_condensation_(RCC1)_family_with_FYVE_zinc_finger_domain-containing_protein;(source:Araport11)
Lb/AsCas12a_target344581_-	Chr3	5336146	5336173	-	TTTAACTTCAATCGTTGGAGATTTGTC	Chr1	12655309	12655336	+	TTTCACTTCAATCGTTGGAGATTTGTC	4	AT3G15750	AT1G34570	Essential_protein_Yae1,_N-terminal;(source:Araport11)	Essential_protein_Yae1,_N-terminal;(source:Araport11)
Lb/AsCas12a_target157564_-	Chr5	13763573	13763600	-	TTTAACTTCACGGCGTGTTTTGTCGAA	Chr5	13763618	13763645	-	TTTAACTTCACGGCGTGTTTTGTCGAA	perfect	AT5G35580	AT5G35580	Protein_kinase_superfamily_protein;(source:Araport11)	Protein_kinase_superfamily_protein;(source:Araport11)
Lb/AsCas12a_target157564_-	Chr5	13763573	13763600	-	TTTAACTTCACGGCGTGTTTTGTCGAA	Chr5	13763663	13763690	-	TTTAACTTCACGGCGTGTTTTGTCGAA	perfect	AT5G35580	AT5G35580	Protein_kinase_superfamily_protein;(source:Araport11)	Protein_kinase_superfamily_protein;(source:Araport11)
Lb/AsCas12a_target721753_-	Chr1	26870538	26870565	+	TTTAACTTCAGATATGTAAGGAAAAGA	Chr1	26897511	26897538	+	TTTAACTTCAGATATGTAAGGAAAAGA	perfect	AT1G71280	AT1G71370	DEA(D/H)-box_RNA_helicase_family_protein;(source:Araport11)	DEA(D/H)-box_RNA_helicase_family_protein;(source:Araport11)
Lb/AsCas12a_target457210_-	Chr1	19239157	19239184	+	TTTAACTTCATTCCTTTCTTCTGAAGA	Chr1	19254720	19254747	+	TTTAACTTCATTCCTTTCTTCTGAAGA	perfect	AT1G51820	AT1G51850	Leucine-rich_repeat_protein_kinase_family_protein;(source:Araport11)	Leucine-rich_repeat_protein_kinase_family_protein;(source:Araport11)
Lb/AsCas12a_target640086_-	Chr5	3374154	3374181	-	TTTAACTTCTGCTTCTTCCTGTTCCTC	Chr5	3371510	3371537	-	TTTAACTTCTGCTTCTTCCTTTTCCTC	21	AT5G10680	AT5G10660	calmodulin-binding_protein-like_protein;(source:Araport11)	calmodulin-binding_protein-like_protein;(source:Araport11)
Lb/AsCas12a_target1023838_+	Chr1	16214747	16214774	-	TTTAACTTCTTCTCTGTCCATCGCTTC	Chr1	16218069	16218096	-	TTTAACTTCTTCTCTGTCCATCGCTTC	perfect	AT1G43080	AT1G43090	Pectin_lyase-like_superfamily_protein;(source:Araport11)	Pectin_lyase-like_superfamily_protein;(source:Araport11)
Lb/AsCas12a_target1023838_+	Chr1	16214747	16214774	-	TTTAACTTCTTCTCTGTCCATCGCTTC	Chr1	16221391	16221418	-	TTTAACTTCTTCTCTGTCCATCGCTTC	perfect	AT1G43080	AT1G43100	Pectin_lyase-like_superfamily_protein;(source:Araport11)	Pectin_lyase-like_superfamily_protein;(source:Araport11)
Lb/AsCas12a_target657610_-	Chr1	7710576	7710603	+	TTTAACTTCTTTCAAGCATTGGTTTGA	Chr1	7712364	7712391	+	TTTAACTTCTTTCAAGCATTGGTTTGA	perfect	AT1G21925	AT1G21928	Encodes_a_Plant_thionin_family_protein	Encodes_a_Plant_thionin_family_protein
Lb/AsCas12a_target671978_+	Chr1	20677141	20677168	-	TTTAACTTGACCAAAGGTAATTGCATG	Chr1	20692369	20692396	-	TTTAACTTGACCAAAGGTAATTGCATG	perfect	AT1G55380	AT1G55420	Cysteine/Histidine-rich_C1_domain_family_protein;(source:Araport11)	Cysteine/Histidine-rich_C1_domain_family_protein;(source:Araport11)
Lb/AsCas12a_target770522_-	Chr2	6749034	6749061	-	TTTAACTTGAGGTTTTGGATTTGAACG	Chr2	6752431	6752458	-	TTTAACTTGAGGTTTTGGATTTGAACG	perfect	AT2G15450	AT2G15460	Pectin_lyase-like_superfamily_protein;(source:Araport11)	Pectin_lyase-like_superfamily_protein;(source:Araport11)
Lb/AsCas12a_target770522_-	Chr2	6749034	6749061	-	TTTAACTTGAGGTTTTGGATTTGAACG	Chr2	6755829	6755856	-	TTTAACTTGAGGTTTTGGATTTGAACG	perfect	AT2G15450	AT2G15470	Pectin_lyase-like_superfamily_protein;(source:Araport11)	Pectin_lyase-like_superfamily_protein;(source:Araport11)
Lb/AsCas12a_target146287_-	Chr5	15729307	15729334	+	TTTAACTTGCACGTACTTAATATCTCC	Chr5	15736060	15736087	+	TTTAACTTGCACGTACTTAATATCTCC	perfect	AT5G39270	AT5G39290	expansin-like_protein._Naming_convention_from_the_Expansin_Working_Group_(Kende_et_al,_2004._Plant_Mol_Bio)	member_of_Alpha-Expansin_Gene_Family._Naming_convention_from_the_Expansin_Working_Group_(Kende_et_al,_2004._Plant_Mol_Bio)
Lb/AsCas12a_target356295_-	Chr5	15730902	15730929	+	TTTAACTTGCATCAACTTGATATCTCC	Chr5	15737616	15737643	+	TTTAACTTGCATCAACTTGATATCTCC	perfect	AT5G39280	AT5G39300	member_of_Alpha-Expansin_Gene_Family._Naming_convention_from_the_Expansin_Working_Group_(Kende_et_al,_2004._Plant_Mol_Bio)	member_of_Alpha-Expansin_Gene_Family._Naming_convention_from_the_Expansin_Working_Group_(Kende_et_al,_2004._Plant_Mol_Bio)
Lb/AsCas12a_target31912_+	Chr2	13442733	13442760	-	TTTAACTTGGGTCGTGGTTAGGATTGA	Chr2	13729779	13729806	+	TTTAACTTGGGTTGTGGTTAGGATTGA	13	AT2G31580	AT2G32320	ICA1_is_a_nuclear_localized_member_of_the_tRNA(His)_guanylyl_transferase_superfamily._Loss_of_function_alleles_show_increased_sensitivity_to_growth_at_high_temperatures_defects_in_cell_cycle_progression_and_DNA_repair.	tRNAHis_guanylyltransferase;(source:Araport11)
Lb/AsCas12a_target742137_+	Chr1	29916766	29916793	-	TTTAACTTGTCGACTTGAGAAGGGTGC	Chr1	5576839	5576866	+	TTTAACTTGTCGACTTGAGAAGGATGC	24	AT1G79530	AT1G16300	Encodes_one_of_the_chloroplast/plastid_localized_GAPDH_isoforms_(GAPCp1/At1g79530_and_GAPCp2/At1g16300)._gapcp_double_mutants_display_a_drastic_phenotype_of_arrested_root_development,_dwarfism_and_sterility._GAPCps_are_important_for_the_synthesis_of_serine_in_roots.	Encodes_one_of_the_chloroplast/plastid_localized_GAPDH_isoforms_(GAPCp1/At1g79530_and_GAPCp2/At1g16300)._gapcp_double_mutants_display_a_drastic_phenotype_of_arrested_root_development,_dwarfism_and_sterility._GAPCps_are_important_for_the_synthesis_of_serine_in_roots.
Lb/AsCas12a_target89066_-	Chr4	11708311	11708338	+	TTTAACTTGTTCTGATTCTTCCTTTGA	Chr5	5426657	5426684	+	TTTAACTTGTTCTGATTCTTCCTTTGA	perfect	AT4G22100	AT5G16580	beta_glucosidase_2;(source:Araport11)	beta_glucosidase_2;(source:Araport11)
Lb/AsCas12a_target540010_-	Chr2	16005845	16005872	-	TTTAACTTGTTGCAGAAGTGTATAGCT	Chr2	16010122	16010149	-	TTTAACTTGTTGCAGAAGTGTATAGCT	perfect	AT2G38195	AT2G38220	RING/U-box_superfamily_protein;(source:Araport11)	RING/U-box_superfamily_protein;(source:Araport11)
Lb/AsCas12a_target606038_-	Chr1	20159534	20159561	+	TTTAACTTGTTGGTCACGGAAGTGACA	Chr1	20155242	20155269	+	TTTAACTTGTTGGTCACGGAAGTAACA	24	AT1G54010	AT1G54000	GDSL-motif_esterase/acyltransferase/lipase._Enzyme_group_with_broad_substrate_specificity_that_may_catalyze_acyltransfer_or_hydrolase_reactions_with_lipid_and_non-lipid_substrates.	GDSL-motif_esterase/acyltransferase/lipase._Enzyme_group_with_broad_substrate_specificity_that_may_catalyze_acyltransfer_or_hydrolase_reactions_with_lipid_and_non-lipid_substrates.
Lb/AsCas12a_target176757_+	Chr4	5349858	5349885	-	TTTAACTTTACCGCTTTCATTGAAAAG	Chr5	18473111	18473138	+	TTTAACTTCACCGCTTTCATTGAAAAG	9	AT4G08430	AT5G45570	Ulp1_protease_family_protein;(source:Araport11)	Ulp1_protease_family_protein;(source:Araport11)
Lb/AsCas12a_target468422_+	Chr1	27930620	27930647	+	TTTAACTTTCAACAAAAGAGAGATCAA	Chr1	27933771	27933798	+	TTTAACTTTCAACAAAAGAGAGATCAA	perfect	AT1G74280	AT1G74290	alpha/beta-Hydrolases_superfamily_protein;(source:Araport11)	alpha/beta-Hydrolases_superfamily_protein;(source:Araport11)
Lb/AsCas12a_target989233_-	Chr3	6257275	6257302	-	TTTAACTTTCCTGTTCTTTGGATGCCA	Chr4	11429971	11429998	-	TTTAACTTTCCTGTTCTTTGGATGCCA	perfect	AT3G18240	AT4G21460	Ribosomal_protein_S24/S35;(source:Araport11)	Ribosomal_protein_S24/S35;(source:Araport11)
Lb/AsCas12a_target486497_-	Chr1	19012665	19012692	-	TTTAACTTTCTTTGAATATAACCCAAT	Chr1	19026140	19026167	-	TTTAACTTTCTTTGAATATAACCCAAT	perfect	AT1G51290	AT1G51320	F-box_and_associated_interaction_domains-containing_protein;(source:Araport11)	F-box_and_associated_interaction_domains-containing_protein;(source:Araport11)
Lb/AsCas12a_target356938_-	Chr1	19900740	19900767	+	TTTAACTTTGAGACGTAAAGTAGGACA	Chr5	502141	502168	+	TTTAACTTTGAGACGTAAAGTAGGACA	perfect	AT1G53340	AT5G02360	Cysteine/Histidine-rich_C1_domain_family_protein;(source:Araport11)	DC1_domain-containing_protein;(source:Araport11)
Lb/AsCas12a_target438620_-	Chr1	21795293	21795320	-	TTTAACTTTGGACAATTCCAAATTCTT	Chr1	21831551	21831578	-	TTTAACTTTGGACAATTCCAAATTCTT	perfect	AT1G58848	AT1G59218	Disease_resistance_protein_(CC-NBS-LRR_class)_family;(source:Araport11)	Disease_resistance_protein_(CC-NBS-LRR_class)_family;(source:Araport11)
Lb/AsCas12a_target761105_-	Chr1	21795158	21795185	-	TTTAACTTTGGACACCGACGAATTTCC	Chr1	21831416	21831443	-	TTTAACTTTGGACACCGACGAATTTCC	perfect	AT1G58848	AT1G59218	Disease_resistance_protein_(CC-NBS-LRR_class)_family;(source:Araport11)	Disease_resistance_protein_(CC-NBS-LRR_class)_family;(source:Araport11)
Lb/AsCas12a_target172809_+	Chr1	24727739	24727766	-	TTTAACTTTTGTGTGGGGAAAAAGTTT	Chr1	24858286	24858313	+	TTTAACTTTTGTGTGGGGAAAAAGTTT	perfect	AT1G66320	AT1G66640	F-box/RNI-like_superfamily_protein;(source:Araport11)	RNI-like_superfamily_protein;(source:Araport11)
Lb/AsCas12a_target181505_+	Chr4	13409648	13409675	-	TTTAAGAAAATCAGCAGTGCTGTGATT	Chr5	22672484	22672511	+	TTTAAGAAAATCAGCAGTGCCGTGATT	21	AT4G26570	AT5G55990	member_of_AtCBLs_(Calcineurin_B-like_Calcium_Sensor_Proteins)	Encodes_a_member_of_the_Arabidopsis_CBL_(Calcineurin_B-like_Calcium_Sensor)_protein_family.
Lb/AsCas12a_target435872_-	Chr2	1899911	1899938	+	TTTAAGAAACCAAGACGGCACTTGATG	Chr2	1913738	1913765	+	TTTAAGAAACCAAGACGGCACTTGATG	perfect	AT2G05230	AT2G05250	DNAJ_heat_shock_N-terminal_domain-containing_protein;(source:Araport11)	DNAJ_heat_shock_N-terminal_domain-containing_protein;(source:Araport11)
Lb/AsCas12a_target496800_-	Chr5	22009032	22009059	-	TTTAAGAAACTCGTGAACAAAAGGTCT	Chr1	7034476	7034503	+	TTTCAGAAACTCGTGAACAAAAGGTCG	4,27	AT5G54210	AT1G20320	Haloacid_dehalogenase-like_hydrolase_(HAD)_superfamily_protein;(source:Araport11)	Haloacid_dehalogenase-like_hydrolase_(HAD)_superfamily_protein;(source:Araport11)
Lb/AsCas12a_target539475_+	Chr2	5686631	5686658	-	TTTAAGAAAGAGACAAAGACCAATCTA	Chr2	11845925	11845952	-	TTTAAGAAAGAGACAAAGACCAATCTA	perfect	AT2G13640	AT2G27780	Transcription_factor_IIS_family_protein;(source:Araport11)	Transcription_factor_IIS_family_protein;(source:Araport11)
Lb/AsCas12a_target761230_+	Chr5	2416438	2416465	-	TTTAAGAAAGCACACGAAGAGAATGTC	Chr5	2459175	2459202	-	TTTAAGAAAGCACACGAAGAGAATGTC	perfect	AT5G07650	AT5G07740	Actin-binding_FH2_protein;(source:Araport11)	actin_binding_protein;(source:Araport11)
Lb/AsCas12a_target797930_+	Chr5	9483959	9483986	-	TTTAAGAAAGCCCTCGAGCTTTCGACT	Chr5	9457637	9457664	-	TTTAAGAAAGCCCTCGAGCTTTCAACT	24	AT5G26950	AT5G26880	AGAMOUS-like_93;(source:Araport11)	Root_Specific
Lb/AsCas12a_target996993_+	Chr5	9531977	9532004	+	TTTAAGAAAGCCTTGGAGCTTTCGACT	Chr5	9976431	9976458	-	TTTAAGAAAGCCTTGGAGCTTTCGACT	perfect	AT5G27090	AT5G27944	AGAMOUS-like_54;(source:Araport11)	MADS-box_transcription_factor_family_protein;(source:Araport11)
Lb/AsCas12a_target547493_+	Chr3	22176019	22176046	-	TTTAAGAAAGGCAGGGAAGCTTTCAGA	Chr3	22180313	22180340	-	TTTAAGAAAGGCAGGGAAGCTTTCAGA	perfect	AT3G60040	AT3G60050	F-box_family_protein;(source:Araport11)	Pentatricopeptide_repeat_(PPR)_superfamily_protein;(source:Araport11)
Lb/AsCas12a_target596187_-	Chr3	21388129	21388156	-	TTTAAGAAAGTTGTTGTGGTTGCTCAT	Chr3	21391015	21391042	+	TTTAAGAAAGTTGTTGTGGTTGCTCAT	perfect	AT3G57720	AT3G57730	Protein_kinase_superfamily_protein;(source:Araport11)	Protein_kinase_superfamily_protein;(source:Araport11)
Lb/AsCas12a_target480242_-	Chr4	8724745	8724772	+	TTTAAGAAATATCTAAAAGGAGCTCTA	Chr4	8747125	8747152	+	TTTAAGAAATATCTAAAAGGAGCTCTA	perfect	AT4G15290	AT4G15320	Encodes_a_gene_similar_to_cellulose_synthase._Mutants_exhibit_shorter_root_hairs_under_phosphate-deficient_conditions.	encodes_a_gene_similar_to_cellulose_synthase
Lb/AsCas12a_target158722_+	Chr1	10072072	10072099	-	TTTAAGAACAAACCTTTAGCTGCTTGC	Chr1	10074885	10074912	-	TTTAAGAACAAACCTTTAGCTGCTTGC	perfect	AT1G28660	AT1G28670	GDSL-motif_esterase/acyltransferase/lipase._Enzyme_group_with_broad_substrate_specificity_that_may_catalyze_acyltransfer_or_hydrolase_reactions_with_lipid_and_non-lipid_substrates.	Arabidopsis_thaliana_lipase
Lb/AsCas12a_target148359_+	Chr1	12331899	12331926	-	TTTAAGAACAAGATGGTAACTCCACAA	Chr5	6236894	6236921	-	TTTAAGAACAAGATGGTAACTCCACAA	perfect	AT1G33940	AT5G18700	Serine/Threonine-kinase_ULK4-like_protein;(source:Araport11)	Encodes_a_microtubule-associated_kinase-like_protein_RUNKEL_(RUK)._Contains_a_putative_serine/threonine_kinase_domain_and_a_microtubule-binding_domain._RUK_directly_binds_to_microtubules_in_vitro_and_colocalizes_with_mitotic_preprophase_band,_spindle,_and_phragmoplast_in_vivo._Required_for_cell_plate_expansion_in_cytokinesis.
Lb/AsCas12a_target359888_+	Chr1	10067797	10067824	-	TTTAAGAACAGACCTTTGGCTGCTTGT	Chr1	10069763	10069790	-	TTTAAGAACAGACCTTTGGCTGCTTGT	perfect	AT1G28640	AT1G28650	GDSL-motif_esterase/acyltransferase/lipase._Enzyme_group_with_broad_substrate_specificity_that_may_catalyze_acyltransfer_or_hydrolase_reactions_with_lipid_and_non-lipid_substrates.	GDSL-motif_esterase/acyltransferase/lipase._Enzyme_group_with_broad_substrate_specificity_that_may_catalyze_acyltransfer_or_hydrolase_reactions_with_lipid_and_non-lipid_substrates.
Lb/AsCas12a_target989602_-	Chr2	8119276	8119303	-	TTTAAGAACAGGACCATGACGACCACC	Chr4	14840606	14840633	+	TTTAAGAACAGGACCATGACGACCACC	perfect	AT2G18730	AT4G30340	diacylglycerol_kinase_3;(source:Araport11)	encodes_a_diacylglycerol_kinase._Applying_a_specific_diacylglycerol_kinase_inhibitor_to_the_growth_media_resulted_in_reduced_root_elongation_and_plant_growth._Gene_is_expressed_throughout_the_plant_but_is_strongest_in_flowers_and_young_seedlings.
Lb/AsCas12a_target896698_-	Chr1	7391291	7391318	+	TTTAAGAACCATTGGAAAGGCGGCGGC	Chr1	7396512	7396539	+	TTTAAGAACCATTGGAAAGGCGGCGGC	perfect	AT1G21110	AT1G21120	O-methyltransferase_family_protein;(source:Araport11)	O-methyltransferase_family_protein;(source:Araport11)
Lb/AsCas12a_target253001_+	Chr2	14455815	14455842	+	TTTAAGAACCCTCAGTGCATCTGCTTC	Chr2	14460336	14460363	+	TTTAAGAACCCTCAGTGCATCTGCTTC	perfect	AT2G34230	AT2G34240	ubiquitin_carboxyl-terminal_hydrolase-like_protein,_putative_(DUF627_and_DUF629);(source:Araport11)	ubiquitin_carboxyl-terminal_hydrolase-like_protein,_putative_(Protein_with_domains_of_unknown_function_DUF627_and_DUF632);(source:Araport11)
Lb/AsCas12a_target145118_-	Chr4	10533665	10533692	-	TTTAAGAACCTGGAACACTCGTTGCTC	Chr4	10555352	10555379	-	TTTAAGAACCTGGAACACTCGTTGCTC	perfect	AT4G19260	AT4G19330	Galactose_oxidase/kelch_repeat_superfamily_protein;(source:Araport11)	Encodes_a_Kelch_Repeat_F-box_protein_involved_in_seed_germination._In_the_current_Araport11_annotation,_At4g19330_is_misannotated_and_is_actually_comprised_of_two_genes_with_the_more_3&#8242;_gene_being_intronless_and_producing_a_transcript_encoding_the_F-box_protein._The_other_encodes_a_Ribonucleoprotein.
Lb/AsCas12a_target145118_-	Chr4	10533665	10533692	-	TTTAAGAACCTGGAACACTCGTTGCTC	Chr4	10559980	10560007	-	TTTAAGAACCTGGAACACTCGTTGCTC	perfect	AT4G19260	AT4G19340	Galactose_oxidase/kelch_repeat_superfamily_protein;(source:Araport11)	SCD6_protein-like_protein;(source:Araport11)
Lb/AsCas12a_target811726_-	Chr5	240583	240610	+	TTTAAGAACTACAGACTTCCCCAGCCC	Chr4	10037	10064	+	TTTAAGAACTACAGACTTCCCTAGCCC	22	AT5G01630	AT4G00020	Ortholog_of_breast_cancer_susceptibility_protein_2._Essential_at_meiosis._Interacts_with_with_both_Rad51_and_Dss1(I)_or_both_Dmc1_and_Dss1(I)_in_a_tripartite_complex.	Ortholog_of_breast_cancer_susceptibility_protein_2._Essential_at_meiosis._Interacts_with_either_AtRad51_or_AtDmc1_and_ATDSS1(I)._Involved_in_embryo_sac_development_and_defense_gene_transcription_during_plant_immune_responses.
Lb/AsCas12a_target505386_-	Chr4	5349177	5349204	+	TTTAAGAACTCTCATATCAGTCTCCAC	Chr5	10202820	10202847	+	TTTAAGAACTCTCATATCAGTCTCCAC	perfect	AT4G08430	AT5G28235	Ulp1_protease_family_protein;(source:Araport11)	Ulp1_protease_family_protein;(source:Araport11)
Lb/AsCas12a_target505386_-	Chr4	5349177	5349204	+	TTTAAGAACTCTCATATCAGTCTCCAC	Chr5	10825923	10825950	-	TTTAAGAACTCTCATATCAGTCTCCAC	perfect	AT4G08430	AT5G28810	Ulp1_protease_family_protein;(source:Araport11)	Ulp1_protease_family_protein;(source:Araport11)
Lb/AsCas12a_target505386_-	Chr4	5349177	5349204	+	TTTAAGAACTCTCATATCAGTCTCCAC	Chr5	18473771	18473798	-	TTTAAGAACTCTCATATCAGTCTCCAC	perfect	AT4G08430	AT5G45570	Ulp1_protease_family_protein;(source:Araport11)	Ulp1_protease_family_protein;(source:Araport11)
Lb/AsCas12a_target293929_+	Chr1	22119807	22119834	-	TTTAAGAAGAAAGCCTCAGAGCTCTCT	Chr1	22008697	22008724	+	TTTAAGAAGAAAGCCTCTGAGCTCTCT	18	AT1G60040	AT1G59810	AGAMOUS-like_49;(source:Araport11)	AGAMOUS-like_50;(source:Araport11)
Lb/AsCas12a_target213452_-	Chr1	18489739	18489766	+	TTTAAGAAGACTCTGGTTCTGAATATA	Chr5	7610490	7610517	-	TTTAAGAAGACTCTGGTTCTGAATATA	perfect	AT1G49940	AT5G22794	hypothetical_protein;(source:Araport11)	hypothetical_protein;(source:Araport11)
Lb/AsCas12a_target817814_+	Chr2	15341687	15341714	+	TTTAAGAAGACTGTCAAGTATGTTGGA	Chr3	19651350	19651377	+	TTTAAGAAGACTGTCAAGTATGTTGGA	perfect	AT2G36580	AT3G52990	Pyruvate_kinase_family_protein;(source:Araport11)	Pyruvate_kinase_family_protein;(source:Araport11)
Lb/AsCas12a_target743870_+	Chr3	2468706	2468733	+	TTTAAGAAGAGATGATGTTCCATTGGT	Chr4	499964	499991	+	TTTAAGAAGAGATGATGTTCCATTGGT	perfect	AT3G07730	AT4G01170	hypothetical_protein;(source:Araport11)	hypothetical_protein;(source:Araport11)
Lb/AsCas12a_target508190_-	Chr3	15448764	15448791	-	TTTAAGAAGAGTGGGAAGATTATTGTT	Chr3	15473474	15473501	-	TTTAAGAAGAGTGGGAAGATTATTGTT	perfect	AT3G43550	AT3G43570	GDSL-motif_esterase/acyltransferase/lipase._Enzyme_group_with_broad_substrate_specificity_that_may_catalyze_acyltransfer_or_hydrolase_reactions_with_lipid_and_non-lipid_substrates.	GDSL-motif_esterase/acyltransferase/lipase._Enzyme_group_with_broad_substrate_specificity_that_may_catalyze_acyltransfer_or_hydrolase_reactions_with_lipid_and_non-lipid_substrates.
Lb/AsCas12a_target1024421_-	Chr1	21730297	21730324	-	TTTAAGAAGATCCTCAGGCTTCAAATA	Chr1	21772958	21772985	+	TTTAAGAAGATCCTCTGGCTTCAAATA	16	AT1G58520	AT1G58725	GDSL-like_lipase/acylhydrolase_superfamily_protein;(source:Araport11)	GDSL-motif_esterase/acyltransferase/lipase._Enzyme_group_with_broad_substrate_specificity_that_may_catalyze_acyltransfer_or_hydrolase_reactions_with_lipid_and_non-lipid_substrates.
Lb/AsCas12a_target614468_-	Chr1	21772958	21772985	+	TTTAAGAAGATCCTCTGGCTTCAAATA	Chr1	21845474	21845501	+	TTTAAGAAGATCCTCTGGCTTCAAATA	perfect	AT1G58725	AT1G59406	GDSL-motif_esterase/acyltransferase/lipase._Enzyme_group_with_broad_substrate_specificity_that_may_catalyze_acyltransfer_or_hydrolase_reactions_with_lipid_and_non-lipid_substrates.	GDSL-motif_esterase/acyltransferase/lipase._Enzyme_group_with_broad_substrate_specificity_that_may_catalyze_acyltransfer_or_hydrolase_reactions_with_lipid_and_non-lipid_substrates.
Lb/AsCas12a_target614468_-	Chr1	21772958	21772985	+	TTTAAGAAGATCCTCTGGCTTCAAATA	Chr3	15473727	15473754	-	TTTAAGAAGATCCTCTGGCTTCAAATA	perfect	AT1G58725	AT3G43570	GDSL-motif_esterase/acyltransferase/lipase._Enzyme_group_with_broad_substrate_specificity_that_may_catalyze_acyltransfer_or_hydrolase_reactions_with_lipid_and_non-lipid_substrates.	GDSL-motif_esterase/acyltransferase/lipase._Enzyme_group_with_broad_substrate_specificity_that_may_catalyze_acyltransfer_or_hydrolase_reactions_with_lipid_and_non-lipid_substrates.
Lb/AsCas12a_target533905_+	Chr1	27438307	27438334	+	TTTAAGAAGCACGAGGCTAGAGAAGAA	Chr1	27442638	27442665	+	TTTAAGAAGCACGAGGCTAGAGAAGAA	perfect	AT1G72920	AT1G72940	Toll-Interleukin-Resistance_(TIR)_domain_family_protein;(source:Araport11)	Toll-Interleukin-Resistance_(TIR)_domain-containing_protein;(source:Araport11)
Lb/AsCas12a_target802773_-	Chr1	4057115	4057142	-	TTTAAGAAGCTGGAGACCACTGACCTT	Chr1	23083492	23083519	-	TTTAAGAAGCTGGAGACCACTGACCTT	perfect	AT1G12010	AT1G62380	Encodes_a_protein_that_appears_to_have_1-amino-cyclopropane-1-carboxylic_acid_oxidase_activity_based_on_mutant_analyses._The_mRNA_is_cell-to-cell_mobile.	Encodes_a_protein_similar_to_1-aminocyclopropane-1-carboxylic_oxidase_(ACC_oxidase)._Expression_of_the_AtACO2_transcripts_is_affected_by_ethylene.
Lb/AsCas12a_target943235_-	Chr5	14836823	14836850	-	TTTAAGAAGCTTTACGGCTAAGCAACC	Chr5	14842595	14842622	-	TTTAAGAAGCTTTACGGCTAAGCAACC	perfect	AT5G37410	AT5G37430	hypothetical_protein_(DUF577);(source:Araport11)	hypothetical_protein_(DUF577);(source:Araport11)
Lb/AsCas12a_target791994_-	Chr5	16647481	16647508	-	TTTAAGAAGTTCGGTTGATGTCTTGAG	Chr1	23822964	23822991	-	TTTAAGAAGTTCGGTTGATGTCTTGAT	27	AT5G41620	AT1G64180	intracellular_protein_transporter_USO1-like_protein;(source:Araport11)	intracellular_protein_transport_protein_USO1-like_protein;(source:Araport11)
Lb/AsCas12a_target510386_-	Chr1	19535783	19535810	+	TTTAAGAATACTTGACCTTGTTTGATA	Chr1	19546094	19546121	+	TTTAAGAATACTTGACCTTGTTTGATA	perfect	AT1G52430	AT1G52450	Ubiquitin_carboxyl-terminal_hydrolase-related_protein;(source:Araport11)	Ubiquitin_carboxyl-terminal_hydrolase-related_protein;(source:Araport11)
Lb/AsCas12a_target352352_-	Chr1	8646938	8646965	-	TTTAAGAATAGGCCATACATGATCAAA	Chr2	5735576	5735603	+	TTTAAGAATAGGCCATACATGATCAAA	perfect	AT1G24380	AT2G13760	no-apical-meristem-associated_carboxy-terminal_domain_protein;(source:Araport11)	no-apical-meristem-associated_carboxy-terminal_domain_protein;(source:Araport11)
Lb/AsCas12a_target352352_-	Chr1	8646938	8646965	-	TTTAAGAATAGGCCATACATGATCAAA	Chr4	6366514	6366541	-	TTTAAGAATAGGCCATACATGATCAAA	perfect	AT1G24380	AT4G10230	no-apical-meristem-associated_carboxy-terminal_domain_protein;(source:Araport11)	no-apical-meristem-associated_carboxy-terminal_domain_protein;(source:Araport11)
Lb/AsCas12a_target381885_-	Chr1	12871559	12871586	+	TTTAAGAATCTCCCTGAGGTGAAGAAA	Chr1	12878064	12878091	+	TTTAAGAATCTCCCTGAGGTGAAGAAA	perfect	AT1G35170	AT1G35180	TRAM,_LAG1_and_CLN8_(TLC)_lipid-sensing_domain_containing_protein;(source:Araport11)	TRAM,_LAG1_and_CLN8_(TLC)_lipid-sensing_domain_containing_protein;(source:Araport11)
Lb/AsCas12a_target826917_-	Chr3	22227617	22227644	+	TTTAAGAATCTCTGAAGTTGCTTTCAT	Chr3	22557760	22557787	-	TTTAAGAATCTCTGAAGTTGCTTTCAT	perfect	AT3G60160	AT3G60970	member_of_MRP_subfamily	member_of_MRP_subfamily
Lb/AsCas12a_target802499_+	Chr5	10306044	10306071	+	TTTAAGAATGCACTTGAGGAAGCAGTT	Chr5	10344096	10344123	-	TTTAAGAATGCACTTGAGGAAGCAGTT	perfect	AT5G28320	AT5G28400	embryo_defective_protein;(source:Araport11)	embryo_defective_protein;(source:Araport11)
Lb/AsCas12a_target932268_+	Chr5	2550663	2550690	-	TTTAAGAATGGACTGGTGCAACCCGTG	Chr5	2545391	2545418	-	TTTAAGAACGGACTGGTGCAACCCGTG	9	AT5G07980	AT5G07970	dentin_sialophosphoprotein-like_protein;(source:Araport11)	dentin_sialophosphoprotein-like_protein;(source:Araport11)
Lb/AsCas12a_target696651_-	Chr3	16923116	16923143	+	TTTAAGACAAGTCTTGCATCGGAAAAC	Chr3	16926670	16926697	+	TTTAAGACAAGTCTTGCATCGGAAAAC	perfect	AT3G46080	AT3G46090	C2H2-type_zinc_finger_family_protein;(source:Araport11)	C2H2_and_C2HC_zinc_fingers_superfamily_protein;(source:Araport11)
Lb/AsCas12a_target190651_-	Chr5	23761719	23761746	-	TTTAAGACAATCTTTGATTTGTATGTT	Chr5	23758378	23758405	-	TTTAAGACAATCTTTGATTTGTATGTA	27	AT5G58840	AT5G58830	Subtilase_family_protein;(source:Araport11)	Subtilisin-like_serine_endopeptidase_family_protein;(source:Araport11)
Lb/AsCas12a_target756177_-	Chr2	9876444	9876471	-	TTTAAGACCATGCTTCATGTGAAGAAT	Chr1	17508152	17508179	+	TTTAAGTCCATGCTTCATGTGAAGAAT	7	AT2G23180	AT1G47620	member_of_CYP96A	member_of_CYP96A
Lb/AsCas12a_target560380_-	Chr4	18364052	18364079	-	TTTAAGACCATGCTTCATGTGGAGAAT	Chr4	18366732	18366759	-	TTTAAGACCATGCTTCATGTGGAGAAT	perfect	AT4G39480	AT4G39490	member_of_CYP96A	member_of_CYP96A
Lb/AsCas12a_target173941_-	Chr5	3261890	3261917	-	TTTAAGACCCCTTTTAGACGAAAAGGA	Chr4	439722	439749	-	TTTCAGACCCCTTTTAGACGAAAAGGA	4	AT5G10370	AT4G01020	helicase_domain-containing_protein_/_IBR_domain-containing_protein_/_zinc_finger_protein-like_protein;(source:Araport11)	helicase_domain-containing_protein_/_IBR_domain-containing_protein_/_zinc_finger_protein-like_protein;(source:Araport11)
Lb/AsCas12a_target1027086_+	Chr2	605029	605056	+	TTTAAGACGCTTGATCTTGTGTTGGCT	Chr5	7914437	7914464	+	TTTAAGACGCTTGATCTTGTGTTGGCT	perfect	AT2G02290	AT5G23470	Haloacid_dehalogenase-like_hydrolase_(HAD)_superfamily_protein;(source:Araport11)	Haloacid_dehalogenase-like_hydrolase_(HAD)_superfamily_protein;(source:Araport11)
Lb/AsCas12a_target361369_-	Chr3	8429199	8429226	-	TTTAAGACGTCTTCTTTAAATCTAACA	Chr3	8438653	8438680	-	TTTAAGACGTCTTCTTTAAATCTAACA	perfect	AT3G23510	AT3G23530	Cyclopropane-fatty-acyl-phospholipid_synthase;(source:Araport11)	Cyclopropane-fatty-acyl-phospholipid_synthase;(source:Araport11)
Lb/AsCas12a_target181691_+	Chr1	29462294	29462321	+	TTTAAGACTGGTCAAGAGAGGAAAGAC	Chr1	12867693	12867720	+	TTTAAGACTGGTCAAGAGAGGAAAGAT	27	AT1G78300	AT1G35160	G-box_binding_factor_GF14_omega_encoding_a_14-3-3_protein_The_mRNA_is_cell-to-cell_mobile.	GF14_protein_phi_chain_member_of_14-3-3_protein_family._This_protein_is_reported_to_interact_with_the_BZR1_transcription_factor_involved_in_brassinosteroid_signaling_and_may_affect_the_nucleocytoplasmic_shuttling_of_BZR1_The_mRNA_is_cell-to-cell_mobile.
Lb/AsCas12a_target984171_+	Chr5	8740353	8740380	+	TTTAAGACTTGCTGATGGTGCTGTTTT	Chr1	1901210	1901237	+	TTTAAGACTTGCTGATGGTGCTGTTCT	26	AT5G25230	AT1G06220	Ribosomal_protein_S5/Elongation_factor_G/III/V_family_protein;(source:Araport11)	Encodes_a_protein_with_similarity_to_splicing_factor_Snu114._Snu114_is_thought_to_be_involved_in_activation_of_the_splicosome._Loss_of_GFA1_function_results_in_reduced_female_fertility._Approximately_50%_of_ovules_abort_due_to_defects_in_the_female_gametophyte._In_mutant_gametophytes_antipodal_cells_express_egg_cell_markers_suggesting_a_defect_in_specification_of_cell_fate.GFA1_is_also_required_t…
Lb/AsCas12a_target344038_-	Chr2	8609952	8609979	+	TTTAAGAGAAAAGTTCCCTTAACAGCA	Chr2	8598224	8598251	+	TTTGTGAGAAAAGTTCCCTTAACAGCA	4,5	AT2G19930	AT2G19910	RNA-dependent_RNA_polymerase_family_protein;(source:Araport11)	RNA-dependent_RNA_polymerase_family_protein;(source:Araport11)
Lb/AsCas12a_target1033046_+	Chr1	23465888	23465915	-	TTTAAGAGAAATGAGAGTTCTTGTGAT	Chr2	3577798	3577825	+	TTTAAGAGAAATGAGAGTTCTTGTGAT	perfect	AT1G63250	AT2G07750	DEA(D/H)-box_RNA_helicase_family_protein;(source:Araport11)	DEA(D/H)-box_RNA_helicase_family_protein;(source:Araport11)
Lb/AsCas12a_target428348_-	Chr3	13239950	13239977	-	TTTAAGAGAATATCCCTACAAGAATCT	Chr3	13276531	13276558	-	TTTAAGAGAATATCCCTACAAGAATCT	perfect	AT3G32280	AT3G32330	ATP-dependent_helicase_family_protein;(source:Araport11)	DNA_repair_protein-like_protein;(source:Araport11)
Lb/AsCas12a_target131013_+	Chr1	22905297	22905324	+	TTTAAGAGAATTGGGAATGCCTCACAA	Chr1	23130781	23130808	-	TTTAAGAGAATTGGGAATGCCTCACAA	perfect	AT1G61970	AT1G62490	Mitochondrial_transcription_termination_factor_family_protein;(source:Araport11)	Mitochondrial_transcription_termination_factor_family_protein;(source:Araport11)
Lb/AsCas12a_target1008849_+	Chr4	17701374	17701401	+	TTTAAGAGACAATGAGTACATCATTGG	Chr4	17949221	17949248	+	TTTAAGAGACAATGAGTACATCATTGG	perfect	AT4G37680	AT4G38320	heptahelical_transmembrane_protein_HHP4	heptahelical_transmembrane_protein_HHP5
Lb/AsCas12a_target234619_-	Chr2	12592760	12592787	-	TTTAAGAGAGGATGTGAAAGTTGACAA	Chr2	12588766	12588793	-	TTTAAGAGAGGATGTGAAAGTTGGCAA	24	AT2G29320	AT2G29300	NAD(P)-binding_Rossmann-fold_superfamily_protein;(source:Araport11)	NAD(P)-binding_Rossmann-fold_superfamily_protein;(source:Araport11)
Lb/AsCas12a_target911804_-	Chr3	2721642	2721669	+	TTTAAGAGCAACATCAATTGCAAACCA	Chr3	2724250	2724277	-	TTTAAGAGCAACATCAATTGCAAACCA	perfect	AT3G08943	AT3G08947	ARM_repeat_superfamily_protein;(source:Araport11)	ARM_repeat_superfamily_protein;(source:Araport11)
Lb/AsCas12a_target299247_+	Chr1	20375382	20375409	-	TTTAAGAGCAATGGCTGCTCATAAACA	Chr1	2784376	2784403	+	TTTAAGAGCAATGGCTGCTCGTAAACA	21	AT1G54560	AT1G08730	Encodes_a_class_XI_myosin_that_is_involved_in_organelle_motility,_actin_organization,_and_optimal_growth_of_pollen_tubes.	Encodes_a_class_XI_myosin_that_is_involved_in_organelle_motility,_actin_organization,_and_optimal_growth_of_pollen_tubes.
Lb/AsCas12a_target637850_-	Chr5	16932655	16932682	-	TTTAAGAGCAGCAAACAGAAACAACCA	Chr5	16937421	16937448	+	TTTAAGAGCAGCAAACAGAAACAACCA	perfect	AT5G42350	AT5G42360	Encodes_CFK1_(COP9_INTERACTING_F-BOX_KELCH_1),_a_CSN_(COP9_signalosome)-interacting_F-box_protein._CFK1_is_a_component_of_a_functional_ubiquitin_ligase_complex._CFK1_promotes_hypocotyl_elongation_by_increasing_cell_size.	Galactose_oxidase/kelch_repeat_superfamily_protein;(source:Araport11)
Lb/AsCas12a_target288331_-	Chr5	19036662	19036689	+	TTTAAGAGCGTCTTTACAAGTGGGTTT	Chr5	19040179	19040206	+	TTTAAGAGCGTCTTTACAAGTGGGTTT	perfect	AT5G46890	AT5G46900	Bifunctional_inhibitor/lipid-transfer_protein/seed_storage_2S_albumin_superfamily_protein;(source:Araport11)	Bifunctional_inhibitor/lipid-transfer_protein/seed_storage_2S_albumin_superfamily_protein;(source:Araport11)
Lb/AsCas12a_target343541_+	Chr3	19156353	19156380	+	TTTAAGAGCTGCTGGGTATGAAACTGG	Chr3	19161486	19161513	+	TTTAAGAGCTGCTGGGTATGAAACTGG	perfect	AT3G51640	AT3G51650	stress_response_NST1-like_protein;(source:Araport11)	stress_response_NST1-like_protein;(source:Araport11)
Lb/AsCas12a_target484884_+	Chr3	3992663	3992690	-	TTTAAGAGGAAGAACAAGAAGGATATT	Chr1	21118138	21118165	+	TTTAAGAGGAAGAACAAGAAGGATATC	27	AT3G12580	AT1G56410	heat_shock_protein_70;(source:Araport11)	encodes_a_heat_shock_protein_whose_gene_expression_is_induced_by_heat_and_dehydration.
Lb/AsCas12a_target619346_+	Chr3	10170124	10170151	-	TTTAAGAGGAATGATGACAACACGATC	Chr3	10179021	10179048	-	TTTAAGAGGAATGATGACAACACGATC	perfect	AT3G27473	AT3G27490	Cysteine/Histidine-rich_C1_domain_family_protein;(source:Araport11)	GSR1_is_a_tandem_plant_PhD_homeodomain_protein_involved_in_auxin_mediated_seed_dormancy_and_germination._It_was_identified_in_a_screen_for_mutations_resistant_to_the_compound_germostatin._It_interacts_with_components_of_the_auxin_signaling_pathway_and_may_function_as_an_auxin_stimulated_co-repressor.
Lb/AsCas12a_target906540_+	Chr3	18665604	18665631	-	TTTAAGAGGAGGCGGGTGGAGCGAATC	Chr5	26750849	26750876	+	TTTAAGAAGAGGCGGGTGGAGCGAATC	8	AT3G50340	AT5G67020	hypothetical_protein;(source:Araport11)	hypothetical_protein;(source:Araport11)
Lb/AsCas12a_target243185_-	Chr5	9841324	9841351	+	TTTAAGAGGATGCCACCACTTAGTGTC	Chr2	14472924	14472951	+	TTTAAGAGGATGCCACCACGTAGTGTC	20	AT5G27790	AT2G34290	Protein_kinase_superfamily_protein;(source:Araport11)	Protein_kinase_superfamily_protein;(source:Araport11)
Lb/AsCas12a_target94937_-	Chr3	22845075	22845102	+	TTTAAGAGTAACCGACAAGACATCACC	Chr5	855379	855406	+	TTTAAGAGTAACCGACAAGACATCACC	perfect	AT3G61720	AT5G03435	Ca2+dependent_plant_phosphoribosyltransferase_family_protein;(source:Araport11)	Ca2+dependent_plant_phosphoribosyltransferase_family_protein;(source:Araport11)
Lb/AsCas12a_target553702_-	Chr3	16826061	16826088	+	TTTAAGAGTGAAAATAGGGTTTTGATC	Chr3	16948225	16948252	-	TTTAAGAGTGAAAATAGGGTTTTGATC	perfect	AT3G45790	AT3G46140	Protein_kinase_superfamily_protein;(source:Araport11)	Protein_kinase_superfamily_protein;(source:Araport11)
Lb/AsCas12a_target254848_-	Chr2	9878272	9878299	-	TTTAAGAGTGACATCTGTATAGTAATC	Chr2	9886001	9886028	-	TTTAAGAGTGACATCTGTATAGTAATC	perfect	AT2G23190	AT2G23220	member_of_CYP81D	member_of_CYP81D
Lb/AsCas12a_target208216_+	Chr5	4285559	4285586	+	TTTAAGAGTGACTGGTTTCTACAACAA	Chr5	4281750	4281777	+	TTTAAGAGTTACTGGTTTCTACAACAA	10	AT5G13360	AT5G13350	Auxin-responsive_GH3_family_protein;(source:Araport11)	Auxin-responsive_GH3_family_protein;(source:Araport11)
Lb/AsCas12a_target757956_-	Chr3	9079025	9079052	+	TTTAAGAGTGCTGTTCATTGCATCACT	Chr3	9090248	9090275	+	TTTAAGAGTGCTGTTCATTGCATCACT	perfect	AT3G24870	AT3G24880	Helicase/SANT-associated,_DNA_binding_protein;(source:Araport11)	Encodes_a_nuclear_localized_protein_of_unknown_function_that_interacts_with_components_of_the_NuA4_histone_acetyltransferase_complex._I
Lb/AsCas12a_target1008948_+	Chr2	9281005	9281032	+	TTTAAGAGTTACTGTGATTAGTAGGTC	Chr2	9332028	9332055	+	TTTAAGAGTTACTGTGATTAGTAGGTC	perfect	AT2G21730	AT2G21890	cinnamyl_alcohol_dehydrogenase_homolog_2;(source:Araport11)	cinnamyl_alcohol_dehydrogenase_homolog_3;(source:Araport11)
Lb/AsCas12a_target709699_+	Chr4	8146894	8146921	+	TTTAAGAGTTTGTCCAAGAATCCGGAT	Chr4	5765324	5765351	+	TTTAAGAGCTTGTCCAAGAATCCGGAT	9	AT4G14140	AT4G08990	This_gene_is_predicted_to_encode_a_DNA_methyltransferase._A_plant_line_expressing_an_RNAi_construct_directed_against_DMT2_has_reduced_agrobacterium-mediated_tumor_formation.	DNA_(cytosine-5-)-methyltransferase_family_protein;(source:Araport11)
Lb/AsCas12a_target237518_-	Chr1	16809589	16809616	+	TTTAAGATAAACTGGATTCACAGAGAT	Chr1	16927143	16927170	-	TTTAAGATAAACTGGATTCACAGAGAT	perfect	AT1G44180	AT1G44820	Peptidase_M20/M25/M40_family_protein;(source:Araport11)	Peptidase_M20/M25/M40_family_protein;(source:Araport11)
Lb/AsCas12a_target583560_-	Chr2	10914974	10915001	-	TTTAAGATAGAGAGCTCATCTTCCTCG	Chr4	118236	118263	+	TTTAAGATAGAGAGCTCATCTTCCTCG	perfect	AT2G25650	AT4G00270	DNA-binding_storekeeper_protein-related_transcriptional_regulator;(source:Araport11)	DNA-binding_storekeeper_protein-related_transcriptional_regulator;(source:Araport11)
Lb/AsCas12a_target424813_-	Chr4	8689675	8689702	-	TTTAAGATATAGTCGGTTTGCAGATTT	Chr4	8698018	8698045	-	TTTAAGATATAGTCGGTTTGCAGATTT	perfect	AT4G15233	AT4G15236	ABC-2_and_Plant_PDR_ABC-type_transporter_family_protein;(source:Araport11)	ABC-2_and_Plant_PDR_ABC-type_transporter_family_protein;(source:Araport11)
Lb/AsCas12a_target195663_-	Chr1	6658005	6658032	+	TTTAAGATATCTTGATCTTTTCTTTGC	Chr3	11594273	11594300	+	TTTAAGATATCTTGATCTTTTCTTTGC	perfect	AT1G19260	AT3G29763	TTF-type_zinc_finger_protein_with_HAT_dimerization_domain-containing_protein;(source:Araport11)	General_transcription_factor_2-related_zinc_finger_protein;(source:Araport11)
Lb/AsCas12a_target195663_-	Chr1	6658005	6658032	+	TTTAAGATATCTTGATCTTTTCTTTGC	Chr3	11596212	11596239	+	TTTAAGATATCTTGATCTTTTCTTTGC	perfect	AT1G19260	AT3G29765	TTF-type_zinc_finger_protein_with_HAT_dimerization_domain-containing_protein;(source:Araport11)	General_transcription_factor_2-related_zinc_finger_protein;(source:Araport11)
Lb/AsCas12a_target195663_-	Chr1	6658005	6658032	+	TTTAAGATATCTTGATCTTTTCTTTGC	Chr4	6105983	6106010	-	TTTAAGATATCTTGATCTTTTCTTTGC	perfect	AT1G19260	AT4G09660	TTF-type_zinc_finger_protein_with_HAT_dimerization_domain-containing_protein;(source:Araport11)	zinc_finger_MYM-type-like_protein;(source:Araport11)
Lb/AsCas12a_target947307_-	Chr1	28797068	28797095	+	TTTAAGATCAACATTATCCCAGCTTTT	Chr1	28839247	28839274	-	TTTAAGATCAACATTATCCCAGCTTTT	perfect	AT1G76720	AT1G76820	eukaryotic_translation_initiation_factor_2_(eIF-2)_family_protein;(source:Araport11)	eukaryotic_translation_initiation_factor_2_(eIF-2)_family_protein;(source:Araport11)
Lb/AsCas12a_target126673_-	Chr4	16732650	16732677	+	TTTAAGATCAATGGCACACTTTGCAGC	Chr4	16728415	16728442	+	TTTGAGATCAATGGCACACTTTGCAGC	4	AT4G35160	AT4G35150	Encodes_a_cytosolic_N-acetylserotonin_O-methyltransferase_that_can_convert_N-acetylserotonin_to_melatonin_and_serotonin_to_5-methoxytryptamine_in_the_process_of_melatonin_synthesis._It_does_not_have_caffeic_acid_O-_methyltransferase_activity.	O-methyltransferase_family_protein;(source:Araport11)
Lb/AsCas12a_target227982_-	Chr2	16152962	16152989	-	TTTAAGATCACGGTGAAGCACACCATG	Chr3	20060287	20060314	-	TTTAAGATCACGGTGAAGCACACCATG	perfect	AT2G38620	AT3G54180	Encodes_a_member_of_a_plant_specific_family_of_cyclin_dependent_kinases.	Arabidopsis_homolog_of_yeast_cdc2,_a_protein_kinase_(cyclin-dependent_kinase)_that_plays_a_central_role_in_control_of_the_mitotic_cell_cycle.
Lb/AsCas12a_target205637_+	Chr3	3411852	3411879	-	TTTAAGATCACTAATGTGTTTCAAAAC	Chr3	12146257	12146284	-	TTTAAGATCACTAATGTGTTTCAAAAC	perfect	AT3G10900	AT3G30540	Glycosyl_hydrolase_superfamily_protein;(source:Araport11)	Glycosyl_hydrolase_superfamily_protein;(source:Araport11)
Lb/AsCas12a_target317668_-	Chr1	13078176	13078203	-	TTTAAGATCAGGACGAAGGTAATTAAT	Chr4	5993190	5993217	-	TTTAAGATCAGGACGAAGGTAATTAAT	perfect	AT1G35515	AT4G09460	high_response_to_osmotic_stress_10;(source:Araport11)	Encodes_myb6_DNA-binding_protein._The_mRNA_is_cell-to-cell_mobile.
Lb/AsCas12a_target191542_-	Chr1	6306517	6306544	+	TTTAAGATCATCATCATTGTAAGAGGA	Chr3	3118364	3118391	+	TTTAAGATCATCATCATTGTAAGAGGA	perfect	AT1G18330	AT3G10113	EARLY-PHYTOCHROME-RESPONSIVE1	Homeodomain-like_superfamily_protein;(source:Araport11)
Lb/AsCas12a_target116772_-	Chr1	24701275	24701302	+	TTTAAGATCATGTGGTTCGAACCAAGC	Chr1	24707932	24707959	+	TTTAAGATCATGTGGTTCGAACCAAGC	perfect	AT1G66270	AT1G66280	BGLU21_encodes_a_beta-glucosidase_that_has_a_high_level_of_activity_against_the_naturally_occuring_secondary_metabolite_scopolin._Recombinant_BGLU21_produced_in_insect_cells_shows_lower_levels_of_activity_using_the_structurally_similar_substrates_esculin_(33%)_and_4-MU-glucoside_(9%)._BGLU21_is_glycosylated_in_planta_and_has_a_C-terminal_ER_retention_signal._Transcript_analysis_as_well_as_protein…	Glycosyl_hydrolase_superfamily_protein;(source:Araport11)
Lb/AsCas12a_target224501_-	Chr3	21776608	21776635	-	TTTAAGATCCAAGACACCACGCTTCAG	Chr3	21796686	21796713	+	TTTAAGATCCAAGATACCACGCTTCAG	15	AT3G58920	AT3G58980	F-box/RNI-like_superfamily_protein;(source:Araport11)	F-box_family_protein;(source:Araport11)
Lb/AsCas12a_target611016_-	Chr5	24139265	24139292	-	TTTAAGATGACGGAGACCTTGCATCGA	Chr4	555179	555206	-	TTTAGGATGACGGAGACCTTGCATCGA	5	AT5G59940	AT4G01340	Cysteine/Histidine-rich_C1_domain_family_protein;(source:Araport11)	CHP-rich_zinc_finger_protein-like_protein;(source:Araport11)
Lb/AsCas12a_target611016_-	Chr5	24139265	24139292	-	TTTAAGATGACGGAGACCTTGCATCGA	Chr4	562199	562226	-	TTTAGGATGACGGAGACCTTGCATCGA	5	AT5G59940	AT4G01350	Cysteine/Histidine-rich_C1_domain_family_protein;(source:Araport11)	Cysteine/Histidine-rich_C1_domain_family_protein;(source:Araport11)
Lb/AsCas12a_target580427_-	Chr2	10517211	10517238	+	TTTAAGATGGCCCTTGAAACATCGGCC	Chr2	10523189	10523216	+	TTTAAGATGGCCCTTGAAACATCGGCC	perfect	AT2G24710	AT2G24720	member_of_Putative_ligand-gated_ion_channel_subunit_family	member_of_Putative_ligand-gated_ion_channel_subunit_family
Lb/AsCas12a_target5470_-	Chr1	7546653	7546680	+	TTTAAGATGGCTCCGGACATTGGGACA	Chr1	7550238	7550265	+	TTTAAGATGGCTCCGGACATTGGGACA	perfect	AT1G21530	AT1G21540	AMP-dependent_synthetase_and_ligase_family_protein;(source:Araport11)	AMP-dependent_synthetase_and_ligase_family_protein;(source:Araport11)
Lb/AsCas12a_target318553_+	Chr1	7864242	7864269	-	TTTAAGATTAGATGCTGCTAAAGAAGA	Chr1	7868155	7868182	+	TTTAAGATTAGATGCTGCTAAAGAAGA	perfect	AT1G22260	AT1G22275	One_of_two_nearly_identical_proteins_(ZYP1b)_identified_by_similarity_to_transverse_filament_(TF)_proteins._These_proteins_are_involved_in_chromosome_synapsis_during_meiosis_I_and_localize_to_the_synaptonemal_complex_(SC)._Single_mutants_have_reduced_fertility_and_double_mutants_(induced_by_RNAi)_have_severely_reduced_fertility.	One_of_two_nearly_identical_proteins_(ZYP1a)_identified_by_similarity_to_transverse_filament_(TF)_proteins._These_proteins_are_involved_in_chromosome_synapsis_during_meiosis_I_and_localize_to_the_synaptonemal_complex_(SC)._Single_mutants_have_reduced_fertility_and_double_mutants_(induced_by_RNAi)_have_severely_reduced_fertility.
Lb/AsCas12a_target403146_+	Chr2	1900346	1900373	-	TTTAAGATTGACATTGCCTACTTAAGC	Chr2	1914173	1914200	-	TTTAAGATTGACATTGCCTACTTAAGC	perfect	AT2G05230	AT2G05250	DNAJ_heat_shock_N-terminal_domain-containing_protein;(source:Araport11)	DNAJ_heat_shock_N-terminal_domain-containing_protein;(source:Araport11)
Lb/AsCas12a_target100864_-	Chr3	16673290	16673317	-	TTTAAGATTGATCCCCATGGATTTAAG	Chr3	18125499	18125526	+	TTTAAGATTGATCCCCATGGATTTAAG	perfect	AT3G45450	AT3G48870	Double_Clp-N_motif-containing_P-loop_nucleoside_triphosphate_hydrolases_superfamily_protein;(source:Araport11)	Encodes_a_nuclear_encoded_protein_with_similarity_to_Clpa_regulatory_subunit_of_CLP_protease_complex._The_protein_is_localized_to_the_chloroplast_stroma._May_function_redundantly_with_TIC_complex_in_chloroplast_protein_import.
Lb/AsCas12a_target627965_-	Chr3	16882719	16882746	-	TTTAAGATTGATGATTACTTGAGACAT	Chr3	17021013	17021040	+	TTTAAGATTGATGATTACTTGAGACAT	perfect	AT3G45920	AT3G46330	Protein_kinase_superfamily_protein;(source:Araport11)	Leucine-rich_repeat_protein_kinase_family_protein;(source:Araport11)
Lb/AsCas12a_target13987_+	Chr1	22553369	22553396	+	TTTAAGATTGTTGAGACTGCTAGGGTC	Chr1	22608599	22608626	-	TTTAAGATTGTTGAGACTGCTAGGGTC	perfect	AT1G61180	AT1G61300	LRR_and_NB-ARC_domains-containing_disease_resistance_protein;(source:Araport11)	LRR_and_NB-ARC_domains-containing_disease_resistance_protein;(source:Araport11)
Lb/AsCas12a_target593408_+	Chr1	9567412	9567439	-	TTTAAGATTTGGCGTGAAGGAGAGGAG	Chr1	9590737	9590764	-	TTTAAGATTTGGCGTGAAGGAGAGGAG	perfect	AT1G27540	AT1G27580	F-box_protein_(DUF295);(source:Araport11)	F-box_protein_(DUF295);(source:Araport11)
Lb/AsCas12a_target4105_-	Chr4	8599605	8599632	-	TTTAAGCAACGAGCATTTCTCAAGATA	Chr4	138747	138774	-	TTTAAGCATCGAGCATTTCTCAAGATA	9	AT4G15060	AT4G00315	FBD,_F-box/LRR_protein;(source:Araport11)	Member_of_a_family_of_F-Box_proteins._May_function_redundantly_with_FOF2_to_negatively_regulate_FLC_and_flowering.
Lb/AsCas12a_target817293_-	Chr5	10203273	10203300	+	TTTAAGCAAGTTGTCAAGCGCCGTATC	Chr5	18473318	18473345	-	TTTAAGCAAGTTGTCAAGCGCCGTATC	perfect	AT5G28235	AT5G45570	Ulp1_protease_family_protein;(source:Araport11)	Ulp1_protease_family_protein;(source:Araport11)
Lb/AsCas12a_target107478_+	Chr1	24513815	24513842	-	TTTAAGCACATTAAGCGCGATTATTGG	Chr1	24509817	24509844	-	TTTGTGCACATTAAGCGCGATTATTGG	4,5	AT1G65890	AT1G65880	acyl_activating_enzyme_12;(source:Araport11)	Encodes_a_benzoate-CoA_ligase._Involved_in_the_biosynthesis_of_benzoyloxyglucosinolate_in_Arabidopsis_seeds.
Lb/AsCas12a_target278068_-	Chr5	23178881	23178908	-	TTTAAGCACCAATGCAAGAGCATATTG	Chr4	13171495	13171522	+	TTTAAGCACCAATGCAAGAGCATACTG	25	AT5G57200	AT4G25940	ENTH/ANTH/VHS_superfamily_protein;(source:Araport11)	ENTH/ANTH/VHS_superfamily_protein;(source:Araport11)
Lb/AsCas12a_target629457_+	Chr3	21564749	21564776	-	TTTAAGCAGAAGTGCTTAGACAGGGAA	Chr3	21562717	21562744	-	TTTAAGCAGAAGTGCTTAGATAGGGAA	21	AT3G58220	AT3G58210	TRAF-like_family_protein;(source:Araport11)	TRAF-like_family_protein;(source:Araport11)
Lb/AsCas12a_target167250_+	Chr1	7304131	7304158	-	TTTAAGCAGTCTGGATCAGGAGATTGT	Chr2	17609282	17609309	+	TTTAAGCAATCTGGATCAGGAGATTGT	9	AT1G20960	AT2G42270	Similar_to_DEAD/DExH_box_ATP-dependent_RNA_helicase_._Required_for_proper_splicing_of_FLC._Mutants_have_reduced_FLC_levels_and_are_early_flowering.	Similar_to_yast_Brr2p_DEAD/DExH_box_ATP-dependent_RNA_helicase.
Lb/AsCas12a_target767494_-	Chr2	11790622	11790649	+	TTTAAGCAGTCTTCTATCCAGAAGCAG	Chr1	19544896	19544923	+	TTTCAGCAGTCTTCTATCCAGAAGCAG	4	AT2G27630	AT1G52450	Ubiquitin_carboxyl-terminal_hydrolase-related_protein;(source:Araport11)	Ubiquitin_carboxyl-terminal_hydrolase-related_protein;(source:Araport11)
Lb/AsCas12a_target760553_-	Chr5	24870290	24870317	-	TTTAAGCAGTTGAAGGATATAAGTGCG	Chr5	24875682	24875709	-	TTTAAGCAGTTGAAGGATATAAGTGCG	perfect	AT5G61940	AT5G61950	Ubiquitin_carboxyl-terminal_hydrolase-related_protein;(source:Araport11)	Ubiquitin_carboxyl-terminal_hydrolase-related_protein;(source:Araport11)
Lb/AsCas12a_target426057_-	Chr1	10273482	10273509	+	TTTAAGCATAGCATAGATCTCAGCCTC	Chr1	10282893	10282920	+	TTTAAGCATAGCATAGATCTCAGCCTC	perfect	AT1G29350	AT1G29370	RNA_polymerase_II_degradation_factor-like_protein_(DUF1296);(source:Araport11)	RNA_polymerase_II_degradation_factor-like_protein_(DUF1296);(source:Araport11)
Lb/AsCas12a_target1008601_+	Chr5	16937803	16937830	-	TTTAAGCATCAGTGTTGGTTGCAGAGT	Chr5	16932276	16932303	+	TTTAAGTATCAGTGTTGGTTGCAGAGT	7	AT5G42360	AT5G42350	Galactose_oxidase/kelch_repeat_superfamily_protein;(source:Araport11)	Encodes_CFK1_(COP9_INTERACTING_F-BOX_KELCH_1),_a_CSN_(COP9_signalosome)-interacting_F-box_protein._CFK1_is_a_component_of_a_functional_ubiquitin_ligase_complex._CFK1_promotes_hypocotyl_elongation_by_increasing_cell_size.
Lb/AsCas12a_target659792_+	Chr5	23280357	23280384	-	TTTAAGCATCCGAGTACTTTCGAAACT	Chr4	13136702	13136729	+	TTTAAGCATCCGAGTACTTTCGATACT	24	AT5G57480	AT4G25835	P-loop_containing_nucleoside_triphosphate_hydrolases_superfamily_protein;(source:Araport11)	P-loop_containing_nucleoside_triphosphate_hydrolases_superfamily_protein;(source:Araport11)
Lb/AsCas12a_target598029_-	Chr1	9691726	9691753	-	TTTAAGCATCCGGGAAACTCTGTGTCG	Chr1	22678271	22678298	-	TTTAAGCATCCGGGAAACTCTGTGTCG	perfect	AT1G27820	AT1G61470	Polynucleotidyl_transferase,_ribonuclease_H-like_superfamily_protein;(source:Araport11)	Polynucleotidyl_transferase,_ribonuclease_H-like_superfamily_protein;(source:Araport11)
Lb/AsCas12a_target598029_-	Chr1	9691726	9691753	-	TTTAAGCATCCGGGAAACTCTGTGTCG	Chr1	9714935	9714962	+	TTTAAGCATCCGGGAAACTCTGTGTCG	perfect	AT1G27820	AT1G27890	Polynucleotidyl_transferase,_ribonuclease_H-like_superfamily_protein;(source:Araport11)	Polynucleotidyl_transferase,_ribonuclease_H-like_superfamily_protein;(source:Araport11)
Lb/AsCas12a_target900222_-	Chr2	19384934	19384961	-	TTTAAGCATGCTTTTAGCTCTTCCTGT	Chr3	793005	793032	-	TTTAAGCATGCTTTTAGCTCTTCCTGT	perfect	AT2G47220	AT3G03350	Member_of_the_plant-specific_DUF724_protein_family._Arabidopsis_has_10_DUF724_proteins._Loss_of_function_mutant_has_a_WT_phenotype	NAD(P)-binding_Rossmann-fold_superfamily_protein;(source:Araport11)
Lb/AsCas12a_target2688_-	Chr4	8926186	8926213	-	TTTAAGCATTGGAATGAGAGAACGGTT	Chr4	8929495	8929522	-	TTTAAGCATTGGAATGAGAGAACGGTT	perfect	AT4G15660	AT4G15670	Thioredoxin_superfamily_protein;(source:Araport11)	Thioredoxin_superfamily_protein;(source:Araport11)
Lb/AsCas12a_target462573_-	Chr3	21771276	21771303	-	TTTAAGCATTGGTAAGAAAGTGCCTCC	Chr3	21779508	21779535	+	TTTAAGCATTGGTAAGGAAGTGCCTCC	17	AT3G58890	AT3G58930	RNI-like_superfamily_protein;(source:Araport11)	F-box/RNI-like_superfamily_protein;(source:Araport11)
Lb/AsCas12a_target436503_-	Chr1	19611315	19611342	-	TTTAAGCATTGGTAAGAATATGTCCCC	Chr4	8061749	8061776	+	TTTAAGCATTGGTAAGAATATGTCACC	25	AT1G52650	AT4G13960	F-box/RNI_superfamily_protein;(source:Araport11)	F-box/RNI-like_superfamily_protein;(source:Araport11)
Lb/AsCas12a_target388323_-	Chr3	685147	685174	-	TTTAAGCATTGGTAAGGAAGTGCCTTC	Chr3	21779508	21779535	+	TTTAAGCATTGGTAAGGAAGTGCCTCC	26	AT3G03040	AT3G58930	F-box/RNI-like_superfamily_protein;(source:Araport11)	F-box/RNI-like_superfamily_protein;(source:Araport11)
Lb/AsCas12a_target311376_+	Chr3	17738999	17739026	-	TTTAAGCCACCACAGGATTGTCCACCG	Chr3	17747957	17747984	-	TTTAAGCCACCACAGGATTGTCCACCG	perfect	AT3G48050	AT3G48060	Encodes_a_large_protein_with_N-terminal_bromo-adjacent_homology_(BAH)_and_transcription_elongation_factor_S-II_(TFS2N)_domains_and_two_C-terminal_GW_(glycine_and_tryptophan)_repeats._It_is_nuclear_and_colocalizes_with_the_processing-body_component_DCP1_in_the_cytoplasm._SOU_is_a_component_of_the_miRNA_pathway_and_is_involved_in_translational_repression.	BAH_and_TFIIS_domain-containing_protein;(source:Araport11)
Lb/AsCas12a_target575343_+	Chr4	8675896	8675923	+	TTTAAGCCACTCACTGTCACATTTCAA	Chr4	8684070	8684097	+	TTTAAGCCACTCACTGTCACATTTCAA	perfect	AT4G15215	AT4G15230	pleiotropic_drug_resistance_13;(source:Araport11)	pleiotropic_drug_resistance_2;(source:Araport11)
Lb/AsCas12a_target752839_+	Chr1	24125058	24125085	+	TTTAAGCCAGAGAGGTTTATGGAAGAA	Chr1	24128853	24128880	+	TTTAAGCCAGAGAGGTTTATGGAAGAA	perfect	AT1G64940	AT1G64950	member_of_CYP89A	member_of_CYP89A_The_mRNA_is_cell-to-cell_mobile.
Lb/AsCas12a_target694828_+	Chr1	24114531	24114558	+	TTTAAGCCAGAGAGGTTTATGGGAGAA	Chr1	24122189	24122216	+	TTTAAGCCAGAGAGGTTTATGGGAGAA	perfect	AT1G64900	AT1G64930	Encodes_cytochrome_P450_(CYP89A2)._The_mRNA_is_cell-to-cell_mobile.	member_of_CYP89A
Lb/AsCas12a_target694828_+	Chr1	24114531	24114558	+	TTTAAGCCAGAGAGGTTTATGGGAGAA	Chr2	4892053	4892080	-	TTTAAGCCAGAGAGGTTTATGGGAGAA	perfect	AT1G64900	AT2G12190	Encodes_cytochrome_P450_(CYP89A2)._The_mRNA_is_cell-to-cell_mobile.	Cytochrome_P450_superfamily_protein;(source:Araport11)
Lb/AsCas12a_target338026_+	Chr2	5935003	5935030	-	TTTAAGCCAGAGAGGTTTCTAGCTTCT	Chr5	19436166	19436193	+	TTTAAGCCAGAGAGGTTTTTAGCTTCT	19	AT2G14100	AT5G47990	a_member_of_the_cytochrome_P450_family	Encodes_an_endomembrane_system-expressed_member_of_the_CYP705A_family_of_cytochrome_P450_enzymes._It_appears_to_catalyze_the_addition_of_a_double_bond_to_thalian-diol_at_carbon_15._Reduced_levels_of_THAD_expression_lead_to_a_build_up_of_thalian-diol_in_root_extracts._thad1-1_mutants_also_have_longer_roots_than_wild_type_seedlings_and_show_altered_gravitropic_responses.
Lb/AsCas12a_target623417_+	Chr2	18780184	18780211	-	TTTAAGCCAGAGAGGTTTTTAGGGAAA	Chr1	12228206	12228233	+	TTTGAGCCAGAGAGGTTTTTAGGGAAA	4	AT2G45570	AT1G33730	member_of_CYP76C	member_of_CYP76C
Lb/AsCas12a_target509982_-	Chr1	6829093	6829120	-	TTTAAGCCAGTAACAACACCATAATGA	Chr1	9694671	9694698	+	TTTAAGCCAGTAACAGCACCATAATGA	16	AT1G19750	AT1G27840	Transducin/WD40_repeat-like_superfamily_protein;(source:Araport11)	Encodes_a_DDB1a_interacting_protein_ATCSA-1_required_for_UV-B_tolerance_and_genomic_integrity.
Lb/AsCas12a_target298062_-	Chr5	7956359	7956386	-	TTTAAGCCCGATGCTAAGATGGATTCT	Chr2	18687423	18687450	-	TTTAAGCCCGATGCTAAGATGGATTCC	27	AT5G23600	AT2G45330	RNA_2-phosphotransferase,_Tpt1_/_KptA_family;(source:Araport11)	RNA_2-phosphotransferase,_Tpt1_/_KptA_family;(source:Araport11)
Lb/AsCas12a_target702356_-	Chr4	15217716	15217743	-	TTTAAGCCGTGAGTAACTTGATCATTG	Chr4	15219177	15219204	-	TTTAAGCCGTGAGTAACTTGATCATTG	perfect	AT4G31351	AT4G31354	This_gene_encodes_a_small_protein_and_has_either_evidence_of_transcription_or_purifying_selection.	This_gene_encodes_a_small_protein_and_has_either_evidence_of_transcription_or_purifying_selection._The_mRNA_is_cell-to-cell_mobile.
Lb/AsCas12a_target541476_-	Chr5	14093711	14093738	-	TTTAAGCCTCCCAAAATAGTTAGCATC	Chr3	15341047	15341074	+	TTTAAGCCTCCCCAAATAGTTAGCATC	13	AT5G35945	AT3G43410	F-box/LRR_protein;(source:Araport11)	F-box/LRR_protein;(source:Araport11)
Lb/AsCas12a_target558599_-	Chr2	10371509	10371536	+	TTTAAGCCTCCTCATCTCAGCCTCTAC	Chr4	15174510	15174537	+	TTTAAGCCTCCTCATCTCAGCCTCTAC	perfect	AT2G24370	AT4G31230	kinase_with_adenine_nucleotide_alpha_hydrolases-like_domain-containing_protein;(source:Araport11)	kinase_with_adenine_nucleotide_alpha_hydrolases-like_domain-containing_protein;(source:Araport11)
Lb/AsCas12a_target772947_-	Chr4	6887990	6888017	-	TTTAAGCCTTCCACTGCTCCCACAGTG	Chr4	6884540	6884567	-	TTTAAGCCTTCCACTGCTCCCACAGTC	27	AT4G11320	AT4G11310	Papain_family_cysteine_protease;(source:Araport11)	cysteine_proteinase_precursor-like_protein
Lb/AsCas12a_target276530_-	Chr5	7472574	7472601	-	TTTAAGCCTTCCTTTACCATATGCAAC	Chr3	16126365	16126392	-	TTTAAGCCTTCCTTTGCCATATGCAAC	16	AT5G22500	AT3G44540	Encodes_a_member_of_the_eight-member_gene_family_encoding_alcohol-forming_fatty_acyl-CoA_reductases_(FARs)_identified_in_Arabidopsis_thaliana._Three_of_the_FARs,_FAR1_(At5g22500),_FAR4_(At3g44540)_and_FAR5_(At3g44550),_are_shown_to_generate_the_fatty_alcohols_found_in_root,_seed_coat,_and_wound-induced_leaf_tissue.	Encodes_a_member_of_the_eight-member_gene_family_encoding_alcohol-forming_fatty_acyl-CoA_reductases_(FARs)_identified_in_Arabidopsis_thaliana._Three_of_the_FARs,_FAR1_(At5g22500),_FAR4_(At3g44540)_and_FAR5_(At3g44550),_are_shown_to_generate_the_fatty_alcohols_found_in_root,_seed_coat,_and_wound-induced_leaf_tissue._The_mRNA_is_cell-to-cell_mobile.
Lb/AsCas12a_target15784_+	Chr2	19206803	19206830	-	TTTAAGCGAGACTACGACTCCTAACGA	Chr2	19210269	19210296	-	TTTAAGCGAGACTACGACTCCTAACGA	perfect	AT2G46740	AT2G46750	Encodes_a_homolog_of_rat_L-gulono-1,4-lactone_(L-GulL)_oxidase_that_is_involved_in_the_biosynthesis_of_L-ascorbic_acid.	Encodes_a_homolog_of_rat_L-gulono-1,4-lactone_(L-GulL)_oxidase_that_is_involved_in_the_biosynthesis_of_L-ascorbic_acid.
Lb/AsCas12a_target1019377_-	Chr1	9574892	9574919	-	TTTAAGCGAGATTGCATTAAACAAGGT	Chr1	19706411	19706438	-	TTTAAGCGAGATTGCATTAAACAAGGT	perfect	AT1G27565	AT1G52905	hypothetical_protein;(source:Araport11)	hypothetical_protein;(source:Araport11)
Lb/AsCas12a_target889377_+	Chr3	10395022	10395049	+	TTTAAGCGCTAGCAATGTTAGAAGAAC	Chr4	1871548	1871575	+	TTTAAGCGCTAGCAATGTTAGAAGAAC	perfect	AT3G27980	AT4G03930	Plant_invertase/pectin_methylesterase_inhibitor_superfamily;(source:Araport11)	Plant_invertase/pectin_methylesterase_inhibitor_superfamily;(source:Araport11)
Lb/AsCas12a_target557309_-	Chr4	12466603	12466630	-	TTTAAGCGGAGGGAAGTTGTGGTTGCC	Chr4	12462345	12462372	-	TTTAACCGGAGGGAAGTTGTGGTTGCC	6	AT4G24010	AT4G24000	encodes_a_protein_similar_to_cellulose_synthase	encodes_a_protein_similar_to_cellulose_synthase
Lb/AsCas12a_target521896_+	Chr1	8587247	8587274	+	TTTAAGCGGCTTGATAAAACCGCTAAG	Chr4	7020406	7020433	+	TTTAAGCGGCTTGATAAAACCGCTAAG	perfect	AT1G24240	AT4G11630	Ribosomal_protein_L19_family_protein;(source:Araport11)	Ribosomal_protein_L19_family_protein;(source:Araport11)
Lb/AsCas12a_target521896_+	Chr1	8587247	8587274	+	TTTAAGCGGCTTGATAAAACCGCTAAG	Chr5	3788235	3788262	+	TTTAAGCGGCTTGATAAAACCGCTAAG	perfect	AT1G24240	AT5G11750	Ribosomal_protein_L19_family_protein;(source:Araport11)	Ribosomal_protein_L19_family_protein;(source:Araport11)
Lb/AsCas12a_target833575_-	Chr3	7340419	7340446	-	TTTAAGCGGTTTGTGAAAGATCATACC	Chr3	7334869	7334896	-	TTTAAGAGGTTTGTGAAAGATCATACC	7	AT3G20940	AT3G20935	a_member_of_A-type_cytochrome_P450	cytochrome_P450,_family_705,_subfamily_A,_polypeptide_28;(source:Araport11)
Lb/AsCas12a_target150175_+	Chr2	879486	879513	+	TTTAAGCGTCAAGACTCCGAAGAGTAT	Chr4	9311445	9311472	+	TTTAAGCGTCAAGACTCCGAAGAGTAT	perfect	AT2G03010	AT4G16530	hypothetical_protein_(DUF577);(source:Araport11)	hypothetical_protein;(source:Araport11)
Lb/AsCas12a_target145044_-	Chr1	8496225	8496252	+	TTTAAGCGTCTTGAAGTATTTCTGGAT	Chr1	8451236	8451263	+	TTTAAGCGTCTTGAAGTGTTTCTGGAT	18	AT1G24000	AT1G23910	Polyketide_cyclase/dehydrase_and_lipid_transport_superfamily_protein;(source:Araport11)	Polyketide_cyclase/dehydrase_and_lipid_transport_superfamily_protein;(source:Araport11)
Lb/AsCas12a_target153810_+	Chr2	16275883	16275910	+	TTTAAGCGTTGCAGTGCAGGAGCTACG	Chr3	20280649	20280676	+	TTTAAGCGTTGCAGTGCAGGAGCTACG	perfect	AT2G38970	AT3G54780	Zinc_finger_(C3HC4-type_RING_finger)_family_protein;(source:Araport11)	Zinc_finger_(C3HC4-type_RING_finger)_family_protein;(source:Araport11)
Lb/AsCas12a_target839230_-	Chr1	2035933	2035960	-	TTTAAGCTCACTGGCACGATCGAATAA	Chr1	2034253	2034280	-	TTTAAGCTCACTGGCACGATCGAATGA	26	AT1G06650	AT1G06645	encodes_a_protein_whose_sequence_is_similar_to_2-oxoglutarate-dependent_dioxygenase_The_mRNA_is_cell-to-cell_mobile.	2-oxoglutarate_(2OG)_and_Fe(II)-dependent_oxygenase_superfamily_protein;(source:Araport11)
Lb/AsCas12a_target514918_-	Chr1	2032390	2032417	-	TTTAAGCTCACTGGCACGATCGAATGA	Chr1	2034253	2034280	-	TTTAAGCTCACTGGCACGATCGAATGA	perfect	AT1G06640	AT1G06645	encodes_a_protein_whose_sequence_is_similar_to_a_2-oxoglutarate-dependent_dioxygenase_The_mRNA_is_cell-to-cell_mobile.	2-oxoglutarate_(2OG)_and_Fe(II)-dependent_oxygenase_superfamily_protein;(source:Araport11)
Lb/AsCas12a_target263567_-	Chr1	23463652	23463679	+	TTTAAGCTCATCAAGAAAATATCTCTC	Chr2	3580002	3580029	-	TTTAAGCTCATCAAGAAAATATCTCTC	perfect	AT1G63250	AT2G07750	DEA(D/H)-box_RNA_helicase_family_protein;(source:Araport11)	DEA(D/H)-box_RNA_helicase_family_protein;(source:Araport11)
Lb/AsCas12a_target420783_-	Chr5	3937523	3937550	-	TTTAAGCTCCACAATGTTTGGTTGACC	Chr5	6523382	6523409	+	TTTAAGCTCCACAATGTTTGGCTGACC	22	AT5G12180	AT5G19360	member_of_Calcium_Dependent_Protein_Kinase	member_of_Calcium_Dependent_Protein_Kinase
Lb/AsCas12a_target334067_-	Chr5	10878647	10878674	+	TTTAAGCTCCCTAAATGTAATTCGACC	Chr5	10928599	10928626	-	TTTAAGCTCCCTAAATGTAATTCGACC	perfect	AT5G28850	AT5G28900	Calcium-binding_EF-hand_family_protein;(source:Araport11)	Calcium-binding_EF-hand_family_protein;(source:Araport11)
Lb/AsCas12a_target39457_+	Chr3	8421735	8421762	+	TTTAAGCTCTGCGATTATCGCCAACTA	Chr3	8417090	8417117	+	TTTATGCTCTGCGATTATCGCCAACTA	5	AT3G23480	AT3G23470	Cyclopropane-fatty-acyl-phospholipid_synthase;(source:Araport11)	Cyclopropane-fatty-acyl-phospholipid_synthase;(source:Araport11)
Lb/AsCas12a_target487731_-	Chr2	881354	881381	-	TTTAAGCTCTTCTTCCCACTCATCTTC	Chr4	9314344	9314371	-	TTTAAGCTCTTCTTCCCACTCATCTTC	perfect	AT2G03010	AT4G16530	hypothetical_protein_(DUF577);(source:Araport11)	hypothetical_protein;(source:Araport11)
Lb/AsCas12a_target75155_-	Chr5	14691752	14691779	-	TTTAAGCTGAGCCGCCTCATCAACCAC	Chr5	14635538	14635565	+	TTTAAGCTGAGCTGCCTCATCAACCAC	13	AT5G37140	AT5G37030	P-loop_containing_nucleoside_triphosphate_hydrolases_superfamily_protein;(source:Araport11)	P-loop_containing_nucleoside_triphosphate_hydrolases_superfamily_protein;(source:Araport11)
Lb/AsCas12a_target902336_-	Chr2	236687	236714	-	TTTAAGCTGCTCCATCACGTGACCTTC	Chr4	8107964	8107991	-	TTTAAGCTGCTCCATCACGTGACCTTC	perfect	AT2G01520	AT4G14060	Encodes_a_cis-cinnamic_acid_responsive_gene_that_is_a_member_of_the_major_latex_protein-like_gene_family_and_plays_a_role_in_promoting_vegetative_growth_and_delaying_&#64258;owering._The_mRNA_is_cell-to-cell_mobile.	Polyketide_cyclase/dehydrase_and_lipid_transport_superfamily_protein;(source:Araport11)
Lb/AsCas12a_target697636_+	Chr4	5729	5756	-	TTTAAGCTGTTAGAGACGGCTGCTGAA	Chr5	236734	236761	-	TTTAAGCTGTTAGAGACGGCTGCTGAA	perfect	AT4G00020	AT5G01630	Ortholog_of_breast_cancer_susceptibility_protein_2._Essential_at_meiosis._Interacts_with_either_AtRad51_or_AtDmc1_and_ATDSS1(I)._Involved_in_embryo_sac_development_and_defense_gene_transcription_during_plant_immune_responses.	Ortholog_of_breast_cancer_susceptibility_protein_2._Essential_at_meiosis._Interacts_with_with_both_Rad51_and_Dss1(I)_or_both_Dmc1_and_Dss1(I)_in_a_tripartite_complex.
Lb/AsCas12a_target958916_-	Chr3	8441453	8441480	-	TTTAAGCTGTTCAATAGATAGCGTAAT	Chr3	8432010	8432037	-	TTTAAGCTGCTCAATAGATAGCGTAAT	10	AT3G23530	AT3G23510	Cyclopropane-fatty-acyl-phospholipid_synthase;(source:Araport11)	Cyclopropane-fatty-acyl-phospholipid_synthase;(source:Araport11)
Lb/AsCas12a_target758368_-	Chr4	10533804	10533831	-	TTTAAGCTTCAAGAAAAGTGTTTCTTG	Chr4	10560119	10560146	-	TTTAAGCTTCAAGAAAAGTGTTTCTTG	perfect	AT4G19260	AT4G19340	Galactose_oxidase/kelch_repeat_superfamily_protein;(source:Araport11)	SCD6_protein-like_protein;(source:Araport11)
Lb/AsCas12a_target547844_+	Chr1	1848173	1848200	+	TTTAAGCTTCCTAAATGGCTTGAATAT	Chr1	1856215	1856242	+	TTTAAGCTTCCTAAATGGCTTGAATAT	perfect	AT1G06090	AT1G06120	Fatty_acid_desaturase_family_protein;(source:Araport11)	Fatty_acid_desaturase_family_protein;(source:Araport11)
Lb/AsCas12a_target931857_-	Chr5	2511641	2511668	-	TTTAAGCTTCTGCAGCAAAGTCTCCAT	Chr5	2514056	2514083	-	TTTAAGCTTCTGCAGCAAAGTCTCCAT	perfect	AT5G07860	AT5G07870	HXXXD-type_acyl-transferase_family_protein;(source:Araport11)	HXXXD-type_acyl-transferase_family_protein;(source:Araport11)
Lb/AsCas12a_target567934_-	Chr1	5468508	5468535	-	TTTAAGCTTCTTCAGCTGCTCATCATC	Chr4	170233	170260	-	TTTAAGCTTCTTCAGCTGCTCATCATC	perfect	AT1G15910	AT4G00380	Belongs_to_a_subgroup_of_SGS3-like_proteins_that_act_redundantly_in_RNA-directed_DNA_methylation:_AT1G15910_(FDM1),_AT4G00380_(FDM2),_AT3G12550_(FDM3),_AT1G13790_(FDM4),_AT1G80790_(FDM5).	Belongs_to_a_subgroup_of_SGS3-like_proteins_that_act_redundantly_in_RNA-directed_DNA_methylation:_AT1G15910_(FDM1),_AT4G00380_(FDM2),_AT3G12550_(FDM3),_AT1G13790_(FDM4),_AT1G80790_(FDM5).
Lb/AsCas12a_target647406_-	Chr4	440539	440566	-	TTTAAGCTTCTTTCATGAGCTTCGTCA	Chr5	3262740	3262767	-	TTTAAGCTTCTTTCATGAGCTTCGTCA	perfect	AT4G01020	AT5G10370	helicase_domain-containing_protein_/_IBR_domain-containing_protein_/_zinc_finger_protein-like_protein;(source:Araport11)	helicase_domain-containing_protein_/_IBR_domain-containing_protein_/_zinc_finger_protein-like_protein;(source:Araport11)
Lb/AsCas12a_target37400_-	Chr2	19199343	19199370	-	TTTAAGCTTGTACCGGTTTACGATCAT	Chr3	3180586	3180613	-	TTTAAGCTTGTACCGGTTTACGATCAT	perfect	AT2G46720	AT3G10280	Encodes_KCS13,_a_member_of_the_3-ketoacyl-CoA_synthase_family_involved_in_the_biosynthesis_of_VLCFA_(very_long_chain_fatty_acids).	Encodes_KCS14,_a_member_of_the_3-ketoacyl-CoA_synthase_family_involved_in_the_biosynthesis_of_VLCFA_(very_long_chain_fatty_acids).
Lb/AsCas12a_target164677_+	Chr2	8691729	8691756	-	TTTAAGCTTGTTCATTAGGGGTTGGGC	Chr2	8688698	8688725	-	TTTAAGCTTGTTCATTAGGGGCTGGGC	22	AT2G20130	AT2G20120	like_COV_1;(source:Araport11)	Encodes_an_integral_membrane_protein_of_unknown_function,_highly_conserved_between_plants_and_bacteria;_is_likely_to_be_involved_in_a_mechanism_that_negatively_regulates_the_differentiation_of_vascular_tissue_in_the_stem._Mutants_display_a_dramatic_increase_in_vascular_tissue_development_in_the_stem_in_place_of_the_interfascicular_region_that_normally_separates_the_vascular_bundles.
Lb/AsCas12a_target660756_-	Chr1	30065422	30065449	+	TTTAAGCTTTGCCCTCTCGCCTTTTGA	Chr1	30060580	30060607	+	TTTCAGCTTTGCCCTCTCGCCTTTTGA	4	AT1G79930	AT1G79920	encodes_high_molecular_weight_heat_shock_protein_70_not_a_HSP90_homolog,_mRNA_is_constitutively_expressed_but_transiently_induced_after_heat_shock	Heat_shock_protein_70_(Hsp_70)_family_protein;(source:Araport11)
Lb/AsCas12a_target125945_+	Chr1	24821041	24821068	-	TTTAAGGAAAAAGCACAACAGGCTGTG	Chr4	13310923	13310950	-	TTTAAGGAAAAAGCACAACAGGCTGTG	perfect	AT1G66530	AT4G26300	Arginyl-tRNA_synthetase,_class_Ic;(source:Araport11)	Arginyl-tRNA_synthetase,_class_Ic;(source:Araport11)
Lb/AsCas12a_target82648_+	Chr1	11851805	11851832	-	TTTAAGGAAACAGAAGCAGTGAAGATG	Chr3	6572429	6572456	-	TTTAAGGAAACAGAAGCAGTGAAGATG	perfect	AT1G32750	AT3G19040	This_gene_is_predicted_to_encode_a_histone_acetyltransferase._Five_lines_with_RNAi_constructs_directed_against_HAF1_grow_normally_and_can_produce_root_calli,_but_have_defects_in_agrobacterium-mediated_transformation.	Encodes_a_protein_similar_to_TATA-binding_protein-associated_factor_TAF1_(a.k.a._TAFII250)_with_histone_acetyltransferase_activity._It_is_required_in_integrating_light_signals_to_regulate_gene_expression_and_growth.
Lb/AsCas12a_target940857_+	Chr5	17427473	17427500	-	TTTAAGGAAACAGAGAGAGTTCGAAAA	Chr5	17424225	17424252	-	TTTACGGAAACAGAGAGAGTTCGAAAA	5	AT5G43400	AT5G43390	plant/protein;(source:Araport11)	plant/protein;(source:Araport11)
Lb/AsCas12a_target875281_+	Chr5	18101581	18101608	-	TTTAAGGAAATAATCGGTTTAACAGTC	Chr5	18106352	18106379	-	TTTAAGGAAATAATCGGTTTAACAGTC	perfect	AT5G44830	AT5G44840	Pectin_lyase-like_superfamily_protein;(source:Araport11)	Pectin_lyase-like_superfamily_protein;(source:Araport11)
Lb/AsCas12a_target315248_+	Chr4	9536367	9536394	-	TTTAAGGAACTAGCATTTGAAGTTGCA	Chr4	9549732	9549759	-	TTTAAGGAACTAGCATTTGAAGTTGCA	perfect	AT4G16940	AT4G16960	Disease_resistance_protein_(TIR-NBS-LRR_class)_family;(source:Araport11)	disease_resistance_protein_(TIR-NBS-LRR_class);(source:Araport11)
Lb/AsCas12a_target888756_+	Chr1	23463923	23463950	-	TTTAAGGAATCAAATAGACTGATTCTT	Chr2	3579730	3579757	+	TTTAAGGAATCAAATAGACTTATTCTT	21	AT1G63250	AT2G07750	DEA(D/H)-box_RNA_helicase_family_protein;(source:Araport11)	DEA(D/H)-box_RNA_helicase_family_protein;(source:Araport11)
Lb/AsCas12a_target120633_+	Chr3	6228807	6228834	+	TTTAAGGAATTAGTGAGGAAACTCTCT	Chr3	6231135	6231162	+	TTTAAGGAATTAGTGAGGAAACTCTCT	perfect	AT3G18170	AT3G18180	Glycosyltransferase_family_61_protein;(source:Araport11)	Glycosyltransferase_family_61_protein;(source:Araport11)
Lb/AsCas12a_target626533_+	Chr4	444959	444986	+	TTTAAGGACAATTCATGGTGGAATCGG	Chr5	3267149	3267176	+	TTTAAGGACAATTCATGGTGGAATCGG	perfect	AT4G01020	AT5G10370	helicase_domain-containing_protein_/_IBR_domain-containing_protein_/_zinc_finger_protein-like_protein;(source:Araport11)	helicase_domain-containing_protein_/_IBR_domain-containing_protein_/_zinc_finger_protein-like_protein;(source:Araport11)
Lb/AsCas12a_target194831_+	Chr3	22769334	22769361	-	TTTAAGGACATGGGTTTGCACTCAAAG	Chr5	10376841	10376868	+	TTTAAGGACATGGGTTTGCACTCAAAG	perfect	AT3G61520	AT5G28460	Pentatricopeptide_repeat_(PPR)_superfamily_protein;(source:Araport11)	Pentatricopeptide_repeat_(PPR)_superfamily_protein;(source:Araport11)
Lb/AsCas12a_target188269_-	Chr3	9681599	9681626	+	TTTAAGGACGTGGTCCTCCATATCAAT	Chr3	9684059	9684086	+	TTTAAGGACGTGGTCCTCCATATCAAT	perfect	AT3G26450	AT3G26460	Polyketide_cyclase/dehydrase_and_lipid_transport_superfamily_protein;(source:Araport11)	Polyketide_cyclase/dehydrase_and_lipid_transport_superfamily_protein;(source:Araport11)
Lb/AsCas12a_target795975_-	Chr5	16494641	16494668	+	TTTAAGGACTTCCATCCTTGTTAGTTT	Chr5	16498374	16498401	+	TTTAAGGACTTCCATCCTTGTTAGTTT	perfect	AT5G41220	AT5G41240	Encodes_glutathione_transferase_belonging_to_the_theta_class_of_GSTs._Naming_convention_according_to_Wagner_et_al._(2002).	Encodes_glutathione_transferase_belonging_to_the_theta_class_of_GSTs._Naming_convention_according_to_Wagner_et_al._(2002).
Lb/AsCas12a_target423025_+	Chr1	6124332	6124359	+	TTTAAGGAGAAGTTATCAGACTCTGTG	Chr2	7184667	7184694	+	TTTAAGGAGAAGTTATCAGACTCTGTG	perfect	AT1G17780	AT2G16575	transmembrane_protein;(source:Araport11)	mucin;(source:Araport11)
Lb/AsCas12a_target98600_+	Chr1	1463916	1463943	+	TTTAAGGATCCACGTAGTCTTAGCTTA	Chr4	11106123	11106150	+	TTTAAGGATCCACGTAGTCTTAGCTTA	perfect	AT1G05090	AT4G20720	dentin_sialophosphoprotein-like_protein;(source:Araport11)	dentin_sialophosphoprotein-like_protein;(source:Araport11)
Lb/AsCas12a_target541847_+	Chr4	12187299	12187326	+	TTTAAGGCAATTGTGGCAGCAACGAAT	Chr4	12175900	12175927	+	TTTAAGGCAATTGTGGCAGCAACGGAT	25	AT4G23310	AT4G23280	Encodes_a_cysteine-rich_receptor-like_protein_kinase.	Encodes_a_cysteine-rich_receptor-like_protein_kinase.
Lb/AsCas12a_target222548_+	Chr4	9524431	9524458	-	TTTAAGGCACTAGCATTTGAAGTTGCC	Chr4	9515315	9515342	-	TTTAAGGCACTAGCATTTGAAGTTGCA	27	AT4G16920	AT4G16900	Disease_resistance_protein_(TIR-NBS-LRR_class)_family;(source:Araport11)	Disease_resistance_protein_(TIR-NBS-LRR_class)_family;(source:Araport11)
Lb/AsCas12a_target464598_-	Chr3	21273870	21273897	+	TTTAAGGCATGAAACAGACTTCCTTCG	Chr2	17434238	17434265	+	TTTAAGGCATGAAACAAACTTCCTTCG	17	AT3G57470	AT2G41790	Insulinase_(Peptidase_family_M16)_family_protein;(source:Araport11)	Insulinase_(Peptidase_family_M16)_family_protein;(source:Araport11)
Lb/AsCas12a_target141826_+	Chr1	2655705	2655732	+	TTTAAGGCCCAATGCTAGAGGCCCTGG	Chr2	11635326	11635353	+	TTTAAGGCCCAATGCTAGAGGCCCTGG	perfect	AT1G08420	AT2G27210	BRI1_suppressor_1_(BSU1)-like_2;(source:Araport11)	BRI1_suppressor_1_(BSU1)-like_3;(source:Araport11)
Lb/AsCas12a_target1038756_+	Chr2	19688534	19688561	-	TTTAAGGCCGAATACCCTGTTTTCCAA	Chr3	23310769	23310796	+	TTTAAGGCTGAATACCCTGTTTTCCAA	9	AT2G48150	AT3G63080	Encodes_glutathione_peroxidase.	Encodes_glutathione_peroxidase.
Lb/AsCas12a_target577286_-	Chr1	22059622	22059649	+	TTTAAGGCTATCGAGATAGTCATCAAT	Chr1	22061281	22061308	+	TTTAAGGCTATCGAGATAGTCATCAAT	perfect	AT1G59920	AT1G59930	MADS-box_family_protein;(source:Araport11)	Encodes_a_maternally_expressed_imprinted_gene.
Lb/AsCas12a_target989046_+	Chr2	2954436	2954463	-	TTTAAGGCTGAGAAGTGGGCATTTACC	Chr3	15882131	15882158	+	TTTGAGGCTGAGAAGTGGGCATTTACC	4	AT2G07120	AT3G44130	F-box_associated_ubiquitination_effector_family_protein;(source:Araport11)	F-box_and_associated_interaction_domains-containing_protein;(source:Araport11)
Lb/AsCas12a_target877909_+	Chr4	9535525	9535552	-	TTTAAGGCTGAGTATCTGGTTGAACTC	Chr4	9548880	9548907	-	TTTAAGGCTGAGTATCTGGTTGAACTC	perfect	AT4G16940	AT4G16960	Disease_resistance_protein_(TIR-NBS-LRR_class)_family;(source:Araport11)	disease_resistance_protein_(TIR-NBS-LRR_class);(source:Araport11)
Lb/AsCas12a_target1013057_-	Chr2	2953041	2953068	+	TTTAAGGCTTCCATATGACTTCAAACA	Chr3	15883464	15883491	-	TTTAAGGCTTCCATATGACTTCAAACA	perfect	AT2G07110	AT3G44130	exosome_complex_exonuclease_RRP46-like_protein;(source:Araport11)	F-box_and_associated_interaction_domains-containing_protein;(source:Araport11)
Lb/AsCas12a_target190911_+	Chr5	16691723	16691750	+	TTTAAGGCTTCCATTCTCATTTTGCCA	Chr5	16696988	16697015	+	TTTAAGGCTTCCATTCTCATTTTGCCA	perfect	AT5G41740	AT5G41750	Disease_resistance_protein_(TIR-NBS-LRR_class)_family;(source:Araport11)	Disease_resistance_protein_(TIR-NBS-LRR_class)_family;(source:Araport11)
Lb/AsCas12a_target228456_+	Chr3	16046571	16046598	-	TTTAAGGCTTGTATCATGCTTGTTAAG	Chr3	16199988	16200015	+	TTTAAGGCTTGTATCATGCTTGTTAAG	perfect	AT3G44400	AT3G44630	Disease_resistance_protein_(TIR-NBS-LRR_class)_family;(source:Araport11)	Disease_resistance_protein_(TIR-NBS-LRR_class)_family;(source:Araport11)
Lb/AsCas12a_target228456_+	Chr3	16046571	16046598	-	TTTAAGGCTTGTATCATGCTTGTTAAG	Chr3	16220803	16220830	+	TTTAAGGCTTGTATCATGCTTGTTAAG	perfect	AT3G44400	AT3G44670	Disease_resistance_protein_(TIR-NBS-LRR_class)_family;(source:Araport11)	Disease_resistance_protein_(TIR-NBS-LRR_class)_family;(source:Araport11)
Lb/AsCas12a_target423382_+	Chr2	6750955	6750982	+	TTTAAGGCTTTGTGCTTCTGTCTCTTT	Chr2	6754351	6754378	+	TTTAAGGCTTTGTGCTTCTGTCTCTTT	perfect	AT2G15460	AT2G15470	Pectin_lyase-like_superfamily_protein;(source:Araport11)	Pectin_lyase-like_superfamily_protein;(source:Araport11)
Lb/AsCas12a_target439000_+	Chr1	24728112	24728139	-	TTTAAGGCTTTGTGGCGTAGTCTTGGC	Chr1	24857913	24857940	+	TTTAAGGCTTTGTGGCGTAGTCTTGGC	perfect	AT1G66320	AT1G66640	F-box/RNI-like_superfamily_protein;(source:Araport11)	RNI-like_superfamily_protein;(source:Araport11)
Lb/AsCas12a_target220113_+	Chr4	17064940	17064967	-	TTTAAGGGAGCTGGCTCACACAGATGC	Chr2	7789115	7789142	-	TTTAAGGGAGCTGGCTCACACGGATGC	22	AT4G36080	AT2G17930	phosphotransferases/inositol_or_phosphatidylinositol_kinase;(source:Araport11)	Phosphatidylinositol_3-_and_4-kinase_family_protein_with_FAT_domain-containing_protein;(source:Araport11)
Lb/AsCas12a_target881722_-	Chr2	3579013	3579040	-	TTTAAGGGCCATCAAACGCGATGTTAA	Chr1	23464642	23464669	+	TTTAAGCGCCATCAAACGCGATGTTAA	7	AT2G07750	AT1G63250	DEA(D/H)-box_RNA_helicase_family_protein;(source:Araport11)	DEA(D/H)-box_RNA_helicase_family_protein;(source:Araport11)
Lb/AsCas12a_target845920_+	Chr2	2953941	2953968	-	TTTAAGGGCGATCAGTTTGCATTGTTA	Chr3	15882620	15882647	+	TTTAAGGGCGATCGGTTTGCATTGTTA	14	AT2G07120	AT3G44130	F-box_associated_ubiquitination_effector_family_protein;(source:Araport11)	F-box_and_associated_interaction_domains-containing_protein;(source:Araport11)
Lb/AsCas12a_target494415_+	Chr3	6294772	6294799	+	TTTAAGGGCGATCGGTTTGCATTGTTA	Chr3	15882620	15882647	+	TTTAAGGGCGATCGGTTTGCATTGTTA	perfect	AT3G18340	AT3G44130	F-box_and_associated_interaction_domains-containing_protein;(source:Araport11)	F-box_and_associated_interaction_domains-containing_protein;(source:Araport11)
Lb/AsCas12a_target337008_+	Chr1	8469901	8469928	-	TTTAAGGGCTTGGCAGAGCCTCGAGCC	Chr1	8482334	8482361	-	TTTAAGGGCTTGGCAGAGCCTCGAGCC	perfect	AT1G23950	AT1G23970	hypothetical_protein_(DUF626);(source:Araport11)	hypothetical_protein_(DUF626);(source:Araport11)
Lb/AsCas12a_target342906_+	Chr1	17460515	17460542	+	TTTAAGGGGTCTTGAAGTGCCCAACTT	Chr1	17469710	17469737	+	TTTAAGGGGTCTTGAAGTGCCCAACTT	perfect	AT1G47550	AT1G47560	Encodes_a_member_of_the_exocyst_complex_gene_family._The_exocyst_is_a_protein_complex_involved_in_tethering_vesicles_to_the_plasma_membrane_during_regulated_or_polarized_secretion._It_binds_phosphoinositide_lipids.	Encodes_a_member_of_the_exocyst_complex_gene_family._The_exocyst_is_a_protein_complex_involved_in_tethering_vesicles_to_the_plasma_membrane_during_regulated_or_polarized_secretion.
Lb/AsCas12a_target431296_+	Chr1	9567427	9567454	-	TTTAAGGGTAGCCATTTTAAGATTTGG	Chr1	9590752	9590779	-	TTTAAGGGTAGCCATTTTAAGATTTGG	perfect	AT1G27540	AT1G27580	F-box_protein_(DUF295);(source:Araport11)	F-box_protein_(DUF295);(source:Araport11)
Lb/AsCas12a_target661208_-	Chr5	4095716	4095743	-	TTTAAGGGTCGCCCATTCAAAGATACT	Chr5	4100434	4100461	-	TTTAAGGGTCGCCCATTCAAAGATACT	perfect	AT5G12950	AT5G12960	proline-tRNA_ligase_(DUF1680);(source:Araport11)	proline-tRNA_ligase_(DUF1680);(source:Araport11)
Lb/AsCas12a_target529259_+	Chr2	13508975	13509002	+	TTTAAGGGTTAAATGTCCCGAACCTTC	Chr2	13515735	13515762	+	TTTAAGGGTTAAATGTCCCGAACCTTC	perfect	AT2G31760	AT2G31780	RING/U-box_superfamily_protein;(source:Araport11)	RING/U-box_superfamily_protein;(source:Araport11)
Lb/AsCas12a_target465823_+	Chr3	20768235	20768262	-	TTTAAGGGTTAATTATTACCCAAAATG	Chr5	1673240	1673267	+	TTTGAGGGTTAATTATTACCCAAAATG	4	AT3G55970	AT5G05600	One_of_4_paralogs_encoding_a_2-oxoglutarate/Fe(II)-dependent_oxygenases_that_hydroxylates_JA_to_12-OH-JA.	Encodes_a_protein_with_similarity_to_flavonol_synthases_that_is_involved_in_the_detoxifcation_polycyclic_aromatic_hydrocarbons.One_of_4_paralogs_encoding_a_2-oxoglutarate/Fe(II)-dependent_oxygenases_that_hydroxylates_JA_to_12-OH-JA.
Lb/AsCas12a_target315542_+	Chr5	14209695	14209722	-	TTTAAGGGTTTTTACATCCCCAAAGGA	Chr5	14197192	14197219	+	TTTAAGGGTTTTTACATTCCCAAAGGA	18	AT5G36130	AT5G36110	Cytochrome_P450_superfamily_protein;(source:Araport11)	Encodes_a_member_of_the_CYP716A_subfamily_of_cytochrome_P450_monooxygenases_with_triterpene_oxidizing_activity_catalyzing_C-28_hydroxylation_of_alpha-amyrin,_beta-amyrin,_and_lupeol,_producing_uvaol,_erythrodiol,_and_betulin,_respectively._Additionally,_it_shows_carboxylation_activity_for_the_C-28_position_of_alpha-_and_beta-amyrin.
Lb/AsCas12a_target929036_-	Chr3	9407687	9407714	-	TTTAAGGTAAAAAGTGTAGAACAGTTT	Chr3	9410257	9410284	-	TTTAAGGTAAAAAGTGTAGAACAGTTT	perfect	AT3G25770	AT3G25780	Encodes_allene_oxide_cyclase._One_of_four_genes_in_Arabidopsis_that_encode_this_enzyme,_which_catalyzes_an_essential_step_in_jasmonic_acid_biosynthesis._Gene_expression_is_induced_during_senescence,_a_process_that_involves_jasmonic_acid_signalling_pathway._Note:_Nomenclature_for_Arabidopsis_allene_oxide_cyclase_2_(AOC2,_AT3G25770)_gene_is_based_on_Stenzel_et_al._2003_Plant_Molecular_Biology_51:89…	Encodes_allene_oxide_cyclase,_one_of_the_enzymes_involved_in_jasmonic_acid_biosynthesis._One_of_four_genes_in_Arabidopsis_that_encode_this_enzyme._mRNA_expression_is_upregulated_in_senescing_leaves._Note:_Nomenclature_for_Arabidopsis_allene_oxide_cyclase_3_(AOC3,_AT3G25780)_gene_is_based_on_Stenzel_et_al._2003_Plant_Molecular_Biology_51:895-911._AOC3_(AT3G25780)_is_also_referred_to_as_AOC2_in_He_…
Lb/AsCas12a_target286762_+	Chr4	8603820	8603847	-	TTTAAGGTACACGTGCAGTGTGCCACA	Chr5	19582349	19582376	-	TTTAAGGTACACGTGCAGTGTGCCACA	perfect	AT4G15070	AT5G48320	Cysteine/Histidine-rich_C1_domain_family_protein;(source:Araport11)	Cysteine/Histidine-rich_C1_domain_family_protein;(source:Araport11)
Lb/AsCas12a_target735856_+	Chr1	22972848	22972875	+	TTTAAGGTACTCAGACTTCCTTATCGA	Chr1	22975008	22975035	+	TTTAAGGTACTCAGACTTCCTTATCGA	perfect	AT1G62160	AT1G62170	Serine_protease_inhibitor_(SERPIN)_family_protein;(source:Araport11)	Serine_protease_inhibitor_(SERPIN)_family_protein;(source:Araport11)
Lb/AsCas12a_target507535_-	Chr4	12123243	12123270	-	TTTAAGGTCACGGTGTATGATTGTGAG	Chr4	12127509	12127536	-	TTTAAGGTCACGGTGTATGATTGTGAG	perfect	AT4G23140	AT4G23150	Arabidopsis_thaliana_receptor-like_protein_kinase._Naming_convention_from_Chen_et_al_2003_(PMID_14756307)	Encodes_a_cysteine-rich_receptor-like_protein_kinase.
Lb/AsCas12a_target507535_-	Chr4	12123243	12123270	-	TTTAAGGTCACGGTGTATGATTGTGAG	Chr4	12133289	12133316	-	TTTAAGGTCACGGTGTATGATTGTGAG	perfect	AT4G23140	AT4G23160	Arabidopsis_thaliana_receptor-like_protein_kinase._Naming_convention_from_Chen_et_al_2003_(PMID_14756307)	Encodes_a_cysteine-rich_receptor-like_protein_kinase.
Lb/AsCas12a_target15320_-	Chr5	2818770	2818797	+	TTTAAGGTCGACATATTTTCCAGGGGC	Chr5	2824261	2824288	-	TTTAAGGTCGACATATTTTCCAGGGGC	perfect	AT5G08670	AT5G08680	Encodes_the_mitochondrial_ATP_synthase_beta-subunit._This_subunit_is_encoded_by_a_multigene_family_of_three_members_(At5g08670,_At5g08680,_At5g08690)_that_shared_98%_sequence_identity_at_the_amino_acid_level.	Encodes_the_mitochondrial_ATP_synthase_beta-subunit._This_subunit_is_encoded_by_a_multigene_family_of_three_members_(At5g08670,_At5g08680,_At5g08690)_that_shared_98%_sequence_identity_at_the_amino_acid_level._The_mRNA_is_cell-to-cell_mobile.
Lb/AsCas12a_target489216_-	Chr5	16899969	16899996	-	TTTAAGGTCGATTTTACCGGTACTAGC	Chr5	18012403	18012430	-	TTTAAGGTCGATTTTACCGGTACTAGC	perfect	AT5G42260	AT5G44640	beta_glucosidase_12;(source:Araport11)	beta_glucosidase_13;(source:Araport11)
Lb/AsCas12a_target289669_+	Chr1	27204835	27204862	-	TTTAAGGTCTTGGTTGAAAGGCTTCTC	Chr4	13562939	13562966	+	TTTAAGGACTTGGTTGAAAGGCTTCTC	8	AT1G72270	AT4G27010	Encodes_IDAP1._Acts_together_with_IDAP2_and_IDM1_to_regulate_active_DNA_demethylation.	ribosome_60S_biogenesis_amino-terminal_protein;(source:Araport11)
Lb/AsCas12a_target644510_+	Chr3	16345748	16345775	+	TTTAAGGTGGATTGGTTGGAGCGTAAA	Chr3	16350856	16350883	+	TTTAAGGTGGATTGGTTGGAGCGTAAA	perfect	AT3G44800	AT3G44805	Meprin_and_TRAF_(MATH)_homology_domain-containing_protein;(source:Araport11)	TRAF-like_superfamily_protein;(source:Araport11)
Lb/AsCas12a_target124426_-	Chr5	15322588	15322615	-	TTTAAGGTTAGTCATTCCTTCAAAAGC	Chr1	24496885	24496912	-	TTTAAGGTTAGGCATTCCTTCAAAAGC	12	AT5G38340	AT1G65850	Disease_resistance_protein_(TIR-NBS-LRR_class)_family;(source:Araport11)	Disease_resistance_protein_(TIR-NBS-LRR_class)_family;(source:Araport11)
Lb/AsCas12a_target905799_-	Chr2	13841416	13841443	-	TTTAAGGTTATATTTTTTGCAGAAGGG	Chr2	13809981	13810008	-	TTTAATGTTATATTTTTTGCAGAAGGG	6	AT2G32620	AT2G32530	encodes_a_gene_similar_to_cellulose_synthase	encodes_a_gene_similar_to_cellulose_synthase
Lb/AsCas12a_target17340_+	Chr4	14024702	14024729	-	TTTAAGGTTCTTCTTAAAGAAGGAAAC	Chr4	14022521	14022548	-	TTTAGGGTTCTTCTTAAAGAAGGAAAC	5	AT4G28340	AT4G28330	pyrroline-5-carboxylate_reductase;(source:Araport11)	pyrroline-5-carboxylate_reductase;(source:Araport11)
Lb/AsCas12a_target183628_+	Chr3	21593685	21593712	-	TTTAAGGTTGATTGGTTGGAGAAGAAA	Chr3	21560257	21560284	-	TTTAAGGTTGATTGGTTGGAGAAGAAG	27	AT3G58360	AT3G58200	TRAF-like_family_protein;(source:Araport11)	TRAF-like_family_protein;(source:Araport11)
Lb/AsCas12a_target696769_+	Chr3	21560257	21560284	-	TTTAAGGTTGATTGGTTGGAGAAGAAG	Chr3	21619713	21619740	-	TTTAAGGTTGATTGGTTGGAGAAGAAG	perfect	AT3G58200	AT3G58440	TRAF-like_family_protein;(source:Araport11)	TRAF-like_superfamily_protein;(source:Araport11)
Lb/AsCas12a_target91828_+	Chr2	11138618	11138645	-	TTTAAGGTTTATAAGATGGACGAGTAT	Chr3	9401810	9401837	+	TTTAAGGTTTATAAGATGGACGAGGAT	25	AT2G26160	AT3G25750	F-box_SKIP23-like_protein_(DUF295);(source:Araport11)	F-box_SKIP23-like_protein_(DUF295);(source:Araport11)
Lb/AsCas12a_target635793_-	Chr4	12135267	12135294	-	TTTAAGTAAAAAGGATCTTGAGCGGAA	Chr4	12121462	12121489	-	TTTAAGTAAAAAGGATCTTGAGCAGAA	24	AT4G23170	AT4G23140	Induced_in_response_to_Salicylic_acid.Similar_to_receptor-like_kinase_4_and_5._NPR1,_a_known_positive_regulator_of_the_SA_signaling_pathway_is_responsible_for_the_SA-dependent_induction_and_constitutive_repression_of_EP1_gene's_basal_expression._The_mRNA_is_cell-to-cell_mobile.	Arabidopsis_thaliana_receptor-like_protein_kinase._Naming_convention_from_Chen_et_al_2003_(PMID_14756307)
Lb/AsCas12a_target222281_-	Chr3	1981981	1982008	-	TTTAAGTAAAAATAGCCTCGCAGCTCG	Chr4	432234	432261	+	TTTAAGTAAAAATAGCCTCGCAGCTCG	perfect	AT3G06455	AT4G01000	ubiquitin_family_protein;(source:Araport11)	Ubiquitin-like_superfamily_protein;(source:Araport11)
Lb/AsCas12a_target182363_-	Chr3	9790984	9791011	-	TTTAAGTAAATGAATAATGCCAACACA	Chr3	9797238	9797265	+	TTTAAGTAAATGAATAATGCCAACACA	perfect	AT3G26620	AT3G26660	LOB_domain-containing_protein_23;(source:Araport11)	LOB_domain-containing_protein_24;(source:Araport11)
Lb/AsCas12a_target666350_-	Chr5	5357268	5357295	+	TTTAAGTAACCGAGCATGATCGAGCTT	Chr5	5349694	5349721	+	TTTAAGTAACCGAGCATGACCGAGCTT	20	AT5G16370	AT5G16340	acyl_activating_enzyme_5;(source:Araport11)	AMP-dependent_synthetase_and_ligase_family_protein;(source:Araport11)
Lb/AsCas12a_target658439_-	Chr2	18687258	18687285	-	TTTAAGTAACTTCTCTGACTCAACCGT	Chr5	7956273	7956300	-	TTTAAGTAACTTCTCTGACTCAACCGT	perfect	AT2G45330	AT5G23600	RNA_2-phosphotransferase,_Tpt1_/_KptA_family;(source:Araport11)	RNA_2-phosphotransferase,_Tpt1_/_KptA_family;(source:Araport11)
Lb/AsCas12a_target865379_+	Chr5	6074220	6074247	-	TTTAAGTAAGTCTGAGAATCTAAAAGA	Chr5	6080818	6080845	-	TTTAAGTAAGTCTGAGAATCTAAAAGA	perfect	AT5G18350	AT5G18360	Disease_resistance_protein_(TIR-NBS-LRR_class)_family;(source:Araport11)	Disease_resistance_protein_(TIR-NBS-LRR_class)_family;(source:Araport11)
Lb/AsCas12a_target267677_+	Chr5	7581974	7582001	-	TTTAAGTAATATAGATCCACAAACTCC	Chr5	7592214	7592241	-	TTTAAGTAATATAGATCCACAAACTCC	perfect	AT5G22770	AT5G22780	alpha-adaptin;(source:Araport11)	Adaptor_protein_complex_AP-2,_alpha_subunit;(source:Araport11)
Lb/AsCas12a_target580856_-	Chr3	22769151	22769178	+	TTTAAGTAATGTCTCTCCTTGGGTTTT	Chr5	10377024	10377051	-	TTTAAGTAATGTCTCTCCTTGGGTTTT	perfect	AT3G61520	AT5G28460	Pentatricopeptide_repeat_(PPR)_superfamily_protein;(source:Araport11)	Pentatricopeptide_repeat_(PPR)_superfamily_protein;(source:Araport11)
Lb/AsCas12a_target996794_-	Chr5	16932736	16932763	-	TTTAAGTAGATCAGTTTCAATCCTATG	Chr5	16937340	16937367	+	TTTAAGTAGATCAGTTTCAATCCTATG	perfect	AT5G42350	AT5G42360	Encodes_CFK1_(COP9_INTERACTING_F-BOX_KELCH_1),_a_CSN_(COP9_signalosome)-interacting_F-box_protein._CFK1_is_a_component_of_a_functional_ubiquitin_ligase_complex._CFK1_promotes_hypocotyl_elongation_by_increasing_cell_size.	Galactose_oxidase/kelch_repeat_superfamily_protein;(source:Araport11)
Lb/AsCas12a_target517482_-	Chr5	10301942	10301969	-	TTTAAGTAGTCTCTTGGCCTTCGTCTC	Chr5	10348202	10348229	+	TTTAAGTAGTCTCTTGGCCTTCGTCTC	perfect	AT5G28320	AT5G28400	embryo_defective_protein;(source:Araport11)	embryo_defective_protein;(source:Araport11)
Lb/AsCas12a_target900362_+	Chr5	20967530	20967557	+	TTTAAGTATTGTTGGATACTTTCATGC	Chr5	22657291	22657318	-	TTTAAGTATTGTTGGATACTTTCATGC	perfect	AT5G51620	AT5G55940	Uncharacterized_protein_family_(UPF0172);(source:Araport11)	Uncharacterized_protein_family_(UPF0172);(source:Araport11)
Lb/AsCas12a_target822558_-	Chr3	17734460	17734487	+	TTTAAGTCAAGTCCTGACCTAAACCAT	Chr3	17743418	17743445	+	TTTAAGTCAAGTCCTGACCTAAACCAT	perfect	AT3G48050	AT3G48060	Encodes_a_large_protein_with_N-terminal_bromo-adjacent_homology_(BAH)_and_transcription_elongation_factor_S-II_(TFS2N)_domains_and_two_C-terminal_GW_(glycine_and_tryptophan)_repeats._It_is_nuclear_and_colocalizes_with_the_processing-body_component_DCP1_in_the_cytoplasm._SOU_is_a_component_of_the_miRNA_pathway_and_is_involved_in_translational_repression.	BAH_and_TFIIS_domain-containing_protein;(source:Araport11)
Lb/AsCas12a_target122525_-	Chr3	21837366	21837393	-	TTTAAGTCACTCCCTGTATCAAGAATC	Chr2	17876038	17876065	+	TTTAAGTCACTCCCTGTGTCAAGAATC	18	AT3G59080	AT2G42980	Eukaryotic_aspartyl_protease_family_protein;(source:Araport11)	Eukaryotic_aspartyl_protease_family_protein;(source:Araport11)
Lb/AsCas12a_target999664_+	Chr1	13222199	13222226	+	TTTAAGTCAGAACAAACTTACAGGTTC	Chr1	13221623	13221650	+	TTTAAGTCAGAACAAACTTACCGGTTC	22	AT1G35710	AT1G35710	kinase_family_with_leucine-rich_repeat_domain-containing_protein;(source:Araport11)	kinase_family_with_leucine-rich_repeat_domain-containing_protein;(source:Araport11)
Lb/AsCas12a_target35720_+	Chr1	17956745	17956772	-	TTTAAGTCGAGGAATGATGAGCCTTCT	Chr1	17956667	17956694	-	TTTAAATCGAGGAATGATGAGCCTTCT	6	AT1G48570	AT1G48570	zinc_finger_(Ran-binding)_family_protein;(source:Araport11)	zinc_finger_(Ran-binding)_family_protein;(source:Araport11)
Lb/AsCas12a_target199469_-	Chr5	5558720	5558747	-	TTTAAGTCTCCATTAGCCATGTACTCG	Chr1	18167116	18167143	+	TTTAAGTCTCCATTAGCCATGTATTCG	24	AT5G16900	AT1G49100	Leucine-rich_repeat_protein_kinase_family_protein;(source:Araport11)	Leucine-rich_repeat_protein_kinase_family_protein;(source:Araport11)
Lb/AsCas12a_target860615_-	Chr5	24044496	24044523	-	TTTAAGTCTCCATTGGGAAGAAACTCA	Chr5	24038630	24038657	-	TTTAGGTCTCCATTGGGAAGAAACTCA	5	AT5G59670	AT5G59660	Leucine-rich_repeat_protein_kinase_family_protein;(source:Araport11)	Leucine-rich_repeat_protein_kinase_family_protein;(source:Araport11)
Lb/AsCas12a_target96221_+	Chr1	12331456	12331483	-	TTTAAGTCTCTGCAGAGCTTTTCTGCT	Chr5	6235913	6235940	-	TTTAAGTCTCTGCAGAGCTTTTCTGCT	perfect	AT1G33940	AT5G18700	Serine/Threonine-kinase_ULK4-like_protein;(source:Araport11)	Encodes_a_microtubule-associated_kinase-like_protein_RUNKEL_(RUK)._Contains_a_putative_serine/threonine_kinase_domain_and_a_microtubule-binding_domain._RUK_directly_binds_to_microtubules_in_vitro_and_colocalizes_with_mitotic_preprophase_band,_spindle,_and_phragmoplast_in_vivo._Required_for_cell_plate_expansion_in_cytokinesis.
Lb/AsCas12a_target463866_+	Chr4	11496963	11496990	-	TTTAAGTCTGCAGCAAAGAGAGTACTC	Chr4	11492377	11492404	-	TTTAACTCTGCAGCAAAGAGAGTACTC	6	AT4G21640	AT4G21630	Subtilase_family_protein;(source:Araport11)	Subtilase_family_protein;(source:Araport11)
Lb/AsCas12a_target953126_-	Chr5	19059797	19059824	+	TTTAAGTCTTCCACAATATCCTGATAT	Chr5	19062452	19062479	+	TTTAAGTCTTCCACAATATCCTGATAT	perfect	AT5G46950	AT5G46960	Plant_invertase/pectin_methylesterase_inhibitor_superfamily_protein;(source:Araport11)	Pectin_methylesterase_inhibitor_that_is_involved_in_resistance_to_Botrytis_cinerea._Affects_PME_activity_during_infection_to_prevent_disease.
Lb/AsCas12a_target416040_+	Chr3	16261613	16261640	+	TTTAAGTCTTGGAGATTTAAGTTCAAA	Chr2	6356302	6356329	+	TTTAAGTCTTGGAGATTTAAATTCAAA	21	AT3G44713	AT2G14800	hypothetical_protein;(source:Araport11)	hypothetical_protein;(source:Araport11)
Lb/AsCas12a_target781637_+	Chr1	27621791	27621818	+	TTTAAGTGAATCTGTTGACTATCGTAA	Chr1	27615317	27615344	+	TTTAAGTGAATCTGTTGACTACCGTAA	22	AT1G73460	AT1G73450	Protein_kinase_superfamily_protein;(source:Araport11)	Protein_kinase_superfamily_protein;(source:Araport11)
Lb/AsCas12a_target278609_+	Chr2	12590314	12590341	+	TTTAAGTGAATGGGAAAAGAAAGGGTT	Chr2	13070635	13070662	-	TTTAAGTGAATGGGAAAAGAAAGGGTT	perfect	AT2G29310	AT2G30670	NAD(P)-binding_Rossmann-fold_superfamily_protein;(source:Araport11)	NAD(P)-binding_Rossmann-fold_superfamily_protein;(source:Araport11)
Lb/AsCas12a_target315156_-	Chr1	20390232	20390259	-	TTTAAGTGAGAGTTGCTTTCTGACAAC	Chr1	20402098	20402125	+	TTTGAGTGAGAGTTGCTTTCTGACAAC	4	AT1G54580	AT1G54630	encodes_an_acyl_carrier_protein_expressed_in_leaves,_roots,_and_dry_seeds._Gene_expression_is_not_regulated_by_light_but_downregulated_by_starvation_and_upregulated_by_increased_level_of_exogenous_sucrose._The_mRNA_is_cell-to-cell_mobile.	encodes_an_acyl_carrier_protein_expressed_in_leaves,_roots,_and_dry_seeds._Gene_expression_is_not_regulated_by_light.
Lb/AsCas12a_target111819_-	Chr3	12875554	12875581	-	TTTAAGTGAGCTTCTCAATGTAAGATC	Chr3	13238347	13238374	-	TTTAAGTGAGCTTCTCAATGTAAGATC	perfect	AT3G31900	AT3G32280	ATP-dependent_helicase_family_protein;(source:Araport11)	ATP-dependent_helicase_family_protein;(source:Araport11)
Lb/AsCas12a_target503267_+	Chr3	10272751	10272778	+	TTTAAGTGAGTCTCACTCTCCTTGCTC	Chr3	10270035	10270062	+	TTTGAGTGAGTCTCACTCTCCTTGCTC	4	AT3G27720	AT3G27710	IBR_domain_containing_protein;(source:Araport11)	RING/U-box_superfamily_protein;(source:Araport11)
Lb/AsCas12a_target216914_+	Chr5	24790388	24790415	-	TTTAAGTGATCGAATAGGGATCATGGC	Chr5	24804508	24804535	-	TTTAAGTGATCGAATAGGGATCATGGC	perfect	AT5G61690	AT5G61730	member_of_ATH_subfamily	Encodes_an_ER-localized_ABC_transporter_with_a_role_in_the_supply_of_fatty_acid_substrates_for_TAG_biosynthesis_at_the_ER_during_the_seed-filling_stage.
Lb/AsCas12a_target53548_+	Chr5	18160813	18160840	+	TTTAAGTGCAGGTCACGCCTGAAAAAG	Chr5	18149591	18149618	+	TTTAAGTGCAGGTCACGCCTGCAAAAG	22	AT5G44980	AT5G44940	F-box/RNI-like/FBD-like_domains-containing_protein;(source:Araport11)	F-box/RNI-like_superfamily_protein;(source:Araport11)
Lb/AsCas12a_target920443_+	Chr5	10877988	10878015	-	TTTAAGTGCATAGACTTGGATGCAAAT	Chr5	10929253	10929280	+	TTTAAGTGCATAGACTTGGATGCAAAT	perfect	AT5G28850	AT5G28900	Calcium-binding_EF-hand_family_protein;(source:Araport11)	Calcium-binding_EF-hand_family_protein;(source:Araport11)
Lb/AsCas12a_target490210_-	Chr1	7869731	7869758	-	TTTAAGTGCCTTGATAATTCCAACTGT	Chr1	7862674	7862701	+	TTTAAGTGCCTTGACAATTCCAACTGT	15	AT1G22275	AT1G22260	One_of_two_nearly_identical_proteins_(ZYP1a)_identified_by_similarity_to_transverse_filament_(TF)_proteins._These_proteins_are_involved_in_chromosome_synapsis_during_meiosis_I_and_localize_to_the_synaptonemal_complex_(SC)._Single_mutants_have_reduced_fertility_and_double_mutants_(induced_by_RNAi)_have_severely_reduced_fertility.	One_of_two_nearly_identical_proteins_(ZYP1b)_identified_by_similarity_to_transverse_filament_(TF)_proteins._These_proteins_are_involved_in_chromosome_synapsis_during_meiosis_I_and_localize_to_the_synaptonemal_complex_(SC)._Single_mutants_have_reduced_fertility_and_double_mutants_(induced_by_RNAi)_have_severely_reduced_fertility.
Lb/AsCas12a_target698626_-	Chr1	18720954	18720981	-	TTTAAGTGGATGAGCCATGGTCAGCGT	Chr1	18725845	18725872	-	TTTAAGTGGATGAGCCATGGTCAGCGT	perfect	AT1G50520	AT1G50560	member_of_CYP705A_The_mRNA_is_cell-to-cell_mobile.	member_of_CYP705A
Lb/AsCas12a_target503495_+	Chr5	14209368	14209395	-	TTTAAGTGGGAAAAAGTGTTTCCAAAA	Chr5	14197512	14197539	+	TTTAAGTGGGAAAAAGTGTTTCCAAAT	27	AT5G36130	AT5G36110	Cytochrome_P450_superfamily_protein;(source:Araport11)	Encodes_a_member_of_the_CYP716A_subfamily_of_cytochrome_P450_monooxygenases_with_triterpene_oxidizing_activity_catalyzing_C-28_hydroxylation_of_alpha-amyrin,_beta-amyrin,_and_lupeol,_producing_uvaol,_erythrodiol,_and_betulin,_respectively._Additionally,_it_shows_carboxylation_activity_for_the_C-28_position_of_alpha-_and_beta-amyrin.
Lb/AsCas12a_target36950_-	Chr2	16755396	16755423	+	TTTAAGTGGTAGAGATCATACTCTTTG	Chr4	1402443	1402470	+	TTTAAGTGGTAGAGATCATACTCTTTG	perfect	AT2G40120	AT4G03175	Protein_kinase_superfamily_protein;(source:Araport11)	Protein_kinase_superfamily_protein;(source:Araport11)
Lb/AsCas12a_target929905_+	Chr2	10915835	10915862	+	TTTAAGTGGTTATCAAAAGAAGTTGCA	Chr4	117622	117649	-	TTTAAGTGGTTATCAAAAGAAGTTGCA	perfect	AT2G25650	AT4G00270	DNA-binding_storekeeper_protein-related_transcriptional_regulator;(source:Araport11)	DNA-binding_storekeeper_protein-related_transcriptional_regulator;(source:Araport11)
Lb/AsCas12a_target865773_-	Chr5	15610621	15610648	-	TTTAAGTGTACCATGTGGCATATACTC	Chr5	15613636	15613663	-	TTTAAGTGTACCATGTGGCATATACTC	perfect	AT5G38990	AT5G39000	Malectin/receptor-like_protein_kinase_family_protein;(source:Araport11)	Malectin/receptor-like_protein_kinase_family_protein;(source:Araport11)
Lb/AsCas12a_target498968_-	Chr5	18761384	18761411	+	TTTAAGTGTAGGAGGCAAATAGTCGAA	Chr5	18853075	18853102	-	TTTAAGTGTAGGAGGCAAATAGTCGAA	perfect	AT5G46260	AT5G46490	disease_resistance_protein_(TIR-NBS-LRR_class)_family;(source:Araport11)	Disease_resistance_protein_(TIR-NBS-LRR_class)_family;(source:Araport11)
Lb/AsCas12a_target262504_+	Chr4	8682285	8682312	+	TTTAAGTGTCCAGAGAGAAAAGGCGTT	Chr4	8674046	8674073	+	TTTAAATGTCCAGAGAGAAAAGGCGTT	6	AT4G15230	AT4G15215	pleiotropic_drug_resistance_2;(source:Araport11)	pleiotropic_drug_resistance_13;(source:Araport11)
Lb/AsCas12a_target892835_+	Chr3	22769169	22769196	-	TTTAAGTGTCTTAACGAGAAAACCCAA	Chr5	10377006	10377033	+	TTTAAGTGTCTTAACGAGAAAACCCAA	perfect	AT3G61520	AT5G28460	Pentatricopeptide_repeat_(PPR)_superfamily_protein;(source:Araport11)	Pentatricopeptide_repeat_(PPR)_superfamily_protein;(source:Araport11)
Lb/AsCas12a_target823648_+	Chr1	12508810	12508837	-	TTTAAGTGTTCTTAATGGATATGATCA	Chr1	12580498	12580525	+	TTTAAGTGTTCTTAATGGATATGATCA	perfect	AT1G34310	AT1G34410	auxin_response_factor_12;(source:Araport11)	auxin_response_factor_21;(source:Araport11)
Lb/AsCas12a_target823648_+	Chr1	12508810	12508837	-	TTTAAGTGTTCTTAATGGATATGATCA	Chr1	12927757	12927784	-	TTTAAGTGTTCTTAATGGATATGATCA	perfect	AT1G34310	AT1G35240	auxin_response_factor_12;(source:Araport11)	auxin_response_factor_20;(source:Araport11)
Lb/AsCas12a_target823648_+	Chr1	12508810	12508837	-	TTTAAGTGTTCTTAATGGATATGATCA	Chr1	13083080	13083107	-	TTTAAGTGTTCTTAATGGATATGATCA	perfect	AT1G34310	AT1G35520	auxin_response_factor_12;(source:Araport11)	auxin_response_factor_15;(source:Araport11)
Lb/AsCas12a_target823648_+	Chr1	12508810	12508837	-	TTTAAGTGTTCTTAATGGATATGATCA	Chr1	13111376	13111403	+	TTTAAGTGTTCTTAATGGATATGATCA	perfect	AT1G34310	AT1G35540	auxin_response_factor_12;(source:Araport11)	auxin_response_factor_14;(source:Araport11)
Lb/AsCas12a_target820877_+	Chr1	24728279	24728306	-	TTTAAGTTAAGAATCTATTGCAATCAT	Chr1	24857746	24857773	+	TTTAAGTTAAGAATCTATTGCAATCAT	perfect	AT1G66320	AT1G66640	F-box/RNI-like_superfamily_protein;(source:Araport11)	RNI-like_superfamily_protein;(source:Araport11)
Lb/AsCas12a_target510881_+	Chr3	16261628	16261655	+	TTTAAGTTCAAACAGGTGAAAGAAGGA	Chr2	6356317	6356344	+	TTTAAATTCAAACAGGTGAAAGAAGGA	6	AT3G44713	AT2G14800	hypothetical_protein;(source:Araport11)	hypothetical_protein;(source:Araport11)
Lb/AsCas12a_target633320_-	Chr1	21794132	21794159	-	TTTAAGTTCAAGTATCTTAAGTGGATG	Chr1	21830390	21830417	-	TTTAAGTTCAAGTATCTTAAGTGGATG	perfect	AT1G58848	AT1G59218	Disease_resistance_protein_(CC-NBS-LRR_class)_family;(source:Araport11)	Disease_resistance_protein_(CC-NBS-LRR_class)_family;(source:Araport11)
Lb/AsCas12a_target475152_-	Chr3	16953509	16953536	+	TTTAAGTTCACACCACGGCTCCAATTG	Chr1	23182320	23182347	+	TTTAAGTTCACACCATGGCTCCAATTG	16	AT3G46170	AT1G62610	NAD(P)-binding_Rossmann-fold_superfamily_protein;(source:Araport11)	NAD(P)-binding_Rossmann-fold_superfamily_protein;(source:Araport11)
Lb/AsCas12a_target596533_-	Chr3	20506146	20506173	-	TTTAAGTTCACACCATGGCTCCAACTG	Chr1	23182320	23182347	+	TTTAAGTTCACACCATGGCTCCAATTG	25	AT3G55310	AT1G62610	NAD(P)-binding_Rossmann-fold_superfamily_protein;(source:Araport11)	NAD(P)-binding_Rossmann-fold_superfamily_protein;(source:Araport11)
Lb/AsCas12a_target596533_-	Chr3	20506146	20506173	-	TTTAAGTTCACACCATGGCTCCAACTG	Chr1	23505683	23505710	-	TTTAAGTTCACACCATGGCTCCAATTG	25	AT3G55310	AT1G63380	NAD(P)-binding_Rossmann-fold_superfamily_protein;(source:Araport11)	NAD(P)-binding_Rossmann-fold_superfamily_protein;(source:Araport11)
Lb/AsCas12a_target746277_-	Chr1	23182320	23182347	+	TTTAAGTTCACACCATGGCTCCAATTG	Chr1	23505683	23505710	-	TTTAAGTTCACACCATGGCTCCAATTG	perfect	AT1G62610	AT1G63380	NAD(P)-binding_Rossmann-fold_superfamily_protein;(source:Araport11)	NAD(P)-binding_Rossmann-fold_superfamily_protein;(source:Araport11)
Lb/AsCas12a_target83691_-	Chr1	2920078	2920105	-	TTTAAGTTCATATGCTCAACCAACGGC	Chr1	2914409	2914436	-	TTTAATTTCATATGCTCAACCAACGGC	6	AT1G09050	AT1G09040	arginine-glutamic_acid_dipeptide_repeat_protein;(source:Araport11)	arginine-glutamic_acid_dipeptide_repeat_protein;(source:Araport11)
Lb/AsCas12a_target653390_-	Chr3	10548455	10548482	-	TTTAAGTTCCTCATCAAGCTTTTCCTT	Chr3	10566688	10566715	-	TTTAAGTTCCTCATCAAGCTTTTCCTT	perfect	AT3G28290	AT3G28300	Encodes_a_protein_with_sequence_similarity_to_integrins._Localized_to_the_cytoplasm_and_plasma_membrane._Expressed_in_all_tissues_assayed.	Possesses_a_transmembrane_domain_and_a_small_region_that_has_sequence_similarities_to_integrins_from_fungi,_insects_and_humans._Is_localized_to_plasma_membrane_and_cytoplasm.
Lb/AsCas12a_target907297_-	Chr1	9574713	9574740	-	TTTAAGTTCGTCGAGGACAGATTTAGA	Chr1	19706233	19706260	-	TTTAAGTTCGTCGAGGACAGATTTAGA	perfect	AT1G27565	AT1G52905	hypothetical_protein;(source:Araport11)	hypothetical_protein;(source:Araport11)
Lb/AsCas12a_target35088_+	Chr1	2373222	2373249	-	TTTAAGTTCTCCTTCGAGAAGTGCACA	Chr1	2417629	2417656	+	TTTAAGTTCTCCTTCGAGAAGTGCACA	perfect	AT1G07670	AT1G07810	endomembrane-type_CA-ATPase_4;(source:Araport11)	Encodes_an_ER-type_Ca2+-pumping_ATPase._The_mRNA_is_cell-to-cell_mobile.
Lb/AsCas12a_target20322_-	Chr5	17474332	17474359	-	TTTAAGTTCTTGGTTCAGTGAGCGTGG	Chr5	17484655	17484682	-	TTTAAGTTCTTGGTTCAGTGAGCGTGG	perfect	AT5G43510	AT5G43518	Encodes_a_cysteine-rich_peptide_that_acts_as_a_pollen_tube_attractant_guiding_pollen_tubes_to_the_ovular_micropyle._It_is_expressed_in_the_synergid_cell_and_appears_to_be_secreted_toward_the_funicular_surface_through_the_micropyle.	Encodes_a_cysteine-rich_peptide_that_acts_as_a_pollen_tube_attractant_guiding_pollen_tubes_to_the_ovular_micropyle._It_is_expressed_in_the_synergid_cell_and_appears_to_be_secreted_toward_the_funicular_surface_through_the_micropyle.
Lb/AsCas12a_target20322_-	Chr5	17474332	17474359	-	TTTAAGTTCTTGGTTCAGTGAGCGTGG	Chr5	17488370	17488397	-	TTTAAGTTCTTGGTTCAGTGAGCGTGG	perfect	AT5G43510	AT5G43525	Encodes_a_cysteine-rich_peptide_that_acts_as_a_pollen_tube_attractant_guiding_pollen_tubes_to_the_ovular_micropyle._It_is_expressed_in_the_synergid_cell_and_appears_to_be_secreted_toward_the_funicular_surface_through_the_micropyle.	Encodes_a_cysteine-rich_peptide_that_is_expressed_in_the_synergid_cell_and_appears_to_be_secreted_toward_the_funicular_surface_through_the_micropyle._Its_closely_related_family_members_are_involved_in_pollen_tube_guidance_but_this_particular_peptide_lacks_a_conserved_cysteine_residue_that_appears_critical_for_this_function_and_does_not_affect_pollen_tube_guidance.
Lb/AsCas12a_target446300_-	Chr5	6238512	6238539	+	TTTAAGTTGAGGACTAGCACTAGGTGG	Chr1	12332519	12332546	+	TTTAAGTTGAGGACTAGCACTAAGTGG	23	AT5G18700	AT1G33940	Encodes_a_microtubule-associated_kinase-like_protein_RUNKEL_(RUK)._Contains_a_putative_serine/threonine_kinase_domain_and_a_microtubule-binding_domain._RUK_directly_binds_to_microtubules_in_vitro_and_colocalizes_with_mitotic_preprophase_band,_spindle,_and_phragmoplast_in_vivo._Required_for_cell_plate_expansion_in_cytokinesis.	Serine/Threonine-kinase_ULK4-like_protein;(source:Araport11)
Lb/AsCas12a_target802005_+	Chr3	21570985	21571012	-	TTTAAGTTGGATTGGTTGAAGAAGAAA	Chr3	9975017	9975044	-	TTTAAGTTGGATTGGTTGGAGAAGAAA	19	AT3G58250	AT3G27040	TRAF-like_family_protein;(source:Araport11)	MATH_domain/coiled-coil_protein;(source:Araport11)
Lb/AsCas12a_target191564_+	Chr1	11245345	11245372	-	TTTAAGTTGGATTGGTTGGAAAAGAAA	Chr2	1985159	1985186	+	TTTAAGTTGGATTGGTTGGAGAAGAAA	21	AT1G31400	AT2G05420	TRAF-like_family_protein;(source:Araport11)	TRAF-like_family_protein;(source:Araport11)
Lb/AsCas12a_target805915_+	Chr3	21602847	21602874	-	TTTAAGTTGGATTGGTTGGAGAACAAA	Chr2	1985159	1985186	+	TTTAAGTTGGATTGGTTGGAGAAGAAA	24	AT3G58400	AT2G05420	TRAF-like_family_protein;(source:Araport11)	TRAF-like_family_protein;(source:Araport11)
Lb/AsCas12a_target805915_+	Chr3	21602847	21602874	-	TTTAAGTTGGATTGGTTGGAGAACAAA	Chr2	341427	341454	-	TTTAAGTTGGATTGGTTGGAGAAGAAA	24	AT3G58400	AT2G01790	TRAF-like_family_protein;(source:Araport11)	TRAF-like_family_protein;(source:Araport11)
Lb/AsCas12a_target834310_+	Chr2	341427	341454	-	TTTAAGTTGGATTGGTTGGAGAAGAAA	Chr2	1985159	1985186	+	TTTAAGTTGGATTGGTTGGAGAAGAAA	perfect	AT2G01790	AT2G05420	TRAF-like_family_protein;(source:Araport11)	TRAF-like_family_protein;(source:Araport11)
Lb/AsCas12a_target834310_+	Chr2	341427	341454	-	TTTAAGTTGGATTGGTTGGAGAAGAAA	Chr3	11394813	11394840	-	TTTAAGTTGGATTGGTTGGAGAAGAAA	perfect	AT2G01790	AT3G29580	TRAF-like_family_protein;(source:Araport11)	MATH_domain/coiled-coil_protein;(source:Araport11)
Lb/AsCas12a_target834310_+	Chr2	341427	341454	-	TTTAAGTTGGATTGGTTGGAGAAGAAA	Chr3	21568701	21568728	-	TTTAAGTTGGATTGGTTGGAGAAGAAA	perfect	AT2G01790	AT3G58240	TRAF-like_family_protein;(source:Araport11)	TRAF-like_superfamily_protein;(source:Araport11)
Lb/AsCas12a_target834310_+	Chr2	341427	341454	-	TTTAAGTTGGATTGGTTGGAGAAGAAA	Chr3	9975017	9975044	-	TTTAAGTTGGATTGGTTGGAGAAGAAA	perfect	AT2G01790	AT3G27040	TRAF-like_family_protein;(source:Araport11)	MATH_domain/coiled-coil_protein;(source:Araport11)
Lb/AsCas12a_target512255_+	Chr5	14845006	14845033	-	TTTAAGTTGGTGTCAGAAGCTTGGTGT	Chr5	14996279	14996306	+	TTTAAGTTGGTGTCAGAAGCTTGGTGT	perfect	AT5G37440	AT5G37750	Chaperone_DnaJ-domain_superfamily_protein;(source:Araport11)	Chaperone_DnaJ-domain_superfamily_protein;(source:Araport11)
Lb/AsCas12a_target1010666_+	Chr3	10823443	10823470	-	TTTAAGTTTATGAGATTTCTTGCGACT	Chr3	10828392	10828419	+	TTTAAGTTTATGAGATTTCTTGCGACT	perfect	AT3G28810	AT3G28820	mediator_of_RNA_polymerase_II_transcription_subunit-like_protein,_putative_(DUF1216);(source:Araport11)	mediator_of_RNA_polymerase_II_transcription_subunit-like_protein,_putative_(DUF1216);(source:Araport11)
Lb/AsCas12a_target735395_-	Chr2	6146399	6146426	-	TTTAAGTTTCCATTTTCCATGAACTCG	Chr2	6172118	6172145	+	TTTAAGTTTCCATTTTCCATGAACTCG	perfect	AT2G14440	AT2G14510	Leucine-rich_repeat_protein_kinase_family_protein;(source:Araport11)	Leucine-rich_repeat_protein_kinase_family_protein;(source:Araport11)
Lb/AsCas12a_target992578_-	Chr2	12631146	12631173	+	TTTAAGTTTGAGAGCCATCTCGACTCT	Chr2	12629404	12629431	+	TTTAAGCTTGAGAGCCATCTCGACTCT	7	AT2G29480	AT2G29470	Encodes_glutathione_transferase_belonging_to_the_tau_class_of_GSTs._Naming_convention_according_to_Wagner_et_al._(2002).	Encodes_glutathione_transferase_belonging_to_the_tau_class_of_GSTs._Naming_convention_according_to_Wagner_et_al._(2002).
Lb/AsCas12a_target405722_+	Chr2	1901552	1901579	-	TTTAATAAAAGCACTTTTTATTACAAA	Chr2	1915379	1915406	-	TTTAATAAAAGCACTTTTTATTACAAA	perfect	AT2G05230	AT2G05250	DNAJ_heat_shock_N-terminal_domain-containing_protein;(source:Araport11)	DNAJ_heat_shock_N-terminal_domain-containing_protein;(source:Araport11)
Lb/AsCas12a_target618505_-	Chr3	2865338	2865365	+	TTTAATAAAGATAGATACTCCATACGA	Chr3	2868625	2868652	+	TTTAATAAAGATAGATACTCCATACGA	perfect	AT3G09330	AT3G09340	Transmembrane_amino_acid_transporter_family_protein;(source:Araport11)	Transmembrane_amino_acid_transporter_family_protein;(source:Araport11)
Lb/AsCas12a_target579677_+	Chr5	14859956	14859983	-	TTTAATAACCTACAATGTTGTGATTTG	Chr5	14862980	14863007	-	TTTAATAACCTACAATGTTGTGATTTG	perfect	AT5G37460	AT5G37470	hypothetical_protein_(DUF577);(source:Araport11)	hypothetical_protein_(DUF577);(source:Araport11)
Lb/AsCas12a_target462009_+	Chr1	22672165	22672192	-	TTTAATAACTCCCAAAATCAGTATGTT	Chr1	22684225	22684252	-	TTTAATAACTCCCAAAATCAGTATGTT	perfect	AT1G61440	AT1G61480	S-locus_lectin_protein_kinase_family_protein;(source:Araport11)	S-locus_lectin_protein_kinase_family_protein;(source:Araport11)
Lb/AsCas12a_target851378_+	Chr1	9523482	9523509	-	TTTAATAACTCTCCAGTTGCAGCAACA	Chr1	8616948	8616975	-	TTTAATAACTCTCCAGTTGCAGCAGCA	25	AT1G27430	AT1G24300	GYF_domain-containing_protein;(source:Araport11)	GYF_domain-containing_protein;(source:Araport11)
Lb/AsCas12a_target1022557_-	Chr3	3411502	3411529	+	TTTAATAACTGGGTTTCTGTAGAAATC	Chr3	12145907	12145934	+	TTTAATAACTGGGTTTCTGTAGAAATC	perfect	AT3G10900	AT3G30540	Glycosyl_hydrolase_superfamily_protein;(source:Araport11)	Glycosyl_hydrolase_superfamily_protein;(source:Araport11)
Lb/AsCas12a_target889859_-	Chr2	17843206	17843233	+	TTTAATAACTTGATGAAGATCCGATTC	Chr1	19973597	19973624	+	TTTAATAACTTGATGAAGATCTGATTC	22	AT2G42880	AT1G53510	member_of_MAP_Kinase	Member_of_MAP_Kinase_familly._Target_of_MPKKK20_phosphorylation._Mutant_root_growth_is_sensitive_oryzalin_and_suggestive_of_a_role_in_signaling_during_microtubule_organization.
Lb/AsCas12a_target94566_+	Chr4	8588665	8588692	-	TTTAATAAGATTGACCGCAAAGTGGCA	Chr1	3343882	3343909	-	TTTAATAACATTGACCGCAAAGTGGCA	9	AT4G15050	AT1G10190	NEP-interacting_protein,_putative_(DUF239);(source:Araport11)	NEP-interacting_protein,_putative_(DUF239);(source:Araport11)
Lb/AsCas12a_target467734_-	Chr5	13199817	13199844	-	TTTAATAAGCGAATCGTGACACACTTT	Chr3	11984874	11984901	-	TTTAATAAGCGTATCGTGACACACTTT	12	AT5G34883	AT3G30383	inhibitor/lipid-transfer_protein/seed_storage_2S_albumin_superfamily_protein_(DUF784);(source:Araport11)	Encodes_a_ECA1_gametogenesis_related_family_protein
Lb/AsCas12a_target991685_-	Chr5	13195924	13195951	-	TTTAATAAGCGTATTGTGACACACTTT	Chr3	11984874	11984901	-	TTTAATAAGCGTATCGTGACACACTTT	15	AT5G34882	AT3G30383	Encodes_a_ECA1_gametogenesis_related_family_protein	Encodes_a_ECA1_gametogenesis_related_family_protein
Lb/AsCas12a_target673673_+	Chr1	16415723	16415750	+	TTTAATAAGTCACTTGATCTTCTTGCG	Chr1	16425046	16425073	+	TTTAATAAGTCACTTGATCTTCTTGCG	perfect	AT1G43600	AT1G43610	Haloacid_dehalogenase-like_hydrolase_(HAD)_superfamily_protein;(source:Araport11)	Haloacid_dehalogenase-like_hydrolase_(HAD)_superfamily_protein;(source:Araport11)
Lb/AsCas12a_target107195_+	Chr1	12807350	12807377	-	TTTAATAATCGTATCTATATTGACGAT	Chr1	12773393	12773420	-	TTTAATAATCGTAGCTATATTGACGAT	14	AT1G34930	AT1G34800	Encodes_a_Plant_thionin_family_protein	Encodes_a_Plant_thionin_family_protein
Lb/AsCas12a_target561532_+	Chr5	15730752	15730779	-	TTTAATAATGTGATGCCAAACAATTGG	Chr5	15737466	15737493	-	TTTAATAATGTGATGCCAAACAATTGG	perfect	AT5G39280	AT5G39300	member_of_Alpha-Expansin_Gene_Family._Naming_convention_from_the_Expansin_Working_Group_(Kende_et_al,_2004._Plant_Mol_Bio)	member_of_Alpha-Expansin_Gene_Family._Naming_convention_from_the_Expansin_Working_Group_(Kende_et_al,_2004._Plant_Mol_Bio)
Lb/AsCas12a_target988122_-	Chr3	2550344	2550371	+	TTTAATAATGTTTGCAAGAGAGCCATT	Chr3	4418469	4418496	+	TTTAATAATGTTTGCAAGAGAGCCATT	perfect	AT3G07980	AT3G13530	MAP3K_epsilon_protein_kinase_2_is_functionally_redundant_with_MAP3Ke1._Required_for_pollen_development_but_not_essential.	MAP3K_epsilon_protein_kinase_1_is_functionally_redundant_with_MAP3Ke2._Required_for_pollen_development_but_not_essential._map3ke1;map3ke2_double-mutant_pollen_grains_develop_plasma_membrane_irregularities_following_pollen_mitosis_I._Localized_primarily_in_the_plasma_membrane._Expressed_in_leaf_trichomes,_root_columella_cells_and_developing_ovules.
Lb/AsCas12a_target936240_-	Chr1	7710612	7710639	+	TTTAATACACATATTTACATTATTCGA	Chr1	7712400	7712427	+	TTTAATACACATATTTACATTATTCGA	perfect	AT1G21925	AT1G21928	Encodes_a_Plant_thionin_family_protein	Encodes_a_Plant_thionin_family_protein
Lb/AsCas12a_target506942_-	Chr1	20677093	20677120	+	TTTAATACATTCCAAGAAATAGGATGA	Chr1	20692321	20692348	+	TTTAATACATTCCAAGAAATAGGATGA	perfect	AT1G55380	AT1G55420	Cysteine/Histidine-rich_C1_domain_family_protein;(source:Araport11)	Cysteine/Histidine-rich_C1_domain_family_protein;(source:Araport11)
Lb/AsCas12a_target650898_-	Chr4	18286235	18286262	+	TTTAATACCAAATCATCAGGAAGCATC	Chr4	12305321	12305348	+	TTTAATACCAAATCATCAGGAAGCATT	27	AT4G39290	AT4G23580	Galactose_oxidase/kelch_repeat_superfamily_protein;(source:Araport11)	Galactose_oxidase/kelch_repeat_superfamily_protein;(source:Araport11)
Lb/AsCas12a_target15690_-	Chr2	10518978	10519005	+	TTTAATACCCAATACCCCCTCCATAGC	Chr2	10524879	10524906	+	TTTAATACCCAATACCCCCTCCATAGC	perfect	AT2G24710	AT2G24720	member_of_Putative_ligand-gated_ion_channel_subunit_family	member_of_Putative_ligand-gated_ion_channel_subunit_family
Lb/AsCas12a_target720699_+	Chr1	1902499	1902526	+	TTTAATACCCTCCCAGTAGTCAAGACT	Chr5	8741598	8741625	+	TTTAATACCCTCCCAGTAGTCAAGACT	perfect	AT1G06220	AT5G25230	Encodes_a_protein_with_similarity_to_splicing_factor_Snu114._Snu114_is_thought_to_be_involved_in_activation_of_the_splicosome._Loss_of_GFA1_function_results_in_reduced_female_fertility._Approximately_50%_of_ovules_abort_due_to_defects_in_the_female_gametophyte._In_mutant_gametophytes_antipodal_cells_express_egg_cell_markers_suggesting_a_defect_in_specification_of_cell_fate.GFA1_is_also_required_t…	Ribosomal_protein_S5/Elongation_factor_G/III/V_family_protein;(source:Araport11)
Lb/AsCas12a_target726661_+	Chr3	10402967	10402994	+	TTTAATACGTTGGTTACAAAAGATCAG	Chr4	1877969	1877996	+	TTTAATACGTTGGTTACAAAAGATCAG	perfect	AT3G27999	AT4G03945	Plant_invertase/pectin_methylesterase_inhibitor_superfamily_protein;(source:Araport11)	Plant_invertase/pectin_methylesterase_inhibitor_superfamily_protein;(source:Araport11)
Lb/AsCas12a_target150478_+	Chr3	22770132	22770159	-	TTTAATACTCTCATTGACGGGCTCTGC	Chr5	10376043	10376070	+	TTTAATACTCTCATTGACGGGCTCTGC	perfect	AT3G61520	AT5G28460	Pentatricopeptide_repeat_(PPR)_superfamily_protein;(source:Araport11)	Pentatricopeptide_repeat_(PPR)_superfamily_protein;(source:Araport11)
Lb/AsCas12a_target339240_+	Chr2	6856953	6856980	-	TTTAATACTTCTCAAAAATTTGCTGCA	Chr5	17089448	17089475	+	TTTGATACTTCTCAAAAATTTGCTGCA	4	AT2G15740	AT5G42640	Member_of_a_small_family_of_zinc_finger_containing_putative_transcription_factors.Similar_to_GAZ.	Member_of_a_small_family_of_zinc_finger_containing_putative_transcription_factors.Similar_to_GAZ.
Lb/AsCas12a_target920670_-	Chr4	11584888	11584915	+	TTTAATAGCACCGGGGATGGCGTCGAA	Chr4	11587818	11587845	+	TTTAATAGCACCGGGGATGGCGTCGAA	perfect	AT4G21830	AT4G21840	methionine_sulfoxide_reductase_B7;(source:Araport11)	methionine_sulfoxide_reductase_B8;(source:Araport11)
Lb/AsCas12a_target257813_-	Chr5	20666013	20666040	+	TTTAATAGCGAGACCGTAGAAGAGCCA	Chr4	12855279	12855306	+	TTTAATAGCAAGACCGTAGAAGAGCCA	10	AT5G50800	AT4G25010	Encodes_a_member_of_the_SWEET_sucrose_efflux_transporter_family_proteins,_together_with_RPG1,_it_is_involved_in_pollen_development._Together_with_SWEET14,_it_is_likely_involved_in_modulating_the_GA_response_and_is_required_for_proper_development_of_anthers,_seeds_and_seedlings.	Encodes_a_member_of_the_SWEET_sucrose_efflux_transporter_family_proteins._Together_with_SWEET13,_it_is_likely_involved_in_modulating_the_GA_response_and_is_required_for_proper_development_of_anthers,_seeds_and_seedlings.
Lb/AsCas12a_target750273_-	Chr5	14437307	14437334	-	TTTAATAGGAACCACAACGACATTTTT	Chr5	14496607	14496634	-	TTTAATAGGAACCACAACGACATTTTT	perfect	AT5G36730	AT5G36820	F-box_and_associated_interaction_domains-containing_protein;(source:Araport11)	F-box_and_associated_interaction_domains-containing_protein;(source:Araport11)
Lb/AsCas12a_target328201_-	Chr4	7509059	7509086	+	TTTAATAGGACGTGTAGGTCTTGGTGG	Chr4	7514267	7514294	-	TTTAATAGGACGTGTAGGTCTTGGTGG	perfect	AT4G12770	AT4G12780	Chaperone_DnaJ-domain_superfamily_protein;(source:Araport11)	Chaperone_DnaJ-domain_superfamily_protein;(source:Araport11)
Lb/AsCas12a_target657948_+	Chr5	14703543	14703570	+	TTTAATAGGAGATGAGTTTCAATTGCC	Chr5	21168258	21168285	-	TTTAATAGGAGATGAGTTTCAATTGCC	perfect	AT5G37150	AT5G52090	P-loop_containing_nucleoside_triphosphate_hydrolases_superfamily_protein;(source:Araport11)	P-loop_containing_nucleoside_triphosphate_hydrolases_superfamily_protein;(source:Araport11)
Lb/AsCas12a_target608022_-	Chr4	5768350	5768377	-	TTTAATAGTAGAGAACTTCAGCTTCAT	Chr4	8150017	8150044	-	TTTAATAGTAGAGAACTTCAGCTTCAT	perfect	AT4G08990	AT4G14140	DNA_(cytosine-5-)-methyltransferase_family_protein;(source:Araport11)	This_gene_is_predicted_to_encode_a_DNA_methyltransferase._A_plant_line_expressing_an_RNAi_construct_directed_against_DMT2_has_reduced_agrobacterium-mediated_tumor_formation.
Lb/AsCas12a_target878609_-	Chr4	16323711	16323738	+	TTTAATAGTAGCCTATCTGAACTCACA	Chr5	1903567	1903594	+	TTTAATAGTAGCCTATCTGAACTCACA	perfect	AT4G34070	AT5G06260	Calcium-binding_EF-hand_family_protein;(source:Araport11)	TLD-domain_containing_nucleolar_protein;(source:Araport11)
Lb/AsCas12a_target544075_+	Chr3	9080659	9080686	-	TTTAATATAAGCCACAAAAAAAGGAAG	Chr3	9091887	9091914	-	TTTAATATAAGCCACAAAAAAAGGAAG	perfect	AT3G24870	AT3G24880	Helicase/SANT-associated,_DNA_binding_protein;(source:Araport11)	Encodes_a_nuclear_localized_protein_of_unknown_function_that_interacts_with_components_of_the_NuA4_histone_acetyltransferase_complex._I
Lb/AsCas12a_target326736_-	Chr2	13508783	13508810	-	TTTAATATACCAACGGTTTTACGGATT	Chr2	13515543	13515570	-	TTTAATATACCAACGGTTTTACGGATT	perfect	AT2G31760	AT2G31780	RING/U-box_superfamily_protein;(source:Araport11)	RING/U-box_superfamily_protein;(source:Araport11)
Lb/AsCas12a_target788146_-	Chr5	21366010	21366037	-	TTTAATATACCTTTTTCCTTGATGTCT	Chr5	21370836	21370863	-	TTTAATATACCTTTTTCCTTGATGTCT	perfect	AT5G52680	AT5G52690	Copper_transport_protein_family;(source:Araport11)	Copper_transport_protein_family;(source:Araport11)
Lb/AsCas12a_target1018823_-	Chr3	8351913	8351940	-	TTTAATATCACGGTGAAGAAATCCTCG	Chr1	26940736	26940763	-	TTTAATATCACGGTGAAGAATTCCTCG	21	AT3G23340	AT1G71530	casein_kinase_I-like_10;(source:Araport11)	Protein_kinase_superfamily_protein;(source:Araport11)
Lb/AsCas12a_target903231_-	Chr5	17474449	17474476	-	TTTAATATCACTAATACTGCAACGACA	Chr5	17484772	17484799	-	TTTAATATCACTAATACTGCAACGACA	perfect	AT5G43510	AT5G43518	Encodes_a_cysteine-rich_peptide_that_acts_as_a_pollen_tube_attractant_guiding_pollen_tubes_to_the_ovular_micropyle._It_is_expressed_in_the_synergid_cell_and_appears_to_be_secreted_toward_the_funicular_surface_through_the_micropyle.	Encodes_a_cysteine-rich_peptide_that_acts_as_a_pollen_tube_attractant_guiding_pollen_tubes_to_the_ovular_micropyle._It_is_expressed_in_the_synergid_cell_and_appears_to_be_secreted_toward_the_funicular_surface_through_the_micropyle.
Lb/AsCas12a_target197878_-	Chr5	17488487	17488514	-	TTTAATATCACTAATACTGTAACGACA	Chr5	17474449	17474476	-	TTTAATATCACTAATACTGCAACGACA	20	AT5G43525	AT5G43510	Encodes_a_cysteine-rich_peptide_that_is_expressed_in_the_synergid_cell_and_appears_to_be_secreted_toward_the_funicular_surface_through_the_micropyle._Its_closely_related_family_members_are_involved_in_pollen_tube_guidance_but_this_particular_peptide_lacks_a_conserved_cysteine_residue_that_appears_critical_for_this_function_and_does_not_affect_pollen_tube_guidance.	Encodes_a_cysteine-rich_peptide_that_acts_as_a_pollen_tube_attractant_guiding_pollen_tubes_to_the_ovular_micropyle._It_is_expressed_in_the_synergid_cell_and_appears_to_be_secreted_toward_the_funicular_surface_through_the_micropyle.
Lb/AsCas12a_target197878_-	Chr5	17488487	17488514	-	TTTAATATCACTAATACTGTAACGACA	Chr5	17484772	17484799	-	TTTAATATCACTAATACTGCAACGACA	20	AT5G43525	AT5G43518	Encodes_a_cysteine-rich_peptide_that_is_expressed_in_the_synergid_cell_and_appears_to_be_secreted_toward_the_funicular_surface_through_the_micropyle._Its_closely_related_family_members_are_involved_in_pollen_tube_guidance_but_this_particular_peptide_lacks_a_conserved_cysteine_residue_that_appears_critical_for_this_function_and_does_not_affect_pollen_tube_guidance.	Encodes_a_cysteine-rich_peptide_that_acts_as_a_pollen_tube_attractant_guiding_pollen_tubes_to_the_ovular_micropyle._It_is_expressed_in_the_synergid_cell_and_appears_to_be_secreted_toward_the_funicular_surface_through_the_micropyle.
Lb/AsCas12a_target101118_-	Chr2	1022771	1022798	+	TTTAATATCACTCGACCAATGTTACCA	Chr2	1025198	1025225	+	TTTAATATCACTCGACCAATGTTACCA	perfect	AT2G03360	AT2G03370	Glycosyltransferase_family_61_protein;(source:Araport11)	O-linked-mannose_beta-1,4-N-acetylglucosaminyltransferase-like_protein;(source:Araport11)
Lb/AsCas12a_target218047_-	Chr1	1268035	1268062	-	TTTAATATCTGTTAACACGGACTGTAA	Chr1	1268110	1268137	-	TTTAATATCTGTTAACACGGACTGTAA	perfect	AT1G04600	AT1G04600	member_of_Myosin-like_proteins	member_of_Myosin-like_proteins
Lb/AsCas12a_target7599_-	Chr1	23297966	23297993	-	TTTAATATGAGGATACTTGGAAGTCAC	Chr1	23418305	23418332	-	TTTAATATGAGGATACTTGGAAGTCAC	perfect	AT1G62900	AT1G63140	S-adenosyl-L-methionine-dependent_methyltransferases_superfamily_protein;(source:Araport11)	O-methyltransferase_family_protein;(source:Araport11)
Lb/AsCas12a_target155125_-	Chr5	14321980	14322007	-	TTTAATATGATGATAAATAGATAGAGC	Chr3	14680348	14680375	-	TTTAATATGATGATAAATAGAGAGAGC	22	AT5G36300	AT3G42560	Tetratricopeptide_repeat_(TPR)-like_superfamily_protein;(source:Araport11)	Pentatricopeptide_repeat_(PPR)_superfamily_protein;(source:Araport11)
Lb/AsCas12a_target877021_+	Chr2	13591380	13591407	+	TTTAATATGGGGAGAAGCTGCAAACCT	Chr5	14520798	14520825	+	TTTAATATGGGGAGAAGCTGCAAACCT	perfect	AT2G31960	AT5G36870	encodes_a_protein_similar_to_callose_synthase	encodes_a_gene_similar_to_callose_synthase
Lb/AsCas12a_target132758_+	Chr3	9077310	9077337	-	TTTAATCAAACGTTATCTGGTAGAAAC	Chr3	9088538	9088565	-	TTTAATCAAACGTTATCTGGTAGAAAC	perfect	AT3G24870	AT3G24880	Helicase/SANT-associated,_DNA_binding_protein;(source:Araport11)	Encodes_a_nuclear_localized_protein_of_unknown_function_that_interacts_with_components_of_the_NuA4_histone_acetyltransferase_complex._I
Lb/AsCas12a_target909294_-	Chr5	8673985	8674012	-	TTTAATCAAATGTGTCATCACCCATGT	Chr5	8695176	8695203	+	TTTAATCAAATGTGTCATCACCCATGT	perfect	AT5G25140	AT5G25180	putative_cytochrome_P450	putative_cytochrome_P450
Lb/AsCas12a_target591727_-	Chr4	1878362	1878389	-	TTTAATCAAATTACTTTCCGTCACAAA	Chr1	3898476	3898503	-	TTTAATCAAATTACTTTCCGTCATAAA	24	AT4G03945	AT1G11593	Plant_invertase/pectin_methylesterase_inhibitor_superfamily_protein;(source:Araport11)	Plant_invertase/pectin_methylesterase_inhibitor_superfamily_protein;(source:Araport11)
Lb/AsCas12a_target591727_-	Chr4	1878362	1878389	-	TTTAATCAAATTACTTTCCGTCACAAA	Chr3	10403360	10403387	-	TTTAATCAAATTACTTTCCGTCATAAA	24	AT4G03945	AT3G27999	Plant_invertase/pectin_methylesterase_inhibitor_superfamily_protein;(source:Araport11)	Plant_invertase/pectin_methylesterase_inhibitor_superfamily_protein;(source:Araport11)
Lb/AsCas12a_target154086_-	Chr1	3898476	3898503	-	TTTAATCAAATTACTTTCCGTCATAAA	Chr3	10403360	10403387	-	TTTAATCAAATTACTTTCCGTCATAAA	perfect	AT1G11593	AT3G27999	Plant_invertase/pectin_methylesterase_inhibitor_superfamily_protein;(source:Araport11)	Plant_invertase/pectin_methylesterase_inhibitor_superfamily_protein;(source:Araport11)
Lb/AsCas12a_target438366_+	Chr3	21589608	21589635	-	TTTAATCAACAAGACTCAAGAGGTGGC	Chr3	21589668	21589695	-	TTTAATCAACAAGACTCAAGAGGTGGC	perfect	AT3G58340	AT3G58340	TRAF-like_family_protein;(source:Araport11)	TRAF-like_family_protein;(source:Araport11)
Lb/AsCas12a_target17295_+	Chr4	17635981	17636008	+	TTTAATCAAGCTTTTATTAGCTCGATG	Chr4	17632959	17632986	+	TTTAATCAAGCTTTTATTAACTCGATG	20	AT4G37530	AT4G37520	Peroxidase_superfamily_protein;(source:Araport11)	Peroxidase_superfamily_protein;(source:Araport11)
Lb/AsCas12a_target4182_-	Chr3	22770174	22770201	+	TTTAATCACATTTCCATCATCAGTTCT	Chr5	10376001	10376028	-	TTTAATCACATTTCCATCATCAGTTCT	perfect	AT3G61520	AT5G28460	Pentatricopeptide_repeat_(PPR)_superfamily_protein;(source:Araport11)	Pentatricopeptide_repeat_(PPR)_superfamily_protein;(source:Araport11)
Lb/AsCas12a_target422883_-	Chr2	19205431	19205458	+	TTTAATCACTCCATCAAACGCTAAGTT	Chr2	19213304	19213331	+	TTTAATCACTCCATCAAACGCTAAGTT	perfect	AT2G46740	AT2G46760	Encodes_a_homolog_of_rat_L-gulono-1,4-lactone_(L-GulL)_oxidase_that_is_involved_in_the_biosynthesis_of_L-ascorbic_acid.	D-arabinono-1,4-lactone_oxidase_family_protein;(source:Araport11)
Lb/AsCas12a_target161583_+	Chr2	6105143	6105170	-	TTTAATCACTCCCGGAATAGCTCATGA	Chr4	16735354	16735381	+	TTTAATCACCCCCGGAATAGCTCATGA	10	AT2G14378	AT4G35165	Encodes_a_ECA1_gametogenesis_related_family_protein	egg_cell-secreted-like_protein_(DUF1278);(source:Araport11)
Lb/AsCas12a_target848282_-	Chr4	15334921	15334948	-	TTTAATCAGACCATCGGACCTATCAAA	Chr4	15332659	15332686	-	TTTAATCAGACCATCGGACCTAACAAA	23	AT4G31660	AT4G31650	AP2/B3-like_transcriptional_factor_family_protein;(source:Araport11)	Transcriptional_factor_B3_family_protein;(source:Araport11)
Lb/AsCas12a_target917999_+	Chr5	9344604	9344631	+	TTTAATCAGATTCAACGAGAATTCTAC	Chr5	9991925	9991952	-	TTTAATCAGATTCAACGAGAATTCTAC	perfect	AT5G26650	AT5G27960	AGAMOUS-like_36;(source:Araport11)	AGAMOUS-like_90;(source:Araport11)
Lb/AsCas12a_target341308_+	Chr2	19060516	19060543	+	TTTAATCAGCACCACTACTTATGGTGG	Chr2	19064012	19064039	+	TTTAATCAGCACCACTACTTATGGTGG	perfect	AT2G46430	AT2G46440	Encodes_a_cyclic_nucleotide_gated_channel,_downstream_component_of_the_signaling_pathways_leading_to_hypersensitive_response_(HR)_resistance.	Member_of_Cyclic_nucleotide_gated_channel_family._Positive_regulator_of_resistance_against_avirulent_fungal_pathogen._The_mRNA_is_cell-to-cell_mobile.
Lb/AsCas12a_target682072_+	Chr4	782063	782090	-	TTTAATCAGCGGAGTAGGGTTTGGTAT	Chr4	787037	787064	-	TTTAATCAGCGGAGTAGGGTTTGGTAT	perfect	AT4G01820	AT4G01830	member_of_MDR_subfamily	P-glycoprotein_5;(source:Araport11)
Lb/AsCas12a_target524387_-	Chr2	5857959	5857986	-	TTTAATCAGGCCGCAAACATTGCAAGG	Chr5	493467	493494	+	TTTAATCAGGCCGCAAACATTGCAAGG	perfect	AT2G13950	AT5G02340	Cysteine/Histidine-rich_C1_domain_family_protein;(source:Araport11)	Cysteine/Histidine-rich_C1_domain_family_protein;(source:Araport11)
Lb/AsCas12a_target629748_+	Chr3	17744995	17745022	-	TTTAATCATATGGACCAAAAAGATATA	Chr3	17736037	17736064	-	TTTAATCATATGGACCAAAAAGATGTA	25	AT3G48060	AT3G48050	BAH_and_TFIIS_domain-containing_protein;(source:Araport11)	Encodes_a_large_protein_with_N-terminal_bromo-adjacent_homology_(BAH)_and_transcription_elongation_factor_S-II_(TFS2N)_domains_and_two_C-terminal_GW_(glycine_and_tryptophan)_repeats._It_is_nuclear_and_colocalizes_with_the_processing-body_component_DCP1_in_the_cytoplasm._SOU_is_a_component_of_the_miRNA_pathway_and_is_involved_in_translational_repression.
Lb/AsCas12a_target727020_-	Chr4	1311357	1311384	-	TTTAATCATTAACACTGTGTCCCAGAA	Chr4	1475769	1475796	+	TTTAATCATTAACACTGTGTCCCAGAA	perfect	AT4G02950	AT4G03360	Ubiquitin_family_protein;(source:Araport11)	Ubiquitin_family_protein;(source:Araport11)
Lb/AsCas12a_target654672_+	Chr1	25794979	25795006	-	TTTAATCATTGATGGAAAATCACTTGC	Chr1	9036752	9036779	+	TTTAATCATTGATGGGAAATCACTTGC	16	AT1G68710	AT1G26130	ATPase_E1-E2_type_family_protein_/_haloacid_dehalogenase-like_hydrolase_family_protein;(source:Araport11)	ATPase_E1-E2_type_family_protein_/_haloacid_dehalogenase-like_hydrolase_family_protein;(source:Araport11)
Lb/AsCas12a_target982515_+	Chr1	6659336	6659363	-	TTTAATCCAAAATGGTTTGATTTGTAT	Chr4	6104653	6104680	+	TTTAATCCAAAATGGTTTGATTTGTAT	perfect	AT1G19260	AT4G09660	TTF-type_zinc_finger_protein_with_HAT_dimerization_domain-containing_protein;(source:Araport11)	zinc_finger_MYM-type-like_protein;(source:Araport11)
Lb/AsCas12a_target482630_+	Chr2	6698841	6698868	-	TTTAATCCAACTTTCCAAACCGAACTA	Chr2	6710083	6710110	-	TTTAATCCAACTTTCCAAACCGAACTA	perfect	AT2G15370	AT2G15390	Predicted_fucosyltransferase,_based_on_similarity_to_FUT1,_but_not_functionally_redundant_with_FUT1.	Encodes_an_alpha-(1,2)-fucosyltransferase.
Lb/AsCas12a_target483804_-	Chr5	15589106	15589133	-	TTTAATCCAAGAAGGTTGTTAACATTG	Chr5	15585421	15585448	-	TTTAACCCAAGAAGGTTGTTAACATTG	6	AT5G38940	AT5G38930	RmlC-like_cupins_superfamily_protein;(source:Araport11)	RmlC-like_cupins_superfamily_protein;(source:Araport11)
Lb/AsCas12a_target457154_+	Chr4	12200377	12200404	-	TTTAATCCACAAACGGGTACAGTGAAG	Chr4	12203126	12203153	-	TTTAATCCACAAACGGGTACAGTGAAG	perfect	AT4G23360	AT4G23360	carboxyl-terminal_peptidase;(source:Araport11)	carboxyl-terminal_peptidase;(source:Araport11)
Lb/AsCas12a_target457154_+	Chr4	12200377	12200404	-	TTTAATCCACAAACGGGTACAGTGAAG	Chr4	12206470	12206497	-	TTTAATCCACAAACGGGTACAGTGAAG	perfect	AT4G23360	AT4G23370	carboxyl-terminal_peptidase;(source:Araport11)	carboxyl-terminal_peptidase;(source:Araport11)
Lb/AsCas12a_target1038587_-	Chr1	9444277	9444304	-	TTTAATCCACCAATTGAACTCGGAACC	Chr1	9437672	9437699	-	TTTAATCTACCAATTGAACTCGGAACC	8	AT1G27180	AT1G27170	disease_resistance_protein_(TIR-NBS-LRR_class);(source:Araport11)	transmembrane_receptors_/_ATP_binding_protein;(source:Araport11)
Lb/AsCas12a_target521303_-	Chr5	8350823	8350850	-	TTTAATCCAGAACCTAAGAAATGGACC	Chr3	18326877	18326904	-	TTTAATCCAGAACCTAAGAAACGGACC	22	AT5G24450	AT3G49410	Transcription_factor_IIIC,_subunit_5;(source:Araport11)	Transcription_factor_IIIC,_subunit_5;(source:Araport11)
Lb/AsCas12a_target364287_+	Chr3	21272698	21272725	-	TTTAATCCAGCTATTGTGCAAAAGGTT	Chr2	17432996	17433023	-	TTTAATCCAGCTATTGTACAAAAGGTT	18	AT3G57470	AT2G41790	Insulinase_(Peptidase_family_M16)_family_protein;(source:Araport11)	Insulinase_(Peptidase_family_M16)_family_protein;(source:Araport11)
Lb/AsCas12a_target591138_-	Chr3	10640904	10640931	+	TTTAATCCAGGTGAATTCTGTAGTAAC	Chr5	610504	610531	+	TTTAATCCAGGTGAATTCTGTAGTAAC	perfect	AT3G28410	AT5G02700	F-box/RNI-like_superfamily_protein;(source:Araport11)	F-box/RNI-like_superfamily_protein;(source:Araport11)
Lb/AsCas12a_target474751_+	Chr4	14544817	14544844	-	TTTAATCCCGGTTTTCCCCACCATGAC	Chr4	14542159	14542186	-	TTTAATTCCGGTTTTCCCCACCATGAC	7	AT4G29700	AT4G29690	Alkaline-phosphatase-like_family_protein;(source:Araport11)	Alkaline-phosphatase-like_family_protein;(source:Araport11)
Lb/AsCas12a_target945696_-	Chr2	14414671	14414698	+	TTTAATCCCTTGAGAATCTTGAGTCGC	Chr1	10184295	10184322	+	TTTAATCCCTTGAGAATCTTGGGTCGC	22	AT2G34140	AT1G29160	CDF4_is_member_of_the_group_II_DOF_transcription_factor_family_is_involved_in_regulation_of_differentiation_root_columella_cells._It_is_a_direct_target_of_the_transcriptional_repressor_WOX5._CDF4_itself_is_a_transcriptional_repressor_that_appears_to_repress_root_columella_stem_cell_identity._Ectopic_expression_of_CDF_leads_to_premature_differentiation_of_root_columella_cells.	Encodes_a_DOF_transcription_factor_involved_in_seed_coat_development.
Lb/AsCas12a_target932730_+	Chr1	24727715	24727742	-	TTTAATCCGAATGATCTGTCAAAGAGA	Chr1	24858310	24858337	+	TTTAATCCGAATGATCTGTCAAAGAGA	perfect	AT1G66320	AT1G66640	F-box/RNI-like_superfamily_protein;(source:Araport11)	RNI-like_superfamily_protein;(source:Araport11)
Lb/AsCas12a_target83540_+	Chr3	16198721	16198748	+	TTTAATCCGGAGTTTCTCGTCGAACTA	Chr3	16219637	16219664	+	TTTAATCCGGAGTTTCTCGTCGAACTA	perfect	AT3G44630	AT3G44670	Disease_resistance_protein_(TIR-NBS-LRR_class)_family;(source:Araport11)	Disease_resistance_protein_(TIR-NBS-LRR_class)_family;(source:Araport11)
Lb/AsCas12a_target68179_-	Chr3	10822894	10822921	+	TTTAATCCTAGAAAATAAACCTTTTCT	Chr3	10828941	10828968	-	TTTAATCCTAGAAAATAAACCTTTTCT	perfect	AT3G28810	AT3G28820	mediator_of_RNA_polymerase_II_transcription_subunit-like_protein,_putative_(DUF1216);(source:Araport11)	mediator_of_RNA_polymerase_II_transcription_subunit-like_protein,_putative_(DUF1216);(source:Araport11)
Lb/AsCas12a_target40207_-	Chr5	6331515	6331542	-	TTTAATCCTCATGTAAGCTCCACAACC	Chr3	1891292	1891319	+	TTTGATCCTCATGTAAGCTCCACAACC	4	AT5G18960	AT3G06250	FAR1-related_sequence_12;(source:Araport11)	FAR1-related_sequence_7;(source:Araport11)
Lb/AsCas12a_target43168_+	Chr1	21399982	21400009	-	TTTAATCCTGTATTTTCTGTCGAAGAA	Chr1	21401630	21401657	-	TTTAATCCTGTATTTTCTGTCGAAGAA	perfect	AT1G57775	AT1G57777	Encodes_a_ECA1_gametogenesis_related_family_protein	Encodes_a_ECA1_gametogenesis_related_family_protein
Lb/AsCas12a_target787596_-	Chr2	17787523	17787550	+	TTTAATCCTTTGAACCTCCTTCTGAAT	Chr5	16924174	16924201	+	TTTAATCCTTTGAACCTCCTTCTGAAT	perfect	AT2G42730	AT5G42325	F-box/FBD/LRR_protein;(source:Araport11)	Transcription_factor_IIS_protein;(source:Araport11)
Lb/AsCas12a_target626706_+	Chr4	10290356	10290383	-	TTTAATCGCACACATCAAACGCGAGAT	Chr5	18585145	18585172	+	TTTAATCGCACACATCAAACGCGAGAT	perfect	AT4G18700	AT5G45810	Encodes_CBL-interacting_protein_kinase_12_(CIPK12).	Encodes_a_member_of_the_SNF1-related_kinase_(SnRK)_gene_family_(SnRK3.5),_which_has_also_been_reported_as_a_member_of_the_CBL-interacting_protein_kinases_(CIPK19).
Lb/AsCas12a_target829521_+	Chr3	14689090	14689117	+	TTTAATCGCTGCCAAAGAGCTCAAGCG	Chr1	23056667	23056694	+	TTTAATCGCAGCCAAAGAGCTCAAGCG	10	AT3G42570	AT1G62350	peroxidase_family_protein;(source:Araport11)	Pentatricopeptide_repeat_(PPR)_superfamily_protein;(source:Araport11)
Lb/AsCas12a_target883479_+	Chr5	14437268	14437295	+	TTTAATCGTAGCTTTGGGAGTTTCTTC	Chr5	14496568	14496595	+	TTTAATCGTAGCTTTGGGAGTTTCTTC	perfect	AT5G36730	AT5G36820	F-box_and_associated_interaction_domains-containing_protein;(source:Araport11)	F-box_and_associated_interaction_domains-containing_protein;(source:Araport11)
Lb/AsCas12a_target686411_-	Chr4	787081	787108	+	TTTAATCGTATCTTCACATCGTTTCTT	Chr4	782107	782134	+	TTTAATCGTATCTTCACATCGCTTCTT	22	AT4G01830	AT4G01820	P-glycoprotein_5;(source:Araport11)	member_of_MDR_subfamily
Lb/AsCas12a_target600107_+	Chr3	6294484	6294511	+	TTTAATCGTTTCTATGACACTAAACTG	Chr3	15882332	15882359	+	TTTAATCGTTTCTATGACACTAAACTG	perfect	AT3G18340	AT3G44130	F-box_and_associated_interaction_domains-containing_protein;(source:Araport11)	F-box_and_associated_interaction_domains-containing_protein;(source:Araport11)
Lb/AsCas12a_target66525_+	Chr5	2551764	2551791	-	TTTAATCTACAGTTGGCACCTCCATCT	Chr5	2537756	2537783	+	TTTAATCTACAGTTGGCACCTCCATCC	27	AT5G07980	AT5G07940	dentin_sialophosphoprotein-like_protein;(source:Araport11)	dentin_sialophosphoprotein-like_protein;(source:Araport11)
Lb/AsCas12a_target255060_+	Chr1	13555836	13555863	+	TTTAATCTACCACTCAATAACTAAGAA	Chr1	13541235	13541262	+	TTTAATCTACCACTCAATAACCAAGAA	22	AT1G36180	AT1G36160	acetyl-CoA_carboxylase_2_(ACC2)_The_mRNA_is_cell-to-cell_mobile.	Encodes_acetyl-CoA_carboxylase._Mutant_displays_uncoordinated_cell_divisions_which_are_enhanced_by_cytokinins._Mutant_also_has_aberrant_organization_of_the_apical_region_in_the_embryo_and_abnormal_root_and_shoot_development_and_is_deficient_in_freezing_tolerance_after_cold_acclimation._Essential_for_very_long_chain_fatty_acid_elongation._The_mRNA_is_cell-to-cell_mobile.
Lb/AsCas12a_target909030_-	Chr2	9498733	9498760	-	TTTAATCTCAGCTTTGGTTGCATTTTT	Chr4	18534665	18534692	-	TTTAATCTCAGCTTTGGTTGCATTTTT	perfect	AT2G22360	AT4G39960	DNAJ_heat_shock_family_protein;(source:Araport11)	Molecular_chaperone_Hsp40/DnaJ_family_protein;(source:Araport11)
Lb/AsCas12a_target579469_-	Chr5	1331577	1331604	-	TTTAATCTCATCGTACAGCCGAGATTG	Chr3	3303170	3303197	-	TTTAATCTCATCGTAGAGCCGAGATTG	16	AT5G04630	AT3G10570	member_of_CYP77A	member_of_CYP77A
Lb/AsCas12a_target932233_-	Chr3	3303170	3303197	-	TTTAATCTCATCGTAGAGCCGAGATTG	Chr5	1337057	1337084	-	TTTAATCTCATCGTAGAGCCGAGATTG	perfect	AT3G10570	AT5G04660	member_of_CYP77A	encodes_a_protein_with_cytochrome_P450_domain
Lb/AsCas12a_target878296_-	Chr4	15264187	15264214	-	TTTAATCTCATTAGCAACTGCTGGAGT	Chr4	15269502	15269529	-	TTTAATCTCATTAGCAACTGCTGGAGT	perfect	AT4G31480	AT4G31490	Coatomer,_beta_subunit;(source:Araport11)	Coatomer,_beta_subunit;(source:Araport11)
Lb/AsCas12a_target455842_-	Chr5	10879916	10879943	+	TTTAATCTCGCTTGGTGGAGGGCGACC	Chr5	10927084	10927111	-	TTTAATCTCGCTTGGTGGAGGGCGACC	perfect	AT5G28850	AT5G28900	Calcium-binding_EF-hand_family_protein;(source:Araport11)	Calcium-binding_EF-hand_family_protein;(source:Araport11)
Lb/AsCas12a_target880867_-	Chr3	22769961	22769988	+	TTTAATCTCGTCCTCTTTCATCCGAGA	Chr5	10376214	10376241	-	TTTAATCTCGTCCTCTTTCATCCGAGA	perfect	AT3G61520	AT5G28460	Pentatricopeptide_repeat_(PPR)_superfamily_protein;(source:Araport11)	Pentatricopeptide_repeat_(PPR)_superfamily_protein;(source:Araport11)
Lb/AsCas12a_target454457_-	Chr4	8060912	8060939	+	TTTAATCTCTAACACTTTTACTGGACA	Chr5	15364585	15364612	-	TTTAATCTCTAACACTTTTACTGGACA	perfect	AT4G13960	AT5G38386	F-box/RNI-like_superfamily_protein;(source:Araport11)	F-box/RNI-like_superfamily_protein;(source:Araport11)
Lb/AsCas12a_target862435_-	Chr1	19612160	19612187	-	TTTAATCTCTAACACTTTTACTTGACA	Chr4	8060912	8060939	+	TTTAATCTCTAACACTTTTACTGGACA	23	AT1G52650	AT4G13960	F-box/RNI_superfamily_protein;(source:Araport11)	F-box/RNI-like_superfamily_protein;(source:Araport11)
Lb/AsCas12a_target442576_-	Chr5	5349600	5349627	+	TTTAATCTCTAGATAACCATCGGAATG	Chr5	5357174	5357201	+	TTTAATCTCTAGATAACCATCGGAATG	perfect	AT5G16340	AT5G16370	AMP-dependent_synthetase_and_ligase_family_protein;(source:Araport11)	acyl_activating_enzyme_5;(source:Araport11)
Lb/AsCas12a_target988009_-	Chr5	23995398	23995425	+	TTTAATCTCTTCAAGAACGTTTAAAGG	Chr5	23997250	23997277	+	TTTAATCTCTTCAAGAACGTTTAAAGG	perfect	AT5G59530	AT5G59540	2-oxoglutarate_(2OG)_and_Fe(II)-dependent_oxygenase_superfamily_protein;(source:Araport11)	2-oxoglutarate_(2OG)_and_Fe(II)-dependent_oxygenase_superfamily_protein;(source:Araport11)
Lb/AsCas12a_target652493_-	Chr4	15266706	15266733	-	TTTAATCTGCATGCTTCTTTCAGGTGC	Chr4	15272012	15272039	-	TTTAATCTGCATGCTTCTTTCAGGTGC	perfect	AT4G31480	AT4G31490	Coatomer,_beta_subunit;(source:Araport11)	Coatomer,_beta_subunit;(source:Araport11)
Lb/AsCas12a_target1007023_+	Chr1	23490347	23490374	+	TTTAATCTGCTCAACAAGATGGAAGCT	Chr1	23508052	23508079	+	TTTAATCTGCTCAACAAGATGGAAGCT	perfect	AT1G63330	AT1G63400	Pentatricopeptide_repeat_(PPR)_superfamily_protein;(source:Araport11)	Pentatricopeptide_repeat_(PPR)_superfamily_protein;(source:Araport11)
Lb/AsCas12a_target833740_+	Chr4	6583123	6583150	+	TTTAATCTTCCGAAGAGAATTTACTTG	Chr4	6598229	6598256	-	TTTAATCTTCCGAAGAGAATTTACTTG	perfect	AT4G10660	AT4G10700	CDC68-like_protein;(source:Araport11)	F-box/kelch-repeat_protein;(source:Araport11)
Lb/AsCas12a_target429748_-	Chr3	8510833	8510860	+	TTTAATCTTCGGACATAACCACATGAC	Chr2	7205565	7205592	+	TTTAATCTTCGGACGTAACCACATGAC	15	AT3G23650	AT2G16620	kinase-like_protein;(source:Araport11)	Protein_kinase_superfamily_protein;(source:Araport11)
Lb/AsCas12a_target749470_+	Chr1	21773307	21773334	-	TTTAATCTTCGTGGAAGCTAATGCAGC	Chr1	21845823	21845850	-	TTTAATCTTCGTGGAAGCTAATGCAGC	perfect	AT1G58725	AT1G59406	GDSL-motif_esterase/acyltransferase/lipase._Enzyme_group_with_broad_substrate_specificity_that_may_catalyze_acyltransfer_or_hydrolase_reactions_with_lipid_and_non-lipid_substrates.	GDSL-motif_esterase/acyltransferase/lipase._Enzyme_group_with_broad_substrate_specificity_that_may_catalyze_acyltransfer_or_hydrolase_reactions_with_lipid_and_non-lipid_substrates.
Lb/AsCas12a_target500936_-	Chr2	11846021	11846048	+	TTTAATCTTCTCTGTTTCACGAGTTAA	Chr2	5686727	5686754	+	TTTATTCTTCTCTGTTTCACGAGTTAA	5	AT2G27780	AT2G13640	Transcription_factor_IIS_family_protein;(source:Araport11)	Transcription_factor_IIS_family_protein;(source:Araport11)
Lb/AsCas12a_target804430_+	Chr5	17571379	17571406	-	TTTAATCTTTGCAGCTTCCCCAATCTA	Chr5	686630	686657	-	TTTAACCTTTGCAGCTTCCCCAATCTA	6	AT5G43745	AT5G02940	ion_channel_POLLUX-like_protein,_putative_(DUF1012);(source:Araport11)	ion_channel_POLLUX-like_protein,_putative_(DUF1012);(source:Araport11)
Lb/AsCas12a_target397488_-	Chr3	4649261	4649288	+	TTTAATCTTTGCCCCAATTAAGTTGAC	Chr3	2506481	2506508	+	TTTGATCTTTGCCCCAATTAAGTTGAC	4	AT3G14040	AT3G07850	Pectin_lyase-like_superfamily_protein;(source:Araport11)	Pectin_lyase-like_superfamily_protein;(source:Araport11)
Lb/AsCas12a_target905057_+	Chr2	15416226	15416253	-	TTTAATCTTTTGTGTATGCATGTTCTA	Chr2	15418617	15418644	-	TTTAATCTTTTGTGTATGCATGTTCTA	perfect	AT2G36770	AT2G36780	UDP-Glycosyltransferase_superfamily_protein;(source:Araport11)	UDP-Glycosyltransferase_superfamily_protein;(source:Araport11)
Lb/AsCas12a_target874024_-	Chr2	13510160	13510187	-	TTTAATGAAAAATTGTTTCAACTCATT	Chr2	13513263	13513290	-	TTTAATGAAAAATTGTTTCAACTCATT	perfect	AT2G31760	AT2G31770	RING/U-box_superfamily_protein;(source:Araport11)	RING/U-box_superfamily_protein;(source:Araport11)
Lb/AsCas12a_target205649_+	Chr4	8682629	8682656	+	TTTAATGAAACGGAATTCTTTCATTTA	Chr4	8674400	8674427	+	TTTGATGAAACGGAATTCTTTCATTTA	4	AT4G15230	AT4G15215	pleiotropic_drug_resistance_2;(source:Araport11)	pleiotropic_drug_resistance_13;(source:Araport11)
Lb/AsCas12a_target176182_-	Chr3	8432531	8432558	-	TTTAATGAAATCTGAACTTAGTCTGTA	Chr3	8441972	8441999	-	TTTAATGAAATCTGAACTTAGTCTGTA	perfect	AT3G23510	AT3G23530	Cyclopropane-fatty-acyl-phospholipid_synthase;(source:Araport11)	Cyclopropane-fatty-acyl-phospholipid_synthase;(source:Araport11)
Lb/AsCas12a_target703170_-	Chr1	21795332	21795359	-	TTTAATGAATAGATAAATCGCAACCCA	Chr1	21831590	21831617	-	TTTAATGAATAGATAAATCGCAACCCA	perfect	AT1G58848	AT1G59218	Disease_resistance_protein_(CC-NBS-LRR_class)_family;(source:Araport11)	Disease_resistance_protein_(CC-NBS-LRR_class)_family;(source:Araport11)
Lb/AsCas12a_target771662_-	Chr3	10270365	10270392	-	TTTAATGAATCGATATGTGCTTTGTAG	Chr3	10273081	10273108	-	TTTAATGAATCGATATGTGCTTTGTAG	perfect	AT3G27710	AT3G27720	RING/U-box_superfamily_protein;(source:Araport11)	IBR_domain_containing_protein;(source:Araport11)
Lb/AsCas12a_target751443_-	Chr2	5833942	5833969	-	TTTAATGACAAACGGGAAATAGATACA	Chr5	488382	488409	+	TTTAATGACATACGGGAAATAGATACA	11	AT2G13900	AT5G02330	Cysteine/Histidine-rich_C1_domain_family_protein;(source:Araport11)	Cysteine/Histidine-rich_C1_domain_family_protein;(source:Araport11)
Lb/AsCas12a_target597695_+	Chr1	11946226	11946253	+	TTTAATGACAATGGGGTTGGACCAATA	Chr1	11938488	11938515	+	TTTAACGACAATGGGGTTGGACCAATA	6	AT1G32960	AT1G32940	Subtilase_family_protein;(source:Araport11)	Subtilase_family_protein;(source:Araport11)
Lb/AsCas12a_target239853_+	Chr1	6657743	6657770	-	TTTAATGACCGCTTTGATGAGGTGAAT	Chr4	6106245	6106272	+	TTTAATGACCGCTTTGATGAGGTGAAT	perfect	AT1G19260	AT4G09660	TTF-type_zinc_finger_protein_with_HAT_dimerization_domain-containing_protein;(source:Araport11)	zinc_finger_MYM-type-like_protein;(source:Araport11)
Lb/AsCas12a_target744301_-	Chr4	17632083	17632110	-	TTTAATGACGGTGTCGAATCCATCTCC	Chr4	17635169	17635196	-	TTTAATGACGGTGTCGAATCCATCTCC	perfect	AT4G37520	AT4G37530	Peroxidase_superfamily_protein;(source:Araport11)	Peroxidase_superfamily_protein;(source:Araport11)
Lb/AsCas12a_target868853_+	Chr3	17608600	17608627	+	TTTAATGACTACAGCATCCAGTTCATT	Chr3	17614444	17614471	+	TTTAATGACTACAGCATCCAGTTCATT	perfect	AT3G47750	AT3G47760	member_of_ATH_subfamily	member_of_ATH_subfamily
Lb/AsCas12a_target323531_-	Chr2	15418047	15418074	+	TTTAATGAGAAGTCCTCTCTCTTTGAT	Chr2	15415656	15415683	+	TTTAATAAGAAGTCCTCTCTCTTTGAT	7	AT2G36780	AT2G36770	UDP-Glycosyltransferase_superfamily_protein;(source:Araport11)	UDP-Glycosyltransferase_superfamily_protein;(source:Araport11)
Lb/AsCas12a_target999711_+	Chr1	7864567	7864594	-	TTTAATGAGAATGCTAAGCTCAGAGTT	Chr1	7867830	7867857	+	TTTAATGAGAATGCTAAGCTCAGAGTT	perfect	AT1G22260	AT1G22275	One_of_two_nearly_identical_proteins_(ZYP1b)_identified_by_similarity_to_transverse_filament_(TF)_proteins._These_proteins_are_involved_in_chromosome_synapsis_during_meiosis_I_and_localize_to_the_synaptonemal_complex_(SC)._Single_mutants_have_reduced_fertility_and_double_mutants_(induced_by_RNAi)_have_severely_reduced_fertility.	One_of_two_nearly_identical_proteins_(ZYP1a)_identified_by_similarity_to_transverse_filament_(TF)_proteins._These_proteins_are_involved_in_chromosome_synapsis_during_meiosis_I_and_localize_to_the_synaptonemal_complex_(SC)._Single_mutants_have_reduced_fertility_and_double_mutants_(induced_by_RNAi)_have_severely_reduced_fertility.
Lb/AsCas12a_target199679_-	Chr2	18395771	18395798	+	TTTAATGAGATAATCGGTGGCCCACCT	Chr2	18387612	18387639	+	TTTAATGAGATAATCGGTGGCCCACTT	26	AT2G44570	AT2G44540	glycosyl_hydrolase_9B12;(source:Araport11)	glycosyl_hydrolase_9B9;(source:Araport11)
Lb/AsCas12a_target199679_-	Chr2	18395771	18395798	+	TTTAATGAGATAATCGGTGGCCCACCT	Chr2	18390647	18390674	+	TTTAATGAGATAATCGGTGGCCCACTT	26	AT2G44570	AT2G44550	glycosyl_hydrolase_9B12;(source:Araport11)	glycosyl_hydrolase_9B10;(source:Araport11)
Lb/AsCas12a_target525488_-	Chr2	18387612	18387639	+	TTTAATGAGATAATCGGTGGCCCACTT	Chr2	18390647	18390674	+	TTTAATGAGATAATCGGTGGCCCACTT	perfect	AT2G44540	AT2G44550	glycosyl_hydrolase_9B9;(source:Araport11)	glycosyl_hydrolase_9B10;(source:Araport11)
Lb/AsCas12a_target826168_-	Chr1	17138006	17138033	-	TTTAATGAGATTATCATGGCACACTTT	Chr1	17139751	17139778	-	TTTAATGAGATTATCATGGCACACTTT	perfect	AT1G45215	AT1G45221	Encodes_a_ECA1_gametogenesis_related_family_protein	Encodes_a_ECA1_gametogenesis_related_family_protein
Lb/AsCas12a_target367301_-	Chr1	21390301	21390328	-	TTTAATGAGATTATCGTGACACACTTT	Chr1	21399823	21399850	+	TTTAATGAGATTATCGTGACACACTTT	perfect	AT1G57760	AT1G57775	Encodes_a_ECA1_gametogenesis_related_family_protein	Encodes_a_ECA1_gametogenesis_related_family_protein
Lb/AsCas12a_target367301_-	Chr1	21390301	21390328	-	TTTAATGAGATTATCGTGACACACTTT	Chr4	4315187	4315214	+	TTTAATGAGATTATCGTGACACACTTT	perfect	AT1G57760	AT4G07515	Encodes_a_ECA1_gametogenesis_related_family_protein	ECA1_gametogenesis_family_protein_(DUF784);(source:Araport11)
Lb/AsCas12a_target367301_-	Chr1	21390301	21390328	-	TTTAATGAGATTATCGTGACACACTTT	Chr4	4847098	4847125	-	TTTAATGAGATTATCGTGACACACTTT	perfect	AT1G57760	AT4G08025	Encodes_a_ECA1_gametogenesis_related_family_protein	ECA1_gametogenesis_family_protein_(DUF784);(source:Araport11)
Lb/AsCas12a_target429591_-	Chr1	21401471	21401498	+	TTTAATGAGATTATCGTGACATACTTT	Chr3	15875210	15875237	-	TTTAATGAGATTATCGTGACATACTTT	perfect	AT1G57777	AT3G44115	Encodes_a_ECA1_gametogenesis_related_family_protein	ECA1_gametogenesis_family_protein_(DUF784);(source:Araport11)
Lb/AsCas12a_target515805_+	Chr5	14436523	14436550	+	TTTAATGAGGGTCAATCTCCATGGAAT	Chr5	14495823	14495850	+	TTTAATGAGGGTCAATCTCCATGGAAT	perfect	AT5G36730	AT5G36820	F-box_and_associated_interaction_domains-containing_protein;(source:Araport11)	F-box_and_associated_interaction_domains-containing_protein;(source:Araport11)
Lb/AsCas12a_target57033_-	Chr1	18484934	18484961	-	TTTAATGAGTCAGCATCGGTGTCATCC	Chr5	7616513	7616540	+	TTTAATGAGTCAGCATCGGTGTCATCC	perfect	AT1G49930	AT5G22800	alanine-tRNA_ligase;(source:Araport11)	A_locus_involved_in_embryogenesis._Mutations_in_this_locus_result_in_embryo_lethality.
Lb/AsCas12a_target620028_+	Chr1	2373936	2373963	-	TTTAATGATACATTGGTTCGTATTCTT	Chr1	2416915	2416942	+	TTTAATGATACATTGGTTCGTATTCTT	perfect	AT1G07670	AT1G07810	endomembrane-type_CA-ATPase_4;(source:Araport11)	Encodes_an_ER-type_Ca2+-pumping_ATPase._The_mRNA_is_cell-to-cell_mobile.
Lb/AsCas12a_target224923_+	Chr2	9964126	9964153	-	TTTAATGATTAGGACAAGTGGAGAACA	Chr2	9966395	9966422	-	TTTAATGATTAGGACAAGTGGAGAACA	perfect	AT2G23400	AT2G23410	Undecaprenyl_pyrophosphate_synthetase_family_protein;(source:Araport11)	encodes_cis-prenyltransferase
Lb/AsCas12a_target895697_+	Chr3	10800750	10800777	+	TTTAATGCAAGCAGATTCTCAAGCAGA	Chr3	10801083	10801110	+	TTTAATGCAAGCAGATTCTCAAGCAGA	perfect	AT3G28770	AT3G28770	transmembrane_protein,_putative_(DUF1216);(source:Araport11)	transmembrane_protein,_putative_(DUF1216);(source:Araport11)
Lb/AsCas12a_target622158_+	Chr1	9574898	9574925	+	TTTAATGCAATCTCGCTTAAAGCTGGA	Chr1	19706417	19706444	+	TTTAATGCAATCTCGCTTAAAGCTGGA	perfect	AT1G27565	AT1G52905	hypothetical_protein;(source:Araport11)	hypothetical_protein;(source:Araport11)
Lb/AsCas12a_target320756_+	Chr5	10201904	10201931	-	TTTAATGCACGGTTCTATTGGCAGATA	Chr5	18474687	18474714	+	TTTAATGCACGGTTCTATTGGCAGATA	perfect	AT5G28235	AT5G45570	Ulp1_protease_family_protein;(source:Araport11)	Ulp1_protease_family_protein;(source:Araport11)
Lb/AsCas12a_target49866_-	Chr2	2600100	2600127	+	TTTAATGCATTATTGTGAAAGCTATTC	Chr3	11323066	11323093	-	TTTAATGCATTATTGTGAAAGCTATTC	perfect	AT2G06541	AT3G29450	TTF-type_zinc_finger_protein_with_HAT_dimerization_domain-containing_protein;(source:Araport11)	General_transcription_factor_2-related_zinc_finger_protein;(source:Araport11)
Lb/AsCas12a_target288555_+	Chr1	12558057	12558084	+	TTTAATGCCTGCGTTAAATGTTCCGCG	Chr1	13083796	13083823	-	TTTAATGCCTGCGTTAAATGTTCCGCG	perfect	AT1G34390	AT1G35520	auxin_response_factor_22;(source:Araport11)	auxin_response_factor_15;(source:Araport11)
Lb/AsCas12a_target545982_-	Chr2	8223757	8223784	-	TTTAATGCTAACAATATCACCTGGGAC	Chr4	14774230	14774257	+	TTTAATGCTAACAATATCTCCTGGGAC	19	AT2G18960	AT4G30190	Encodes_a_plasma_membrane_proton_ATPase._Mutants_have_a_reduced_ability_to_close_their_stomata_in_response_to_drought_and_are_affected_in_stomatal_but_not_seed_responsiveness_to_ABA._The_mRNA_is_cell-to-cell_mobile.	belongs_to_the_P-type_ATPase_superfamily_of_cation-transporting_ATPases,_pumps_protons_out_of_the_cell,_generating_a_proton_gradient_that_drives_the_active_transport_of_nutrients_by_proton_symport._has_two_autoinhibitory_regions_within_the_C-terminal_dom
Lb/AsCas12a_target358489_+	Chr4	15921283	15921310	+	TTTAATGCTGCAGGGGACAAGATGGTC	Chr2	11103813	11103840	+	TTTAACGCTGCAGGGGACAAGATGGTC	6	AT4G32990	AT2G26060	Transducin/WD40_repeat-like_superfamily_protein;(source:Araport11)	Encodes_a_homolog_of_the_yeast_Cytosolic_Iron-sulfur_protein_Assembly_protein_CIA1.
Lb/AsCas12a_target819904_+	Chr3	2593857	2593884	-	TTTAATGCTGGGCAGATAACATCAAAG	Chr3	3489712	3489739	-	TTTAATGCTGGGCAGATAACATCAAAG	perfect	AT3G08530	AT3G11130	CHC2_heavy_chain_subunit_of_clathrin._Involved_in_vesicle_mediated_trafficking._Mutants_show_reduced_rates_of_endocytosis_and_defects_clathrin_mediated_exocytosis_Mutants_have_increased_drought_tolerance_due_to_defects_in_stomatal_movement.	CHC1_heavy_chain_subunit_of_clathrin._Involved_in_vesicle_mediated_trafficking._Mutants_show_reduced_rates_of_endocytosis_and_defects_clathrin_mediated_exocytosis._Mutants_also_have_increased_dehydration_tolerance_which_may_be_related_to_the_overall_slower_stomatal_aperture_dynamics._Overall_growth_is_affected.
Lb/AsCas12a_target961820_-	Chr3	9082425	9082452	+	TTTAATGCTTCAATGTCAGTTCCTGAC	Chr3	9093684	9093711	+	TTTAATGCTTCAATGTCAGTTCCTGAC	perfect	AT3G24870	AT3G24880	Helicase/SANT-associated,_DNA_binding_protein;(source:Araport11)	Encodes_a_nuclear_localized_protein_of_unknown_function_that_interacts_with_components_of_the_NuA4_histone_acetyltransferase_complex._I
Lb/AsCas12a_target235665_+	Chr1	19532737	19532764	-	TTTAATGCTTTTGTGTCAGAGAGCATA	Chr1	19543071	19543098	-	TTTAATGCTTTTGTGTCAGAGAGCATA	perfect	AT1G52430	AT1G52450	Ubiquitin_carboxyl-terminal_hydrolase-related_protein;(source:Araport11)	Ubiquitin_carboxyl-terminal_hydrolase-related_protein;(source:Araport11)
Lb/AsCas12a_target874273_-	Chr1	22553960	22553987	-	TTTAATGGAAGCTTTCTCAGCTTTGGA	Chr1	22560097	22560124	-	TTTAATGGAAGCTTTCTCAGCTTTGGA	perfect	AT1G61180	AT1G61190	LRR_and_NB-ARC_domains-containing_disease_resistance_protein;(source:Araport11)	Putative_CC-NB-LRR_resistance_gene._It's_ortholog_in_ecotype_Wei-0_RPP39_(R_190-Wei-0,_accession_number_JQ045573,_PMID:22359513)_has_been_shown_experimentally_to_recognize_the_effector_ATR39-1_produced_by_Hyaloperonospora_arabidopsidis_(Hpa)._The_mRNA_is_cell-to-cell_mobile.
Lb/AsCas12a_target874273_-	Chr1	22553960	22553987	-	TTTAATGGAAGCTTTCTCAGCTTTGGA	Chr1	22608011	22608038	+	TTTAATGGAAGCTTTCTCAGCTTTGGA	perfect	AT1G61180	AT1G61300	LRR_and_NB-ARC_domains-containing_disease_resistance_protein;(source:Araport11)	LRR_and_NB-ARC_domains-containing_disease_resistance_protein;(source:Araport11)
Lb/AsCas12a_target874273_-	Chr1	22553960	22553987	-	TTTAATGGAAGCTTTCTCAGCTTTGGA	Chr1	22613404	22613431	+	TTTAATGGAAGCTTTCTCAGCTTTGGA	perfect	AT1G61180	AT1G61310	LRR_and_NB-ARC_domains-containing_disease_resistance_protein;(source:Araport11)	LRR_and_NB-ARC_domains-containing_disease_resistance_protein;(source:Araport11)
Lb/AsCas12a_target133371_-	Chr5	9344223	9344250	-	TTTAATGGACTCGATCCTTCCGTTAAG	Chr5	9992306	9992333	+	TTTAATGGACTCGATCCTTCCGTTAAG	perfect	AT5G26650	AT5G27960	AGAMOUS-like_36;(source:Araport11)	AGAMOUS-like_90;(source:Araport11)
Lb/AsCas12a_target868370_+	Chr5	24870205	24870232	+	TTTAATGGATACAAAGATCTTGCTGAT	Chr5	24875597	24875624	+	TTTAATGGATACAAAGATCTTGCTGAT	perfect	AT5G61940	AT5G61950	Ubiquitin_carboxyl-terminal_hydrolase-related_protein;(source:Araport11)	Ubiquitin_carboxyl-terminal_hydrolase-related_protein;(source:Araport11)
Lb/AsCas12a_target13165_+	Chr2	8860737	8860764	+	TTTAATGGATGTTGAGGATCTTGATCT	Chr4	14070655	14070682	-	TTTAATGGATGTTGAGGATCTTGATCT	perfect	AT2G20580	AT4G28470	encoding_the_RPN_subunits_of_the_26S_proteasome_The_mRNA_is_cell-to-cell_mobile.	encoding_the_RPN_subunits_of_the_26S_proteasome
Lb/AsCas12a_target551459_+	Chr1	22657421	22657448	-	TTTAATGGCAAACATGGTGTTGTGTGG	Chr1	22687944	22687971	-	TTTAATGGCAAACATGGTGTTGTGTGG	perfect	AT1G61400	AT1G61490	S-locus_lectin_protein_kinase_family_protein;(source:Araport11)	S-locus_lectin_protein_kinase_family_protein;(source:Araport11)
Lb/AsCas12a_target548602_-	Chr5	20202377	20202404	+	TTTAATGGCCCATACAACTAAAACCTT	Chr5	20206570	20206597	+	TTTAATGGCCCATACAACTAAAACCTT	perfect	AT5G49730	AT5G49740	Encodes_a_plasma_membrane-located_ferric_chelate_reductase._Its_mRNA_is_expressed_in_green_aerial_tissues_(shoot,_flower_and_cotyledon)_in_a_light-_and_cell_differentiation-specific_manner.	Encodes_a_chloroplast_ferric_chelate_reductase._Shows_differential_splicing_and_has_three_different_mRNA_products._Expressed_in_the_shoot,_flower_and_cotyledon.
Lb/AsCas12a_target18233_-	Chr1	27880594	27880621	-	TTTAATGGCGTTACAAGTGTGTCCCCA	Chr1	6405854	6405881	-	TTTAATGGCGTTACAAGTGTGACCCCA	22	AT1G74150	AT1G18610	Galactose_oxidase/kelch_repeat_superfamily_protein;(source:Araport11)	Galactose_oxidase/kelch_repeat_superfamily_protein;(source:Araport11)
Lb/AsCas12a_target530199_-	Chr3	5884575	5884602	+	TTTAATGGCTCCTTCATAATCTCTCAC	Chr3	5888880	5888907	+	TTTAATGGCTCCTTCATAATCTCTCAC	perfect	AT3G17225	AT3G17230	Plant_invertase/pectin_methylesterase_inhibitor_superfamily_protein;(source:Araport11)	plant_invertase/pectin_methylesterase_inhibitor_superfamily_protein;(source:Araport11)
Lb/AsCas12a_target665455_+	Chr1	9438053	9438080	+	TTTAATGGTACTGGAAATGCTGAAGAA	Chr1	9444658	9444685	+	TTTAATGGTACTGGAAATGCTGAAGAA	perfect	AT1G27170	AT1G27180	transmembrane_receptors_/_ATP_binding_protein;(source:Araport11)	disease_resistance_protein_(TIR-NBS-LRR_class);(source:Araport11)
Lb/AsCas12a_target859497_-	Chr1	534387	534414	-	TTTAATGGTCGATAACCGGTGAGCCAC	Chr1	528590	528617	-	TTTAATGGTAGATAACCGGTGAGCCAC	10	AT1G02530	AT1G02520	P-glycoprotein_12;(source:Araport11)	Encodes_an_ATP-binding_cassette_(ABC)_transporter._Expressed_in_the_vascular_tissue_of_primary_stem._The_mRNA_is_cell-to-cell_mobile.
Lb/AsCas12a_target539533_+	Chr3	10640230	10640257	-	TTTAATGGTGATGCACCATGGTTTGAA	Chr5	609459	609486	-	TTTAATGGTGATGCACCATGGTTTGAA	perfect	AT3G28410	AT5G02700	F-box/RNI-like_superfamily_protein;(source:Araport11)	F-box/RNI-like_superfamily_protein;(source:Araport11)
Lb/AsCas12a_target910928_+	Chr3	22227702	22227729	-	TTTAATGGTGATGGCTTGCAACTACCC	Chr3	22557675	22557702	+	TTTAATGGTGATGGCTTGCAACTACCC	perfect	AT3G60160	AT3G60970	member_of_MRP_subfamily	member_of_MRP_subfamily
Lb/AsCas12a_target3889_+	Chr5	22619336	22619363	-	TTTAATGGTGTTTAGGCTAGACGACGA	Chr5	22622969	22622996	-	TTTAATGGTGTTTAGGCTAGACGACGA	perfect	AT5G55880	AT5G55890	hypothetical_protein_(DUF295);(source:Araport11)	hypothetical_protein_(DUF295);(source:Araport11)
Lb/AsCas12a_target505441_-	Chr5	15806802	15806829	+	TTTAATGGTTCCACCACATGTAGACCT	Chr5	15802632	15802659	+	TTTAATGGTTCCACCACATGTAGACTT	26	AT5G39490	AT5G39480	F-box_family_protein;(source:Araport11)	F-box_family_protein;(source:Araport11)
Lb/AsCas12a_target951768_+	Chr5	8611283	8611310	+	TTTAATGGTTGATATTGGTTTTGTTGT	Chr5	8619261	8619288	+	TTTAATGGTTGATATTGGTTTTGTTGT	perfect	AT5G24990	AT5G25020	enhanced_disease_resistance-like_protein_(DUF1336);(source:Araport11)	enhanced_disease_resistance-like_protein_(DUF1336);(source:Araport11)
Lb/AsCas12a_target841497_-	Chr3	2866181	2866208	+	TTTAATGTAATGTTGGGGAAAACTCTC	Chr3	2869471	2869498	+	TTTAATGTAATGTTGGGGAAAACTCTC	perfect	AT3G09330	AT3G09340	Transmembrane_amino_acid_transporter_family_protein;(source:Araport11)	Transmembrane_amino_acid_transporter_family_protein;(source:Araport11)
Lb/AsCas12a_target176002_-	Chr2	12384698	12384725	+	TTTAATGTATATGATGAATTTTCCAAT	Chr2	12389560	12389587	+	TTTAATGTATATGATGAATTTTCCAAT	perfect	AT2G28850	AT2G28860	member_of_CYP710A	member_of_CYP710A
Lb/AsCas12a_target5401_-	Chr3	16948744	16948771	-	TTTAATGTCACAATGAATAATGTTTGC	Chr3	16825542	16825569	+	TTTGATGTCACAATGAATAATGTTTGC	4	AT3G46140	AT3G45790	Protein_kinase_superfamily_protein;(source:Araport11)	Protein_kinase_superfamily_protein;(source:Araport11)
Lb/AsCas12a_target841171_+	Chr3	16725236	16725263	-	TTTAATGTCGGTAACCAAGCTCTCAAA	Chr3	16730596	16730623	-	TTTAATGTCGGTAACCAAGCTCTCAAA	perfect	AT3G45570	AT3G45580	RING/U-box_protein_with_C6HC-type_zinc_finger_domain-containing_protein;(source:Araport11)	RING/U-box_protein_with_C6HC-type_zinc_finger;(source:Araport11)
Lb/AsCas12a_target497145_+	Chr5	2488807	2488834	-	TTTAATGTTAGGGTTGAGTTTGTAGGA	Chr5	24648992	24649019	+	TTTAATGTTAGGGTTGAGTTTGTGGGA	24	AT5G07800	AT5G61290	Flavin-binding_monooxygenase_family_protein;(source:Araport11)	Flavin-binding_monooxygenase_family_protein;(source:Araport11)
Lb/AsCas12a_target239639_-	Chr5	19062388	19062415	+	TTTAATGTTCGCTAAAGCAGTTGTTAA	Chr5	19059733	19059760	+	TTTAATGTTCGCTAAAGCAGTTTTTAA	23	AT5G46960	AT5G46950	Pectin_methylesterase_inhibitor_that_is_involved_in_resistance_to_Botrytis_cinerea._Affects_PME_activity_during_infection_to_prevent_disease.	Plant_invertase/pectin_methylesterase_inhibitor_superfamily_protein;(source:Araport11)
Lb/AsCas12a_target863039_-	Chr1	17459919	17459946	-	TTTAATGTTGAATATTCCTAACCATTC	Chr1	17469115	17469142	-	TTTAATGTTGAATATTCCTAACCATTC	perfect	AT1G47550	AT1G47560	Encodes_a_member_of_the_exocyst_complex_gene_family._The_exocyst_is_a_protein_complex_involved_in_tethering_vesicles_to_the_plasma_membrane_during_regulated_or_polarized_secretion._It_binds_phosphoinositide_lipids.	Encodes_a_member_of_the_exocyst_complex_gene_family._The_exocyst_is_a_protein_complex_involved_in_tethering_vesicles_to_the_plasma_membrane_during_regulated_or_polarized_secretion.
Lb/AsCas12a_target813939_-	Chr2	1275399	1275426	-	TTTAATGTTGTTGATGAAGAACTTTCT	Chr2	1261962	1261989	-	TTTAATGTTGTTGATGAAGAACTTCCT	25	AT2G04020	AT2G03980	GDSL-motif_esterase/acyltransferase/lipase._Enzyme_group_with_broad_substrate_specificity_that_may_catalyze_acyltransfer_or_hydrolase_reactions_with_lipid_and_non-lipid_substrates.	GDSL-motif_esterase/acyltransferase/lipase._Enzyme_group_with_broad_substrate_specificity_that_may_catalyze_acyltransfer_or_hydrolase_reactions_with_lipid_and_non-lipid_substrates.
Lb/AsCas12a_target138862_-	Chr1	2783303	2783330	-	TTTAATGTTTCCATCAGTTGCTGGAGT	Chr1	20376435	20376462	+	TTTAATGTTTCCATCAGTTGCTGGAGT	perfect	AT1G08730	AT1G54560	Encodes_a_class_XI_myosin_that_is_involved_in_organelle_motility,_actin_organization,_and_optimal_growth_of_pollen_tubes.	Encodes_a_class_XI_myosin_that_is_involved_in_organelle_motility,_actin_organization,_and_optimal_growth_of_pollen_tubes.
Lb/AsCas12a_target233559_+	Chr2	2958053	2958080	+	TTTAATTATTTAGACAAGGATTCTGAA	Chr3	15879245	15879272	-	TTTAATTATTTAGACAAGGATTCTGAA	perfect	AT2G07140	AT3G44120	F-box_and_associated_interaction_domains-containing_protein;(source:Araport11)	F-box_and_associated_interaction_domains-containing_protein;(source:Araport11)
Lb/AsCas12a_target599705_+	Chr3	22224683	22224710	-	TTTAATTCAGGCATTGTTTAGGATTGT	Chr3	22560694	22560721	+	TTTAATTCAGGCATTGTTTAGGATTGT	perfect	AT3G60160	AT3G60970	member_of_MRP_subfamily	member_of_MRP_subfamily
Lb/AsCas12a_target513019_-	Chr3	17738910	17738937	+	TTTAATTCAGTGGGTCGATAAAGCCAA	Chr3	17747868	17747895	+	TTTAATTCAGTGGGTCGATAAAGCCAA	perfect	AT3G48050	AT3G48060	Encodes_a_large_protein_with_N-terminal_bromo-adjacent_homology_(BAH)_and_transcription_elongation_factor_S-II_(TFS2N)_domains_and_two_C-terminal_GW_(glycine_and_tryptophan)_repeats._It_is_nuclear_and_colocalizes_with_the_processing-body_component_DCP1_in_the_cytoplasm._SOU_is_a_component_of_the_miRNA_pathway_and_is_involved_in_translational_repression.	BAH_and_TFIIS_domain-containing_protein;(source:Araport11)
Lb/AsCas12a_target550812_-	Chr3	17745995	17746022	+	TTTAATTCATTGCTTTGCCAAGACTCG	Chr3	17737034	17737061	+	TTTAATTCATTGCTTTGCCAAGACTCA	27	AT3G48060	AT3G48050	BAH_and_TFIIS_domain-containing_protein;(source:Araport11)	Encodes_a_large_protein_with_N-terminal_bromo-adjacent_homology_(BAH)_and_transcription_elongation_factor_S-II_(TFS2N)_domains_and_two_C-terminal_GW_(glycine_and_tryptophan)_repeats._It_is_nuclear_and_colocalizes_with_the_processing-body_component_DCP1_in_the_cytoplasm._SOU_is_a_component_of_the_miRNA_pathway_and_is_involved_in_translational_repression.
Lb/AsCas12a_target859454_-	Chr5	3264491	3264518	-	TTTAATTCGGAGCCTCCGCTCATCCAT	Chr4	442292	442319	-	TTTAACTCGGAGCCTCCGCTCATCCAT	6	AT5G10370	AT4G01020	helicase_domain-containing_protein_/_IBR_domain-containing_protein_/_zinc_finger_protein-like_protein;(source:Araport11)	helicase_domain-containing_protein_/_IBR_domain-containing_protein_/_zinc_finger_protein-like_protein;(source:Araport11)
Lb/AsCas12a_target144337_-	Chr4	14503197	14503224	-	TTTAATTCTACAGACTTCAGTCAGTAT	Chr4	14511976	14512003	-	TTTAATTCTACAGACTTCAGTCAGTAT	perfect	AT4G29550	AT4G29580	hypothetical_protein_(DUF626);(source:Araport11)	Cytidine/deoxycytidylate_deaminase_family_protein;(source:Araport11)
Lb/AsCas12a_target231447_-	Chr5	13490989	13491016	+	TTTAATTCTTCGTATTGCAAAGTTTCC	Chr5	13490420	13490447	+	TTTAATTCTTCGTATTGCATAGTTTCC	20	AT5G35230	AT5G35230	hypothetical_protein;(source:Araport11)	hypothetical_protein;(source:Araport11)
Lb/AsCas12a_target1036439_-	Chr1	28797018	28797045	+	TTTAATTCTTTCTTAACCACAGGCTGA	Chr1	28834416	28834443	+	TTTAATTCTTTCTTAACCACAGGCTGA	perfect	AT1G76720	AT1G76810	eukaryotic_translation_initiation_factor_2_(eIF-2)_family_protein;(source:Araport11)	eukaryotic_translation_initiation_factor_2_(eIF-2)_family_protein;(source:Araport11)
Lb/AsCas12a_target711409_+	Chr4	18107585	18107612	-	TTTAATTGAACAAGCTTATGACAATCC	Chr1	30121373	30121400	+	TTTGATTGAACAAGCTTATGACAATCC	4	AT4G38780	AT1G80070	pre-mRNA-processing-splicing_factor-like_protein;(source:Araport11)	Encodes_a_factor_that_influences_pre-mRNA_splicing_and_is_required_for_embryonic_development._Mutations_result_in_an_abnormal_suspensor_and_embryo_lethality._The_mRNA_is_cell-to-cell_mobile.
Lb/AsCas12a_target14811_+	Chr1	1902405	1902432	+	TTTAATTGAAGGTGTCGATGCATCCAT	Chr5	8741504	8741531	+	TTTAATTGAAGGTGTCGATGCATCCAT	perfect	AT1G06220	AT5G25230	Encodes_a_protein_with_similarity_to_splicing_factor_Snu114._Snu114_is_thought_to_be_involved_in_activation_of_the_splicosome._Loss_of_GFA1_function_results_in_reduced_female_fertility._Approximately_50%_of_ovules_abort_due_to_defects_in_the_female_gametophyte._In_mutant_gametophytes_antipodal_cells_express_egg_cell_markers_suggesting_a_defect_in_specification_of_cell_fate.GFA1_is_also_required_t…	Ribosomal_protein_S5/Elongation_factor_G/III/V_family_protein;(source:Araport11)
Lb/AsCas12a_target623898_-	Chr5	16052073	16052100	-	TTTAATTGACTATACCTCAGAGCAATG	Chr5	14839705	14839732	+	TTTAATTGACTATACCTGAGAGCAATG	18	AT5G40120	AT5G37415	AGAMOUS-like_76;(source:Araport11)	Encodes_a_MADS-box_gene_AGL105_(AGAMOUS-LIKE_105)._Note_that_previous_reports_(Plant_Cell_2003,15:1538;_PNAS_2003,_100:13407)_have_incorrectly_named_AT5G37420_as_AGL105._Current_nomenclature_is_based_on_Plant_Cell_2003,_15:1538_where_the_GenBank_accession_number_given_for_AGL105_is_AY141227_(Supplemental_Table_3),_which_corresponds_to_AT5G37415.
Lb/AsCas12a_target623898_-	Chr5	16052073	16052100	-	TTTAATTGACTATACCTCAGAGCAATG	Chr5	16079141	16079168	+	TTTAATTGACTATACCTAAGAGCAATG	18	AT5G40120	AT5G40220	AGAMOUS-like_76;(source:Araport11)	AGAMOUS-like_43;(source:Araport11)
Lb/AsCas12a_target542569_-	Chr5	15907093	15907120	-	TTTAATTGACTATACCTGAGAGCGATG	Chr5	14839705	14839732	+	TTTAATTGACTATACCTGAGAGCAATG	24	AT5G39750	AT5G37415	AGAMOUS-like_81;(source:Araport11)	Encodes_a_MADS-box_gene_AGL105_(AGAMOUS-LIKE_105)._Note_that_previous_reports_(Plant_Cell_2003,15:1538;_PNAS_2003,_100:13407)_have_incorrectly_named_AT5G37420_as_AGL105._Current_nomenclature_is_based_on_Plant_Cell_2003,_15:1538_where_the_GenBank_accession_number_given_for_AGL105_is_AY141227_(Supplemental_Table_3),_which_corresponds_to_AT5G37415.
Lb/AsCas12a_target556281_-	Chr1	1923883	1923910	-	TTTAATTGAGCTAACATACTTCCCATC	Chr1	1928056	1928083	-	TTTAATTGAGCTAACATACTTCCCATC	perfect	AT1G06290	AT1G06310	Encodes_an_acyl-CoA_oxidase_with_specificity_for_medium_chain_fatty_acids._The_mRNA_is_cell-to-cell_mobile.	Encodes_a_putative_acyl-CoA_oxidase._However,_no_transcripts_have_been_detected_for_this_gene_and_no_altered_phenotypes_have_been_detected_in_plants_mutant_for_this_gene._This_suggests_that_ACX6_does_not_significantly_contribute_to_seedling_beta-oxidation_of_fatty_acids_or_indole-3-butyric_acid_in_vivo.
Lb/AsCas12a_target630932_-	Chr1	20801093	20801120	-	TTTAATTGATCCAATTGCTCCATACCT	Chr4	137650	137677	-	TTTAATTGATCCAATTGCTCCATACCT	perfect	AT1G55660	AT4G00315	FOF2,_is_the_F-box_protein_family._Overexpression_of_FOF2_results_in_delayed_transitions_to_flowering_under_both_LD_and_SD_conditions.	Member_of_a_family_of_F-Box_proteins._May_function_redundantly_with_FOF2_to_negatively_regulate_FLC_and_flowering.
Lb/AsCas12a_target260797_+	Chr1	22312330	22312357	+	TTTAATTGATGGAAAGATATACGTAAC	Chr1	6917511	6917538	+	TTTACTTGATGGAAAGATATACGTAAC	5	AT1G60570	AT1G19930	Galactose_oxidase/kelch_repeat_superfamily_protein;(source:Araport11)	Galactose_oxidase/kelch_repeat_superfamily_protein;(source:Araport11)
Lb/AsCas12a_target316294_-	Chr3	2720510	2720537	+	TTTAATTGATTCCAGTAATACACTCAC	Chr3	2725383	2725410	-	TTTAATTGATTCCAGTAATACACTCAC	perfect	AT3G08943	AT3G08947	ARM_repeat_superfamily_protein;(source:Araport11)	ARM_repeat_superfamily_protein;(source:Araport11)
Lb/AsCas12a_target256573_+	Chr4	10533839	10533866	+	TTTAATTGCACCAATAGCAGATAACGA	Chr4	10560154	10560181	+	TTTAATTGCACCAATAGCAGATAACGA	perfect	AT4G19260	AT4G19340	Galactose_oxidase/kelch_repeat_superfamily_protein;(source:Araport11)	SCD6_protein-like_protein;(source:Araport11)
Lb/AsCas12a_target459405_+	Chr4	12295455	12295482	-	TTTAATTGGAGGATATTACGATGCTGG	Chr4	6144645	6144672	-	TTTGATTGGAGGATATTACGATGCTGG	4	AT4G23560	AT4G09740	glycosyl_hydrolase_9B15;(source:Araport11)	glycosyl_hydrolase_9B14;(source:Araport11)
Lb/AsCas12a_target726588_+	Chr1	17431203	17431230	-	TTTAATTGGATAAGAGATGTTCAAGCT	Chr2	19071828	19071855	+	TTTAATTGGATAAGAGATGTTCAAGCT	perfect	AT1G47497	AT2G46460	Polynucleotidyl_transferase,_ribonuclease_H-like_superfamily_protein;(source:Araport11)	Polynucleotidyl_transferase,_ribonuclease_H-like_superfamily_protein;(source:Araport11)
Lb/AsCas12a_target569021_-	Chr1	17337978	17338005	-	TTTAATTGGCTCCATGTTGGTAATGAA	Chr2	11180616	11180643	-	TTTAATTGGCTCCATGTTGGTAATGAA	perfect	AT1G47290	AT2G26260	Encodes_an_enzyme_with_3&#946;-hydroxysteroid_dehydrogenase/C4-decarboxylase_activity_<i>in_vitro</i>._The_activity_of_the_enzyme_was_determined_using_microsomal_extracts_of_yeast_overexpressing_the_<i>Arabidopsis</i>_gene._Cytosolic_fractions_failed_to_be_associated_to_the_activity,_leading_to_the_speculation_that_the_enzyme_is_membrane-bound.	Encodes_an_enzyme_with_3&#946;-hydroxysteroid_dehydrogenase/C4-decarboxylase_activity_<i>in_vitro</i>._The_activity_of_the_enzyme_was_determined_using_microsomal_extracts_of_yeast_overexpressing_the_<i>Arabidopsis</i>_gene._Cytosolic_fractions_failed_to_be_associated_to_the_activity,_leading_to_the_speculation_that_the_enzyme_is_membrane-bound.
Lb/AsCas12a_target340666_-	Chr2	11714395	11714422	-	TTTAATTGGTGGACTATAAGTTGGTGT	Chr2	11714647	11714674	-	TTTAATTGGTGGACTATAAGTTGGTGT	perfect	AT2G27380	AT2G27380	Encodes_an_extensin_like_gene_involved_in_seed_germination.	Encodes_an_extensin_like_gene_involved_in_seed_germination.
Lb/AsCas12a_target340666_-	Chr2	11714395	11714422	-	TTTAATTGGTGGACTATAAGTTGGTGT	Chr2	11714797	11714824	-	TTTAATTGGTGGACTATAAGTTGGTGT	perfect	AT2G27380	AT2G27380	Encodes_an_extensin_like_gene_involved_in_seed_germination.	Encodes_an_extensin_like_gene_involved_in_seed_germination.
Lb/AsCas12a_target998108_-	Chr5	14836946	14836973	-	TTTAATTTCATAGAGAGAGTCGAGAGA	Chr4	9311646	9311673	-	TTTGATTTCATAGAGAGAGTCGAGAGA	4	AT5G37410	AT4G16530	hypothetical_protein_(DUF577);(source:Araport11)	hypothetical_protein;(source:Araport11)
Lb/AsCas12a_target543749_+	Chr3	15882527	15882554	+	TTTAATTTCTCCACGGAAATATCCATG	Chr3	6294679	6294706	+	TTTGATTTCTCCACGGAAATATCCATG	4	AT3G44130	AT3G18340	F-box_and_associated_interaction_domains-containing_protein;(source:Araport11)	F-box_and_associated_interaction_domains-containing_protein;(source:Araport11)
Lb/AsCas12a_target611397_-	Chr4	17169732	17169759	+	TTTAATTTCTTCCAGTTCTTTTTCTAA	Chr4	17165576	17165603	+	TTTAAATTCTTCCAGTTCTTTTTCTAA	6	AT4G36290	AT4G36280	R-protein-interacting_protein_that_localizes_to_endosomes_and_functions_in_resistance_gene?mediated_immunity._Belongs_to_the_conserved_Microrchidia_(MORC)_adenosine_triphosphatase_(ATPase)_family,_predicted_to_catalyze_alterations_in_chromosome_superstructure._Required_for_heterochromatin_condensation_and_gene_silencing.	Histidine_kinase-,_DNA_gyrase_B-,_and_HSP90-like_ATPase_family_protein;(source:Araport11)
Lb/AsCas12a_target390623_-	Chr4	9536893	9536920	+	TTTAATTTTATTGCCTCTATATGATCC	Chr4	9550258	9550285	+	TTTAATTTTATTGCCTCTATATGATCC	perfect	AT4G16940	AT4G16960	Disease_resistance_protein_(TIR-NBS-LRR_class)_family;(source:Araport11)	disease_resistance_protein_(TIR-NBS-LRR_class);(source:Araport11)
Lb/AsCas12a_target855465_-	Chr1	21794870	21794897	-	TTTAATTTTCGACAATCCCGAATATCG	Chr1	21831128	21831155	-	TTTAATTTTCGACAATCCCGAATATCG	perfect	AT1G58848	AT1G59218	Disease_resistance_protein_(CC-NBS-LRR_class)_family;(source:Araport11)	Disease_resistance_protein_(CC-NBS-LRR_class)_family;(source:Araport11)
Lb/AsCas12a_target598532_-	Chr1	17460756	17460783	-	TTTAATTTTTCTAGTTCTGCTCGTTTC	Chr1	17469954	17469981	-	TTTAATTTTTCTAGTTCTGCTCGTTTC	perfect	AT1G47550	AT1G47560	Encodes_a_member_of_the_exocyst_complex_gene_family._The_exocyst_is_a_protein_complex_involved_in_tethering_vesicles_to_the_plasma_membrane_during_regulated_or_polarized_secretion._It_binds_phosphoinositide_lipids.	Encodes_a_member_of_the_exocyst_complex_gene_family._The_exocyst_is_a_protein_complex_involved_in_tethering_vesicles_to_the_plasma_membrane_during_regulated_or_polarized_secretion.
Lb/AsCas12a_target700722_+	Chr5	23912188	23912215	-	TTTACAAAAAAAAGAAGTATGCAGAGG	Chr5	23908938	23908965	-	TTTACAAGAAAAAGAAGTATGCAGAGG	8	AT5G59270	AT5G59260	Concanavalin_A-like_lectin_protein_kinase_family_protein;(source:Araport11)	Concanavalin_A-like_lectin_protein_kinase_family_protein;(source:Araport11)
Lb/AsCas12a_target289264_+	Chr2	9884865	9884892	+	TTTACAAAAAACGACATTGTTTTCGCC	Chr2	9877460	9877487	+	TTTACAAAAAACGACATTGTTTTGGCC	24	AT2G23220	AT2G23190	member_of_CYP81D	member_of_CYP81D
Lb/AsCas12a_target698986_+	Chr5	19860935	19860962	+	TTTACAAAACCCGAACCCTCTTAGGCA	Chr5	19862506	19862533	+	TTTACAAAACCCGAACCCTCTTAGGCA	perfect	AT5G48980	AT5G48990	Galactose_oxidase/kelch_repeat_superfamily_protein;(source:Araport11)	encodes_an_F-box_protein_that_interacts_with_SKP1_and_likely_to_be_involved_in_ubiquitin-mediated_protein_degradation.
Lb/AsCas12a_target824144_+	Chr2	7915143	7915170	-	TTTACAAAAGAGTTGGTAAAGCTTGGA	Chr2	7918458	7918485	-	TTTACAAAAGAGTTGGTAAAGCTTGGA	perfect	AT2G18190	AT2G18193	P-loop_containing_nucleoside_triphosphate_hydrolases_superfamily_protein;(source:Araport11)	P-loop_containing_nucleoside_triphosphate_hydrolases_superfamily_protein;(source:Araport11)
Lb/AsCas12a_target909478_+	Chr5	7896562	7896589	-	TTTACAAAAGCTAACCCAAAGGCGAAT	Chr5	2704555	2704582	+	TTTGGAAAAGCTAACCCAAAGGCGAAT	4,5	AT5G23430	AT5G08390	One_of_four_katanin_p80_subunits._Involved_in_targeting_of_katanin_complex_to_crossover_and_branch_points_to_properly_sever_microtubules.	One_of_four_katanin_p80_subunits._Involved_in_targeting_of_katanin_complex_to_crossover_and_branch_points_to_properly_sever_microtubules.
Lb/AsCas12a_target632937_-	Chr2	1726252	1726279	-	TTTACAAAAGTGCTTCTCTGTGAATCT	Chr3	8025674	8025701	+	TTTACGAAAGTGCTTCTCTGTGAATCT	6	AT2G04920	AT3G22700	F-box_and_associated_interaction_domains-containing_protein;(source:Araport11)	F-box_and_associated_interaction_domains-containing_protein;(source:Araport11)
Lb/AsCas12a_target502397_-	Chr2	16004341	16004368	-	TTTACAAAATAACCACTAGGAGTAGAT	Chr2	16008618	16008645	-	TTTACAAAATAACCACTAGGAGTAGAT	perfect	AT2G38195	AT2G38220	RING/U-box_superfamily_protein;(source:Araport11)	RING/U-box_superfamily_protein;(source:Araport11)
Lb/AsCas12a_target13161_-	Chr3	9083788	9083815	+	TTTACAAAATGCTCTGCTTGCTGATCT	Chr3	9095047	9095074	+	TTTACAAAATGCTCTGCTTGCTGATCT	perfect	AT3G24870	AT3G24880	Helicase/SANT-associated,_DNA_binding_protein;(source:Araport11)	Encodes_a_nuclear_localized_protein_of_unknown_function_that_interacts_with_components_of_the_NuA4_histone_acetyltransferase_complex._I
Lb/AsCas12a_target892948_-	Chr1	13158598	13158625	+	TTTACAAACCGGACAAAAGGATCTACA	Chr1	13163173	13163200	+	TTTACAAACCGGACAAAAGGATCTACA	perfect	AT1G35625	AT1G35630	RING/U-box_superfamily_protein;(source:Araport11)	Protease-associated_(PA)_RING/U-box_zinc_finger_family_protein;(source:Araport11)
Lb/AsCas12a_target477407_+	Chr5	3573801	3573828	-	TTTACAAACTAATGACCATGCCTACTA	Chr5	3559925	3559952	-	TTTACAAACTAATGACCATGCCCACTA	23	AT5G11210	AT5G11180	member_of_Putative_ligand-gated_ion_channel_subunit_family	member_of_Putative_ligand-gated_ion_channel_subunit_family
Lb/AsCas12a_target389860_-	Chr2	11546623	11546650	-	TTTACAAACTTCCATCATCTTCAACAT	Chr3	7262256	7262283	+	TTTACAAACTTCCATCATCTTCAACAT	perfect	AT2G27050	AT3G20770	ethylene-insensitive3-like1_(EIL1)_The_mRNA_is_cell-to-cell_mobile.	Encodes_EIN3_(ethylene-insensitive3),_a_nuclear_transcription_factor_that_initiates_downstream_transcriptional_cascades_for_ethylene_responses._EIN3_interacts_with_MYC2,_MYC3_and_MYC4_to_inhibit_jasmonate-induced_expression_of_wound-responsive_genes_and_herbivory-inducible_genes,_and_plant_defense_against_generalist_herbivores.
Lb/AsCas12a_target63047_+	Chr4	11584993	11585020	-	TTTACAAAGAAGTTCGAGGAAGGGACT	Chr4	11587923	11587950	-	TTTACAAAGAAGTTCGAGGAAGGGACT	perfect	AT4G21830	AT4G21840	methionine_sulfoxide_reductase_B7;(source:Araport11)	methionine_sulfoxide_reductase_B8;(source:Araport11)
Lb/AsCas12a_target194726_+	Chr5	20271891	20271918	-	TTTACAAAGATACATGTACGTAGTGGT	Chr5	20261590	20261617	-	TTTACAAAGATACATGTACGAAGTGGT	21	AT5G49870	AT5G49850	Mannose-binding_lectin_superfamily_protein;(source:Araport11)	Mannose-binding_lectin_superfamily_protein;(source:Araport11)
Lb/AsCas12a_target48424_-	Chr4	7283627	7283654	+	TTTACAAAGATCTCTTCAGATTTGGTT	Chr4	7281801	7281828	+	TTTACAAAGATCTCTTCAGATTTGGTA	27	AT4G12220	AT4G12210	hypothetical_protein;(source:Araport11)	RING/U-box_superfamily_protein;(source:Araport11)
Lb/AsCas12a_target534593_+	Chr2	8848991	8849018	-	TTTACAAAGGAACCACCAAAAAGATGA	Chr2	8846726	8846753	-	TTTACAAAGGAACCACCAAGAAGATGA	20	AT2G20560	AT2G20550	DNAJ_heat_shock_family_protein;(source:Araport11)	HSP40/DnaJ_peptide-binding_protein;(source:Araport11)
Lb/AsCas12a_target104592_+	Chr1	23297895	23297922	+	TTTACAAAGGATTCGAAGATGTAAATA	Chr1	23418234	23418261	+	TTTACAAAGGATTCGAAGATGTAAATA	perfect	AT1G62900	AT1G63140	S-adenosyl-L-methionine-dependent_methyltransferases_superfamily_protein;(source:Araport11)	O-methyltransferase_family_protein;(source:Araport11)
Lb/AsCas12a_target669325_-	Chr2	739610	739637	-	TTTACAAAGGTGCGAACGCTACAAGTT	Chr2	843977	844004	+	TTTACAAAGGTGCGAACACTACAAGTT	18	AT2G02660	AT2G02890	F-box_associated_ubiquitination_effector_family_protein;(source:Araport11)	F-box_family_protein;(source:Araport11)
Lb/AsCas12a_target810973_-	Chr1	23389343	23389370	+	TTTACAAAGTCCATCTAACAGAGTGTT	Chr1	23508739	23508766	-	TTTACAAAGTCCATCTAACAGAGTGTT	perfect	AT1G63080	AT1G63400	Transacting_siRNA_generating_locus._Is_targeted_by_TAS2-derived_ta-siR2140_for_cleavage.	Pentatricopeptide_repeat_(PPR)_superfamily_protein;(source:Araport11)
Lb/AsCas12a_target292279_+	Chr2	1900271	1900298	-	TTTACAAAGTCGTGTGGACATTTCAGG	Chr2	1914098	1914125	-	TTTACAAAGTCGTGTGGACATTTCAGG	perfect	AT2G05230	AT2G05250	DNAJ_heat_shock_N-terminal_domain-containing_protein;(source:Araport11)	DNAJ_heat_shock_N-terminal_domain-containing_protein;(source:Araport11)
Lb/AsCas12a_target292279_+	Chr2	1900271	1900298	-	TTTACAAAGTCGTGTGGACATTTCAGG	Chr5	13923022	13923049	-	TTTACAAAGTCGTGTGGACATTTCAGG	perfect	AT2G05230	AT5G35753	DNAJ_heat_shock_N-terminal_domain-containing_protein;(source:Araport11)	DnaJ_heat_shock_amino-terminal_domain_protein_(DUF3444);(source:Araport11)
Lb/AsCas12a_target647490_-	Chr5	21248305	21248332	+	TTTACAAATCCTTTTAGGATTACGTCC	Chr1	1151762	1151789	+	TTTACAACTCCTTTTAGGATTACGTCC	8	AT5G52330	AT1G04300	TRAF-like_superfamily_protein;(source:Araport11)	Encodes_MUSE13,_a_TRAF_domain_protein._Regulates_the_turnover_of_nucleotide-binding_domain_and_leucine-rich_repeat-containing_(NLR)_immune_receptors_SNC1_and_RPS2._Loss_of_both_MUSE13_and_MUSE14_leads_to_enhanced_pathogen_resistance,_NLR_accumulation,_and_autoimmunity.In_addition,_MUSE13/14_physically_interact_with_ATG6_and_appear_to_regulate_ATG6_ubiquitination_and_thus_formation_of_autophagosom…
Lb/AsCas12a_target580076_-	Chr1	18223393	18223420	-	TTTACAAATGCTCTGGAATTCTTCCTT	Chr1	2543773	2543800	+	TTTACAAATGCTCTGGAACTCTTCCTT	19	AT1G49250	AT1G08130	ATP-dependent_DNA_ligase;(source:Araport11)	Encodes_the_Arabidopsis_DNA_ligase_1_that_provides_the_major_DNA_ligase_activity_in_cells_and_plays_a_key_role_in_both_DNA_replication_and_excision_repair_pathways._In_addition,_it_is_an_important_component_of_the_active_DNA_demethylation_machinery_and_is_indispensable_for_cell_viability._AtLIG1_expresses_one_major_and_two_minor_mRNA_transcripts_differing_only_in_the_length_of_the_5'_untranslated…
Lb/AsCas12a_target594016_-	Chr1	14999890	14999917	+	TTTACAAATGCTGGATTTGGGATGTTT	Chr3	11827880	11827907	+	TTTACAAATGCTGGATTTGGGATGTTT	perfect	AT1G40087	AT3G30200	Plant_transposase_(Ptta/En/Spm_family);(source:Araport11)	Plant_transposase_(Ptta/En/Spm_family);(source:Araport11)
Lb/AsCas12a_target185041_+	Chr3	3491225	3491252	-	TTTACAAATGTTACTATGGAGTCTGAT	Chr3	2594952	2594979	-	TTTACAAATGTTACTATGGAGTCTGAC	27	AT3G11130	AT3G08530	CHC1_heavy_chain_subunit_of_clathrin._Involved_in_vesicle_mediated_trafficking._Mutants_show_reduced_rates_of_endocytosis_and_defects_clathrin_mediated_exocytosis._Mutants_also_have_increased_dehydration_tolerance_which_may_be_related_to_the_overall_slower_stomatal_aperture_dynamics._Overall_growth_is_affected.	CHC2_heavy_chain_subunit_of_clathrin._Involved_in_vesicle_mediated_trafficking._Mutants_show_reduced_rates_of_endocytosis_and_defects_clathrin_mediated_exocytosis_Mutants_have_increased_drought_tolerance_due_to_defects_in_stomatal_movement.
Lb/AsCas12a_target973466_+	Chr1	8770497	8770524	+	TTTACAACAGAGACATTTGGTCTGCGT	Chr1	8784876	8784903	+	TTTACAACAGAGACATTTGGTCTGCGT	perfect	AT1G24800	AT1G24881	F-box_family_protein;(source:Araport11)	F-box_family_protein;(source:Araport11)
Lb/AsCas12a_target973466_+	Chr1	8770497	8770524	+	TTTACAACAGAGACATTTGGTCTGCGT	Chr1	8807405	8807432	+	TTTACAACAGAGACATTTGGTCTGCGT	perfect	AT1G24800	AT1G25055	F-box_family_protein;(source:Araport11)	F-box_family_protein;(source:Araport11)
Lb/AsCas12a_target973466_+	Chr1	8770497	8770524	+	TTTACAACAGAGACATTTGGTCTGCGT	Chr1	8836161	8836188	+	TTTACAACAGAGACATTTGGTCTGCGT	perfect	AT1G24800	AT1G25211	F-box_family_protein;(source:Araport11)	F-box_family_protein;(source:Araport11)
Lb/AsCas12a_target250734_+	Chr5	14245529	14245556	-	TTTACAACAGAGAGATTTGGACCGCGT	Chr5	14437040	14437067	+	TTTACAACAGAGAGATTTGGACCGCGT	perfect	AT5G36200	AT5G36730	F-box_and_associated_interaction_domains-containing_protein;(source:Araport11)	F-box_and_associated_interaction_domains-containing_protein;(source:Araport11)
Lb/AsCas12a_target250734_+	Chr5	14245529	14245556	-	TTTACAACAGAGAGATTTGGACCGCGT	Chr5	14496340	14496367	+	TTTACAACAGAGAGATTTGGACCGCGT	perfect	AT5G36200	AT5G36820	F-box_and_associated_interaction_domains-containing_protein;(source:Araport11)	F-box_and_associated_interaction_domains-containing_protein;(source:Araport11)
Lb/AsCas12a_target770242_+	Chr3	21264884	21264911	-	TTTACAACAGTCTGGTGTTTCCCAGTG	Chr3	21273208	21273235	-	TTTACAACAGTCTGGTGTTTCCCAGTG	perfect	AT3G57460	AT3G57470	catalytic/_metal_ion_binding_/_metalloendopeptidase/_zinc_ion_binding_protein;(source:Araport11)	Insulinase_(Peptidase_family_M16)_family_protein;(source:Araport11)
Lb/AsCas12a_target114996_+	Chr4	12294383	12294410	-	TTTACAACGGGGCAAATGACTTGGCAA	Chr4	6143453	6143480	-	TTTACAACGGGGCAAATGACTTGGAAA	25	AT4G23560	AT4G09740	glycosyl_hydrolase_9B15;(source:Araport11)	glycosyl_hydrolase_9B14;(source:Araport11)
Lb/AsCas12a_target268815_+	Chr3	7751864	7751891	+	TTTACAACGTCTCGTTTGGTTCCCTTT	Chr4	11095047	11095074	+	TTTACAACGTCTCGTTTGGTTCCCTTT	perfect	AT3G22000	AT4G20680	cysteine-rich_repeat_secretory_protein,_putative_(DUF26);(source:Araport11)	cysteine-rich_repeat_secretory_protein,_putative_(DUF26);(source:Araport11)
Lb/AsCas12a_target936065_+	Chr1	8389214	8389241	+	TTTACAACTCTCCACCACCACCATACT	Chr1	8389064	8389091	+	TTTACAATTCTCCACCACCACCATACT	8	AT1G23720	AT1G23720	Proline-rich_extensin-like_family_protein;(source:Araport11)	Proline-rich_extensin-like_family_protein;(source:Araport11)
Lb/AsCas12a_target257534_+	Chr4	5765913	5765940	+	TTTACAACTCTGATTCACGGATGATAT	Chr4	8147486	8147513	+	TTTACAACTCTGATTCACGGATGATAT	perfect	AT4G08990	AT4G14140	DNA_(cytosine-5-)-methyltransferase_family_protein;(source:Araport11)	This_gene_is_predicted_to_encode_a_DNA_methyltransferase._A_plant_line_expressing_an_RNAi_construct_directed_against_DMT2_has_reduced_agrobacterium-mediated_tumor_formation.
Lb/AsCas12a_target488940_-	Chr3	11595176	11595203	+	TTTACAACTTCATTCTGACCAGCTATA	Chr1	6658908	6658935	+	TTTACAACTTCATTCTGACCAGCTGTA	25	AT3G29763	AT1G19260	General_transcription_factor_2-related_zinc_finger_protein;(source:Araport11)	TTF-type_zinc_finger_protein_with_HAT_dimerization_domain-containing_protein;(source:Araport11)
Lb/AsCas12a_target378759_-	Chr1	6658908	6658935	+	TTTACAACTTCATTCTGACCAGCTGTA	Chr4	6105081	6105108	-	TTTACAACTTCATTCTGACCAGCTGTA	perfect	AT1G19260	AT4G09660	TTF-type_zinc_finger_protein_with_HAT_dimerization_domain-containing_protein;(source:Araport11)	zinc_finger_MYM-type-like_protein;(source:Araport11)
Lb/AsCas12a_target344437_+	Chr1	23386595	23386622	-	TTTACAACTTTGGTTCATGGGCTTTTT	Chr1	23390186	23390213	-	TTTACAACTTTGGTTCATGGGCTTTTT	perfect	AT1G63070	AT1G63080	pentatricopeptide_(PPR)_repeat-containing_protein;(source:Araport11)	Transacting_siRNA_generating_locus._Is_targeted_by_TAS2-derived_ta-siR2140_for_cleavage.
Lb/AsCas12a_target706308_+	Chr1	23714980	23715007	-	TTTACAAGAACAGTTTCTTTCAAAGGT	Chr1	23709631	23709658	-	TTTACAAGAACAGTTTCTTGCAAAGGT	20	AT1G63880	AT1G63870	Encodes_a_TIR-NBS-LRR_class_of_disease_resistance_protein_effective_against_Leptosphaeria_maculans._The_mRNA_is_cell-to-cell_mobile.	Disease_resistance_protein_(TIR-NBS-LRR_class)_family;(source:Araport11)
Lb/AsCas12a_target869205_+	Chr3	23212108	23212135	+	TTTACAAGAATCTCATCAAAGAGCTAC	Chr3	23215076	23215103	+	TTTACAAGAATCTCATCAAAGAGCTAC	perfect	AT3G62740	AT3G62750	beta_glucosidase_7;(source:Araport11)	Encodes_a_putative_beta_glucosidase,_expressed_in_the_peroxisome.
Lb/AsCas12a_target944288_+	Chr5	16810011	16810038	-	TTTACAAGAATGGTCATGTTGAAATTA	Chr5	10542927	10542954	-	TTTACAAGAATGGTCATGTCGAAATTA	20	AT5G42020	AT5G28540	Luminal_binding_protein_(BiP2)_involved_in_polar_nuclei_fusion_during_proliferation_of_endosperm_nuclei.	Encodes_the_luminal_binding_protein_BiP,_an_ER-localized_member_of_the_HSP70_family._BiP_is_composed_of_an_N-terminal_ATP_binding_domain_and_a_C-terminal_domain_that_binds_to_hydrophobic_patches_on_improperly/incompletely_folded_proteins_in_an_ATP-dependent_manner._Involved_in_polar_nuclei_fusion_during_proliferation_of_endosperm_nuclei.
Lb/AsCas12a_target629471_-	Chr1	9234544	9234571	+	TTTACAAGACTTGAATCTTCACCTGTT	Chr1	9232858	9232885	+	TTTCCAAGACTTGAATCTTCACCTGTT	4	AT1G26720	AT1G26710	transmembrane_protein;(source:Araport11)	transmembrane_protein;(source:Araport11)
Lb/AsCas12a_target302502_+	Chr5	18762458	18762485	-	TTTACAAGAGAGCTTCCTCTCTGAAAT	Chr5	18851723	18851750	+	TTTACAAGAGAGCTTCCTCTCTGAAAT	perfect	AT5G46260	AT5G46490	disease_resistance_protein_(TIR-NBS-LRR_class)_family;(source:Araport11)	Disease_resistance_protein_(TIR-NBS-LRR_class)_family;(source:Araport11)
Lb/AsCas12a_target604300_+	Chr5	18154234	18154261	+	TTTACAAGAGCAAGACATTGGTCTCTT	Chr5	18160979	18161006	+	TTTACAAGAGCAAGACATTGGTCTCTT	perfect	AT5G44960	AT5G44980	F-box/RNI-like/FBD-like_domains-containing_protein;(source:Araport11)	F-box/RNI-like/FBD-like_domains-containing_protein;(source:Araport11)
Lb/AsCas12a_target924337_+	Chr1	21772368	21772395	-	TTTACAAGAGGATGTAATCAACCTCTA	Chr1	21844884	21844911	-	TTTACAAGAGGATGTAATCAACCTCTA	perfect	AT1G58725	AT1G59406	GDSL-motif_esterase/acyltransferase/lipase._Enzyme_group_with_broad_substrate_specificity_that_may_catalyze_acyltransfer_or_hydrolase_reactions_with_lipid_and_non-lipid_substrates.	GDSL-motif_esterase/acyltransferase/lipase._Enzyme_group_with_broad_substrate_specificity_that_may_catalyze_acyltransfer_or_hydrolase_reactions_with_lipid_and_non-lipid_substrates.
Lb/AsCas12a_target924337_+	Chr1	21772368	21772395	-	TTTACAAGAGGATGTAATCAACCTCTA	Chr3	15449594	15449621	+	TTTACAAGAGGATGTAATCAACCTCTA	perfect	AT1G58725	AT3G43550	GDSL-motif_esterase/acyltransferase/lipase._Enzyme_group_with_broad_substrate_specificity_that_may_catalyze_acyltransfer_or_hydrolase_reactions_with_lipid_and_non-lipid_substrates.	GDSL-motif_esterase/acyltransferase/lipase._Enzyme_group_with_broad_substrate_specificity_that_may_catalyze_acyltransfer_or_hydrolase_reactions_with_lipid_and_non-lipid_substrates.
Lb/AsCas12a_target648770_+	Chr3	11881527	11881554	-	TTTACAAGATCTATTTCAAGGGCTGCG	Chr2	4362615	4362642	+	TTTACGAGATCTATTTCAAGGGCTGCG	6	AT3G30230	AT2G11010	myosin_heavy_chain-like_protein;(source:Araport11)	hypothetical_protein;(source:Araport11)
Lb/AsCas12a_target878127_+	Chr1	20256077	20256104	+	TTTACAAGATCTCTGAGCGTGACGGCA	Chr3	22017657	22017684	+	TTTACAAGATCTCTGAGCGTGACGGCA	perfect	AT1G54250	AT3G59600	One_of_two_highly_similar_proteins_that_can_serve_as_non-catalytic_subunits_of_Nuclear_RNA_polymerases_II_and_V;_homologous_to_budding_yeast_RPB8._Probably_redundant_with_At3g59600.	One_of_two_highly_similar_proteins_that_can_serve_as_non-catalytic_subunits_of_Nuclear_RNA_polymerases_II,_IV_and_V;_homologous_to_budding_yeast_RPB8._Probably_redundant_with_At1g54250.
Lb/AsCas12a_target118246_+	Chr3	22729119	22729146	-	TTTACAAGATCTTAATCGTCATGCTGC	Chr1	20842286	20842313	-	TTTGCAAGATCTTAATCGTCATGCTGC	4	AT3G61420	AT1G55750	BSD_domain_(BTF2-like_transcription_factors,_Synapse-associated_proteins_and_DOS2-like_proteins);(source:Araport11)	BSD_domain_(BTF2-like_transcription_factors,_Synapse-associated_proteins_and_DOS2-like_proteins);(source:Araport11)
Lb/AsCas12a_target167357_+	Chr4	8678263	8678290	+	TTTACAAGATGTTTTGGAGCTTGTACA	Chr4	8686212	8686239	+	TTTACAAGATGTTTTGGAGCTTGTACA	perfect	AT4G15215	AT4G15230	pleiotropic_drug_resistance_13;(source:Araport11)	pleiotropic_drug_resistance_2;(source:Araport11)
Lb/AsCas12a_target745697_+	Chr3	22180905	22180932	-	TTTACAAGCAGATGTTAGAAGACGGGT	Chr1	20792494	20792521	-	TTTACGAGCAGATGTTAGAAGACGGGT	6	AT3G60050	AT1G55630	Pentatricopeptide_repeat_(PPR)_superfamily_protein;(source:Araport11)	Pentatricopeptide_repeat_(PPR)_superfamily_protein;(source:Araport11)
Lb/AsCas12a_target543939_+	Chr5	9282593	9282620	+	TTTACAAGCATGCAATGCAACGAATGT	Chr5	9284671	9284698	+	TTTACAAGCATGCAATGCAACGAATGT	perfect	AT5G26692	AT5G26717	Encodes_a_Plant_thionin_family_protein	Encodes_a_Plant_thionin_family_protein
Lb/AsCas12a_target384458_+	Chr1	9084993	9085020	+	TTTACAAGCCTCCTCCATATGTCTATA	Chr1	9085101	9085128	+	TTTACAAGCCTCCTCCATATGTCTATA	perfect	AT1G26250	AT1G26250	Proline-rich_extensin-like_family_protein;(source:Araport11)	Proline-rich_extensin-like_family_protein;(source:Araport11)
Lb/AsCas12a_target384458_+	Chr1	9084993	9085020	+	TTTACAAGCCTCCTCCATATGTCTATA	Chr1	9085155	9085182	+	TTTACAAGCCTCCTCCATATGTCTATA	perfect	AT1G26250	AT1G26250	Proline-rich_extensin-like_family_protein;(source:Araport11)	Proline-rich_extensin-like_family_protein;(source:Araport11)
Lb/AsCas12a_target11535_+	Chr5	6953468	6953495	-	TTTACAAGCTAACCAAGGAGTTCTGTG	Chr5	6895240	6895267	+	TTTACAAGCTAACCAAGGAGTTCTTTG	25	AT5G20550	AT5G20400	2-oxoglutarate_(2OG)_and_Fe(II)-dependent_oxygenase_superfamily_protein;(source:Araport11)	encodes_a_protein_whose_sequence_is_similar_to_flavanone_3_hydroxylase_from_Malus._The_mRNA_is_cell-to-cell_mobile.
Lb/AsCas12a_target901863_+	Chr3	9574373	9574400	-	TTTACAAGCTCGATGCTCTGTTTCAAC	Chr3	9579237	9579264	-	TTTACAAGCTCGATGCTCTGTTTCAAC	perfect	AT3G26170	AT3G26180	putative_cytochrome_P450	putative_cytochrome_P450
Lb/AsCas12a_target650614_+	Chr5	1331660	1331687	+	TTTACAAGCTTTTGTTAAGGAGCTTCT	Chr5	1337140	1337167	+	TTTACAAGCTTTTGTTAAGGAGCTTCT	perfect	AT5G04630	AT5G04660	member_of_CYP77A	encodes_a_protein_with_cytochrome_P450_domain
Lb/AsCas12a_target275388_+	Chr5	16898983	16899010	+	TTTACAAGGAAGATGTGGGTTTACTAC	Chr5	18011417	18011444	+	TTTACAAGGAAGATGTGGGTTTACTAC	perfect	AT5G42260	AT5G44640	beta_glucosidase_12;(source:Araport11)	beta_glucosidase_13;(source:Araport11)
Lb/AsCas12a_target476950_-	Chr1	12182180	12182207	-	TTTACAAGGAGAAAGCGGAGAGCCGCA	Chr1	12179189	12179216	-	TTTACAAGGAGAAAGAGGAGAGCCGCA	16	AT1G33600	AT1G33590	Leucine-rich_repeat_(LRR)_family_protein;(source:Araport11)	Leucine-rich_repeat_(LRR)_family_protein;(source:Araport11)
Lb/AsCas12a_target597724_-	Chr1	12190314	12190341	-	TTTACAAGGAGAAAGTGGAGAGCCACA	Chr1	12192647	12192674	-	TTTACAAGGAGAAAGTGGAGAGCCACA	perfect	AT1G33610	AT1G33612	Leucine-rich_repeat_(LRR)_family_protein;(source:Araport11)	Leucine-rich_repeat_(LRR)_family_protein;(source:Araport11)
Lb/AsCas12a_target667118_+	Chr4	8175108	8175135	-	TTTACAAGGATCACAAGCTTTACTTCC	Chr4	11734941	11734968	+	TTTACAAGGATCACAAGCTTTACTTCT	27	AT4G14165	AT4G22165	F-box_family_protein-like_protein;(source:Araport11)	F-box_protein_(DUF295);(source:Araport11)
Lb/AsCas12a_target138306_+	Chr4	11734941	11734968	+	TTTACAAGGATCACAAGCTTTACTTCT	Chr4	11739229	11739256	+	TTTACAAGGATCACAAGCTTTACTTCT	perfect	AT4G22165	AT4G22180	F-box_protein_(DUF295);(source:Araport11)	F-box_protein_(DUF295);(source:Araport11)
Lb/AsCas12a_target447240_+	Chr4	11019695	11019722	-	TTTACAAGGCATTGTATAAGAGTTTTG	Chr5	17939145	17939172	+	TTTACAAGGCATTGTATAAGAGTTTTG	perfect	AT4G20430	AT5G44530	Subtilase_family_protein;(source:Araport11)	Subtilase_family_protein;(source:Araport11)
Lb/AsCas12a_target654594_+	Chr1	21511267	21511294	+	TTTACAAGGGAGATCGGTTTTCAGTGT	Chr1	21907509	21907536	-	TTTACAAGGGAGATCGGTTTTCAGTGT	perfect	AT1G58090	AT1G59630	F-box_and_associated_interaction_domains-containing_protein;(source:Araport11)	F-box_associated_ubiquitination_effector_family_protein;(source:Araport11)
Lb/AsCas12a_target416568_-	Chr5	18101793	18101820	+	TTTACAAGGGCCTTGGAAAGTAAGAGG	Chr5	18106560	18106587	+	TTTACAAGGGCCTTGGAAAGTAAGAGG	perfect	AT5G44830	AT5G44840	Pectin_lyase-like_superfamily_protein;(source:Araport11)	Pectin_lyase-like_superfamily_protein;(source:Araport11)
Lb/AsCas12a_target614449_+	Chr5	17294149	17294176	+	TTTACAAGGGTTGCACAAGAAGATTTC	Chr1	17307932	17307959	+	TTTACACGGGTTGCACAAGAAGATTTC	7	AT5G43080	AT1G47230	Cyclin_A3;(source:Araport11)	CYCLIN_A3;(source:Araport11)
Lb/AsCas12a_target424176_-	Chr5	2111986	2112013	-	TTTACAAGGTAGTTCACCTTTGATTCT	Chr5	2109977	2110004	-	TTTATAAGGTAGTTCACCTTTGATTCT	5	AT5G06810	AT5G06810	transcription_termination_factor_family_protein;(source:Araport11)	transcription_termination_factor_family_protein;(source:Araport11)
Lb/AsCas12a_target627673_+	Chr2	4661092	4661119	-	TTTACAAGTACATGAGTTTGGAAGAAA	Chr3	16831676	16831703	-	TTTACAAGTACATGAGTTTGGAAGAAA	perfect	AT2G11623	AT3G45800	Plant_protein_1589_of_unknown_function;(source:Araport11)	Plant_protein_1589_of_unknown_function;(source:Araport11)
Lb/AsCas12a_target552359_+	Chr3	21722649	21722676	-	TTTACAAGTCAAAACAAGTTCGTGATA	Chr3	21726149	21726176	-	TTTACAAGTCAAAACAAGTTCGTGATA	perfect	AT3G58740	AT3G58750	Encodes_a_peroxisomal_citrate_synthase_that_is_expressed_in_siliques_and_developing_seeds.	Encodes_a_peroxisomal_citrate_synthase_that_is_expressed_throughout_seedling_and_shoot_development.
Lb/AsCas12a_target308717_-	Chr5	9786291	9786318	-	TTTACAAGTCAAACCAAGAGCTGACCT	Chr3	1568411	1568438	-	TTTACAAGTCAAGCCAAGAGCTGACCT	13	AT5G27650	AT3G05430	Tudor/PWWP/MBT_superfamily_protein;(source:Araport11)	Tudor/PWWP/MBT_superfamily_protein;(source:Araport11)
Lb/AsCas12a_target607775_+	Chr1	28896655	28896682	-	TTTACAAGTCCCCACCACCACCGGTTA	Chr1	28896703	28896730	-	TTTACAAGTCCCCACCACCACCGGTTA	perfect	AT1G76930	AT1G76930	Encodes_an_Arabidopsis_extensin_gene_that_belongs_to_cell-wall_hydroxyproline-rich_glycoproteins._The_cross-link_of_extensins_enforces_cell_wall_strength._Transgenic_plants_overexpressing_this_gene_show_an_increase_in_stem_thickness.	Encodes_an_Arabidopsis_extensin_gene_that_belongs_to_cell-wall_hydroxyproline-rich_glycoproteins._The_cross-link_of_extensins_enforces_cell_wall_strength._Transgenic_plants_overexpressing_this_gene_show_an_increase_in_stem_thickness.
Lb/AsCas12a_target179744_-	Chr4	11492711	11492738	+	TTTACAAGTCCTCCTCCATAGTCAAAT	Chr4	11497297	11497324	+	TTTACAAGTCCTCCTCCATAGTCAAAT	perfect	AT4G21630	AT4G21640	Subtilase_family_protein;(source:Araport11)	Subtilase_family_protein;(source:Araport11)
Lb/AsCas12a_target545094_+	Chr1	9079354	9079381	-	TTTACAAGTCGCCACCACCTCCTCCAT	Chr1	9078694	9078721	-	TTTACAAGTCGCCACCACCTCCTCCTT	26	AT1G26240	AT1G26240	Proline-rich_extensin-like_family_protein;(source:Araport11)	Proline-rich_extensin-like_family_protein;(source:Araport11)
Lb/AsCas12a_target545094_+	Chr1	9079354	9079381	-	TTTACAAGTCGCCACCACCTCCTCCAT	Chr1	9078934	9078961	-	TTTACAAGTCGCCACCACCTCCTCCTT	26	AT1G26240	AT1G26240	Proline-rich_extensin-like_family_protein;(source:Araport11)	Proline-rich_extensin-like_family_protein;(source:Araport11)
Lb/AsCas12a_target250545_+	Chr1	9078334	9078361	-	TTTACAAGTCGCCACCACCTCCTCCGT	Chr1	9078274	9078301	-	TTTACAAGTCGCCACCACCTCCTCCTT	26	AT1G26240	AT1G26240	Proline-rich_extensin-like_family_protein;(source:Araport11)	Proline-rich_extensin-like_family_protein;(source:Araport11)
Lb/AsCas12a_target565837_+	Chr1	9078274	9078301	-	TTTACAAGTCGCCACCACCTCCTCCTT	Chr1	9078514	9078541	-	TTTACAAGTCGCCACCACCTCCTCCTT	perfect	AT1G26240	AT1G26240	Proline-rich_extensin-like_family_protein;(source:Araport11)	Proline-rich_extensin-like_family_protein;(source:Araport11)
Lb/AsCas12a_target565837_+	Chr1	9078274	9078301	-	TTTACAAGTCGCCACCACCTCCTCCTT	Chr1	9078694	9078721	-	TTTACAAGTCGCCACCACCTCCTCCTT	perfect	AT1G26240	AT1G26240	Proline-rich_extensin-like_family_protein;(source:Araport11)	Proline-rich_extensin-like_family_protein;(source:Araport11)
Lb/AsCas12a_target565837_+	Chr1	9078274	9078301	-	TTTACAAGTCGCCACCACCTCCTCCTT	Chr1	9078814	9078841	-	TTTACAAGTCGCCACCACCTCCTCCTT	perfect	AT1G26240	AT1G26240	Proline-rich_extensin-like_family_protein;(source:Araport11)	Proline-rich_extensin-like_family_protein;(source:Araport11)
Lb/AsCas12a_target565837_+	Chr1	9078274	9078301	-	TTTACAAGTCGCCACCACCTCCTCCTT	Chr1	9078934	9078961	-	TTTACAAGTCGCCACCACCTCCTCCTT	perfect	AT1G26240	AT1G26240	Proline-rich_extensin-like_family_protein;(source:Araport11)	Proline-rich_extensin-like_family_protein;(source:Araport11)
Lb/AsCas12a_target148541_+	Chr1	9079234	9079261	-	TTTACAAGTCGCCACCGCCTCCTCCTT	Chr1	9078274	9078301	-	TTTACAAGTCGCCACCACCTCCTCCTT	17	AT1G26240	AT1G26240	Proline-rich_extensin-like_family_protein;(source:Araport11)	Proline-rich_extensin-like_family_protein;(source:Araport11)
Lb/AsCas12a_target148541_+	Chr1	9079234	9079261	-	TTTACAAGTCGCCACCGCCTCCTCCTT	Chr1	9078514	9078541	-	TTTACAAGTCGCCACCACCTCCTCCTT	17	AT1G26240	AT1G26240	Proline-rich_extensin-like_family_protein;(source:Araport11)	Proline-rich_extensin-like_family_protein;(source:Araport11)
Lb/AsCas12a_target50576_+	Chr1	9078754	9078781	-	TTTACAAGTCTCCACCACCACCTCCTT	Chr1	9078994	9079021	-	TTTACAAGTCTCCACCACCACCTCCTT	perfect	AT1G26240	AT1G26240	Proline-rich_extensin-like_family_protein;(source:Araport11)	Proline-rich_extensin-like_family_protein;(source:Araport11)
Lb/AsCas12a_target517408_+	Chr4	5311716	5311743	-	TTTACAAGTCTCCACCATATGTATATA	Chr4	5311881	5311908	-	TTTACAAGTCTCCACCATATGTATATA	perfect	AT4G08380	AT4G08380	Proline-rich_extensin-like_family_protein;(source:Araport11)	Proline-rich_extensin-like_family_protein;(source:Araport11)
Lb/AsCas12a_target164995_+	Chr1	28896391	28896418	-	TTTACAAGTCTCCCCCACCACCGGTTA	Chr1	28896439	28896466	-	TTTACAAGTCTCCCCCACCACCGGTTA	perfect	AT1G76930	AT1G76930	Encodes_an_Arabidopsis_extensin_gene_that_belongs_to_cell-wall_hydroxyproline-rich_glycoproteins._The_cross-link_of_extensins_enforces_cell_wall_strength._Transgenic_plants_overexpressing_this_gene_show_an_increase_in_stem_thickness.	Encodes_an_Arabidopsis_extensin_gene_that_belongs_to_cell-wall_hydroxyproline-rich_glycoproteins._The_cross-link_of_extensins_enforces_cell_wall_strength._Transgenic_plants_overexpressing_this_gene_show_an_increase_in_stem_thickness.
Lb/AsCas12a_target164995_+	Chr1	28896391	28896418	-	TTTACAAGTCTCCCCCACCACCGGTTA	Chr1	28896487	28896514	-	TTTACAAGTCTCCCCCACCACCGGTTA	perfect	AT1G76930	AT1G76930	Encodes_an_Arabidopsis_extensin_gene_that_belongs_to_cell-wall_hydroxyproline-rich_glycoproteins._The_cross-link_of_extensins_enforces_cell_wall_strength._Transgenic_plants_overexpressing_this_gene_show_an_increase_in_stem_thickness.	Encodes_an_Arabidopsis_extensin_gene_that_belongs_to_cell-wall_hydroxyproline-rich_glycoproteins._The_cross-link_of_extensins_enforces_cell_wall_strength._Transgenic_plants_overexpressing_this_gene_show_an_increase_in_stem_thickness.
Lb/AsCas12a_target164995_+	Chr1	28896391	28896418	-	TTTACAAGTCTCCCCCACCACCGGTTA	Chr1	28896535	28896562	-	TTTACAAGTCTCCCCCACCACCGGTTA	perfect	AT1G76930	AT1G76930	Encodes_an_Arabidopsis_extensin_gene_that_belongs_to_cell-wall_hydroxyproline-rich_glycoproteins._The_cross-link_of_extensins_enforces_cell_wall_strength._Transgenic_plants_overexpressing_this_gene_show_an_increase_in_stem_thickness.	Encodes_an_Arabidopsis_extensin_gene_that_belongs_to_cell-wall_hydroxyproline-rich_glycoproteins._The_cross-link_of_extensins_enforces_cell_wall_strength._Transgenic_plants_overexpressing_this_gene_show_an_increase_in_stem_thickness.
Lb/AsCas12a_target164995_+	Chr1	28896391	28896418	-	TTTACAAGTCTCCCCCACCACCGGTTA	Chr1	28896607	28896634	-	TTTACAAGTCTCCCCCACCACCGGTTA	perfect	AT1G76930	AT1G76930	Encodes_an_Arabidopsis_extensin_gene_that_belongs_to_cell-wall_hydroxyproline-rich_glycoproteins._The_cross-link_of_extensins_enforces_cell_wall_strength._Transgenic_plants_overexpressing_this_gene_show_an_increase_in_stem_thickness.	Encodes_an_Arabidopsis_extensin_gene_that_belongs_to_cell-wall_hydroxyproline-rich_glycoproteins._The_cross-link_of_extensins_enforces_cell_wall_strength._Transgenic_plants_overexpressing_this_gene_show_an_increase_in_stem_thickness.
Lb/AsCas12a_target913726_+	Chr1	28896559	28896586	-	TTTACAAGTCTCCCCCACCACCGGTTT	Chr1	28896487	28896514	-	TTTACAAGTCTCCCCCACCACCGGTTA	27	AT1G76930	AT1G76930	Encodes_an_Arabidopsis_extensin_gene_that_belongs_to_cell-wall_hydroxyproline-rich_glycoproteins._The_cross-link_of_extensins_enforces_cell_wall_strength._Transgenic_plants_overexpressing_this_gene_show_an_increase_in_stem_thickness.	Encodes_an_Arabidopsis_extensin_gene_that_belongs_to_cell-wall_hydroxyproline-rich_glycoproteins._The_cross-link_of_extensins_enforces_cell_wall_strength._Transgenic_plants_overexpressing_this_gene_show_an_increase_in_stem_thickness.
Lb/AsCas12a_target604382_+	Chr1	9084219	9084246	+	TTTACAAGTCTCCCCCACCACCTCCCT	Chr1	9084159	9084186	+	TTTACAACTCTCCCCCACCACCTCCCT	8	AT1G26250	AT1G26250	Proline-rich_extensin-like_family_protein;(source:Araport11)	Proline-rich_extensin-like_family_protein;(source:Araport11)
Lb/AsCas12a_target190759_+	Chr1	9079294	9079321	-	TTTACAAGTCTCCCCCACCACCTCCTT	Chr1	9084219	9084246	+	TTTACAAGTCTCCCCCACCACCTCCCT	26	AT1G26240	AT1G26250	Proline-rich_extensin-like_family_protein;(source:Araport11)	Proline-rich_extensin-like_family_protein;(source:Araport11)
Lb/AsCas12a_target190759_+	Chr1	9079294	9079321	-	TTTACAAGTCTCCCCCACCACCTCCTT	Chr1	9084609	9084636	+	TTTACAAGTCTCCGCCACCACCTCCTT	14	AT1G26240	AT1G26250	Proline-rich_extensin-like_family_protein;(source:Araport11)	Proline-rich_extensin-like_family_protein;(source:Araport11)
Lb/AsCas12a_target868293_+	Chr1	9078394	9078421	-	TTTACAAGTCTCCCCCTCCTCCTCCAT	Chr1	9078574	9078601	-	TTTACAAGTCTCCCCCTCCTCCTCCAT	perfect	AT1G26240	AT1G26240	Proline-rich_extensin-like_family_protein;(source:Araport11)	Proline-rich_extensin-like_family_protein;(source:Araport11)
Lb/AsCas12a_target868293_+	Chr1	9078394	9078421	-	TTTACAAGTCTCCCCCTCCTCCTCCAT	Chr1	9078634	9078661	-	TTTACAAGTCTCCCCCTCCTCCTCCAT	perfect	AT1G26240	AT1G26240	Proline-rich_extensin-like_family_protein;(source:Araport11)	Proline-rich_extensin-like_family_protein;(source:Araport11)
Lb/AsCas12a_target868293_+	Chr1	9078394	9078421	-	TTTACAAGTCTCCCCCTCCTCCTCCAT	Chr1	9078874	9078901	-	TTTACAAGTCTCCCCCTCCTCCTCCAT	perfect	AT1G26240	AT1G26240	Proline-rich_extensin-like_family_protein;(source:Araport11)	Proline-rich_extensin-like_family_protein;(source:Araport11)
Lb/AsCas12a_target868293_+	Chr1	9078394	9078421	-	TTTACAAGTCTCCCCCTCCTCCTCCAT	Chr1	9079174	9079201	-	TTTACAAGTCTCCCCCTCCTCCTCCAT	perfect	AT1G26240	AT1G26240	Proline-rich_extensin-like_family_protein;(source:Araport11)	Proline-rich_extensin-like_family_protein;(source:Araport11)
Lb/AsCas12a_target753783_+	Chr4	5302774	5302801	-	TTTACAAGTCTGTTCCTCGTATTACAT	Chr4	5302234	5302261	-	TTTACAAGTCTGTTCCTCGTATTCCAT	24	AT4G08370	AT4G08370	Proline-rich_extensin-like_family_protein;(source:Araport11)	Proline-rich_extensin-like_family_protein;(source:Araport11)
Lb/AsCas12a_target610729_+	Chr3	7949641	7949668	-	TTTACAAGTGAGAGATTTGGTCCGCTT	Chr3	8527809	8527836	+	TTTACAAGTGAGAGATTTGGTCCGCTT	perfect	AT3G22421	AT3G23685	F-box/associated_interaction_domain_protein;(source:Araport11)	F-box_associated_ubiquitination_effector_family_protein;(source:Araport11)
Lb/AsCas12a_target610729_+	Chr3	7949641	7949668	-	TTTACAAGTGAGAGATTTGGTCCGCTT	Chr5	16604704	16604731	+	TTTACAAGTGAGAGATTTGGTCCGCTT	perfect	AT3G22421	AT5G41500	F-box/associated_interaction_domain_protein;(source:Araport11)	F-box_and_associated_interaction_domains-containing_protein;(source:Araport11)
Lb/AsCas12a_target8233_+	Chr3	8526861	8526888	-	TTTACAAGTGAGAGATTTGGTCCTCTT	Chr3	9140492	9140519	-	TTTACAAGTGAGAGATTTGGTCCTCTT	perfect	AT3G23680	AT3G25090	F-box_associated_ubiquitination_effector_family_protein;(source:Araport11)	F-box_associated_ubiquitination_effector_family_protein;(source:Araport11)
Lb/AsCas12a_target824643_+	Chr4	18223712	18223739	-	TTTACAAGTGGAAGAAGAGGCCACAAG	Chr2	9203964	9203991	-	TTTACAAGTGGAAGAAGAGACCACAAG	20	AT4G39110	AT2G21480	Malectin/receptor-like_protein_kinase_family_protein;(source:Araport11)	Malectin/receptor-like_protein_kinase_family_protein;(source:Araport11)
Lb/AsCas12a_target715238_-	Chr5	14436383	14436410	-	TTTACAAGTGGATCTCACTGCTGCTAT	Chr5	14495683	14495710	-	TTTACAAGTGGATCTCACTGCTGCTAT	perfect	AT5G36730	AT5G36820	F-box_and_associated_interaction_domains-containing_protein;(source:Araport11)	F-box_and_associated_interaction_domains-containing_protein;(source:Araport11)
Lb/AsCas12a_target617599_-	Chr5	19040191	19040218	+	TTTACAAGTGGGTTTAGGAGATGGCGT	Chr5	19036674	19036701	+	TTTACAAGTGGGTTTAAGAGATGGCGT	17	AT5G46900	AT5G46890	Bifunctional_inhibitor/lipid-transfer_protein/seed_storage_2S_albumin_superfamily_protein;(source:Araport11)	Bifunctional_inhibitor/lipid-transfer_protein/seed_storage_2S_albumin_superfamily_protein;(source:Araport11)
Lb/AsCas12a_target309540_-	Chr5	17180868	17180895	-	TTTACAAGTGTAGAACCAACTCTTTGG	Chr3	10188567	10188594	+	TTTACAAGTGTAGAACCAAGTCTTTGG	20	AT5G42840	AT3G27510	Cysteine/Histidine-rich_C1_domain_family_protein;(source:Araport11)	Cysteine/Histidine-rich_C1_domain_family_protein;(source:Araport11)
Lb/AsCas12a_target303539_-	Chr3	10737427	10737454	-	TTTACAAGTGTAGAACCAAGTCTTTGA	Chr3	10188567	10188594	+	TTTACAAGTGTAGAACCAAGTCTTTGG	27	AT3G28650	AT3G27510	Cysteine/Histidine-rich_C1_domain_family_protein;(source:Araport11)	Cysteine/Histidine-rich_C1_domain_family_protein;(source:Araport11)
Lb/AsCas12a_target478750_-	Chr5	24619389	24619416	-	TTTACAAGTGTCTGCTCCTCTGTTGCT	Chr5	24619230	24619257	-	TTTACAAGTGTCTGCTCCTTTGTTGCT	20	AT5G61190	AT5G61190	putative_endonuclease_or_glycosyl_hydrolase_with_C2H2-type_zinc_finger_domain-containing_protein;(source:Araport11)	putative_endonuclease_or_glycosyl_hydrolase_with_C2H2-type_zinc_finger_domain-containing_protein;(source:Araport11)
Lb/AsCas12a_target383622_+	Chr1	21768734	21768761	+	TTTACAAGTGTTCTTGAATGGTTCTCT	Chr1	21804992	21805019	+	TTTACAAGTGTTCTTGAATGGTTCTCT	perfect	AT1G58643	AT1G58936	Inositol-pentakisphosphate_2-kinase_family_protein;(source:Araport11)	Inositol-pentakisphosphate_2-kinase_family_protein;(source:Araport11)
Lb/AsCas12a_target383622_+	Chr1	21768734	21768761	+	TTTACAAGTGTTCTTGAATGGTTCTCT	Chr1	21841250	21841277	+	TTTACAAGTGTTCTTGAATGGTTCTCT	perfect	AT1G58643	AT1G59312	Inositol-pentakisphosphate_2-kinase_family_protein;(source:Araport11)	Inositol-pentakisphosphate_2-kinase_family_protein;(source:Araport11)
Lb/AsCas12a_target836407_-	Chr2	10915685	10915712	-	TTTACAAGTTCAGTATTAGCCACTTCC	Chr4	117778	117805	+	TTTAAAAGTTCAGTATTAGCCACTTCC	5	AT2G25650	AT4G00270	DNA-binding_storekeeper_protein-related_transcriptional_regulator;(source:Araport11)	DNA-binding_storekeeper_protein-related_transcriptional_regulator;(source:Araport11)
Lb/AsCas12a_target612308_+	Chr1	5993790	5993817	-	TTTACAAGTTGTTGGATCTACTCAGAA	Chr1	21850731	21850758	-	TTTACAAGTTGTTGGATCTACTCAGAA	perfect	AT1G17450	AT1G59453	B-block_binding_subunit_of_TFIIIC;(source:Araport11)	B-block-binding_subunit_of_TFIIIC_protein;(source:Araport11)
Lb/AsCas12a_target407495_-	Chr3	22131508	22131535	+	TTTACAATAATGCGAGGCAAAACCAAG	Chr2	18239426	18239453	+	TTTACTATAATGCGAGGCAAAACCAAG	6	AT3G59910	AT2G44090	Ankyrin_repeat_family_protein;(source:Araport11)	Ankyrin_repeat_family_protein;(source:Araport11)
Lb/AsCas12a_target222239_-	Chr2	1013976	1014003	-	TTTACAATACATATACATCACAGTAGT	Chr3	3728719	3728746	-	TTTACAATACATATACATCACAGTAGT	perfect	AT2G03330	AT3G11810	transmembrane_protein;(source:Araport11)	transmembrane_protein;(source:Araport11)
Lb/AsCas12a_target875238_-	Chr3	22846573	22846600	+	TTTACAATCAGGGCAATAGTAATTGTT	Chr5	10340838	10340865	+	TTTACAATCAGGGCAATAGTAATTGTT	perfect	AT3G61723	AT5G28380	PHD_finger_protein;(source:Araport11)	Tetratricopeptide_repeat_(TPR)-like_superfamily_protein;(source:Araport11)
Lb/AsCas12a_target170004_-	Chr1	4024615	4024642	+	TTTACAATCATGGATACTTATCCCATG	Chr1	10711185	10711212	+	TTTACAATCATGGATACTTATCCCATG	perfect	AT1G11920	AT1G30350	Pectin_lyase-like_superfamily_protein;(source:Araport11)	Pectin_lyase-like_superfamily_protein;(source:Araport11)
Lb/AsCas12a_target474948_-	Chr2	18220497	18220524	-	TTTACAATCGAGAACATAAGCTCTCCT	Chr2	18711276	18711303	+	TTTACAATCGAGAACATAAGCTCTCCT	perfect	AT2G44030	AT2G45406	Galactose_oxidase/kelch_repeat_superfamily_protein;(source:Araport11)	Galactose_oxidase/kelch_repeat_superfamily_protein;(source:Araport11)
Lb/AsCas12a_target875878_+	Chr1	12557716	12557743	+	TTTACAATGCGGTTTGAGGGTGATGAT	Chr1	12579422	12579449	+	TTTACAATGCGGTTTGAGGGTGATGAT	perfect	AT1G34390	AT1G34410	auxin_response_factor_22;(source:Araport11)	auxin_response_factor_21;(source:Araport11)
Lb/AsCas12a_target875878_+	Chr1	12557716	12557743	+	TTTACAATGCGGTTTGAGGGTGATGAT	Chr1	12928831	12928858	-	TTTACAATGCGGTTTGAGGGTGATGAT	perfect	AT1G34390	AT1G35240	auxin_response_factor_22;(source:Araport11)	auxin_response_factor_20;(source:Araport11)
Lb/AsCas12a_target875878_+	Chr1	12557716	12557743	+	TTTACAATGCGGTTTGAGGGTGATGAT	Chr1	13084156	13084183	-	TTTACAATGCGGTTTGAGGGTGATGAT	perfect	AT1G34390	AT1G35520	auxin_response_factor_22;(source:Araport11)	auxin_response_factor_15;(source:Araport11)
Lb/AsCas12a_target875878_+	Chr1	12557716	12557743	+	TTTACAATGCGGTTTGAGGGTGATGAT	Chr1	13110324	13110351	+	TTTACAATGCGGTTTGAGGGTGATGAT	perfect	AT1G34390	AT1G35540	auxin_response_factor_22;(source:Araport11)	auxin_response_factor_14;(source:Araport11)
Lb/AsCas12a_target869768_+	Chr5	22620006	22620033	-	TTTACAATGCTAACGCAGTTCACTTCA	Chr5	22623639	22623666	-	TTTACAATGCTAACGCAGTTCACTTCA	perfect	AT5G55880	AT5G55890	hypothetical_protein_(DUF295);(source:Araport11)	hypothetical_protein_(DUF295);(source:Araport11)
Lb/AsCas12a_target347250_+	Chr1	11449383	11449410	+	TTTACAATGTACAGAGATTTAACCGCC	Chr2	9025292	9025319	-	TTTACAATGTACAGAGATTTAACCGCC	perfect	AT1G31880	AT2G21030	Belongs_to_five-member_BRX_gene_family._Arabidopsis_BRX_genes_share_high_levels_of_similarity_among_each_others,_with_several_conserved_domains._The_most_distinct_is_BRX_domain_-_highly_conserved_in_all_BRX_genes_among_distantly_related_species._This_protein-protein_interaction_domain_is_required_and_sufficient_for_BRX_activity._BRX_encodes_a_key_regulator_of_cell_proliferation_and_elongation_in_…	BREVIS_RADIX-like_protein;(source:Araport11)
Lb/AsCas12a_target98895_-	Chr4	12207597	12207624	+	TTTACAATTACTGTTCCATCTGGACAG	Chr4	12201489	12201516	+	TTTACAATTACTGTTCCATTTGGACAG	20	AT4G23370	AT4G23360	carboxyl-terminal_peptidase;(source:Araport11)	carboxyl-terminal_peptidase;(source:Araport11)
Lb/AsCas12a_target183738_+	Chr4	5302054	5302081	-	TTTACAATTCTGCTCCTCGTATTCCAT	Chr4	5302174	5302201	-	TTTACAATTCTGCTCCTCGTATTCCAT	perfect	AT4G08370	AT4G08370	Proline-rich_extensin-like_family_protein;(source:Araport11)	Proline-rich_extensin-like_family_protein;(source:Araport11)
Lb/AsCas12a_target183738_+	Chr4	5302054	5302081	-	TTTACAATTCTGCTCCTCGTATTCCAT	Chr4	5302354	5302381	-	TTTACAATTCTGCTCCTCGTATTCCAT	perfect	AT4G08370	AT4G08370	Proline-rich_extensin-like_family_protein;(source:Araport11)	Proline-rich_extensin-like_family_protein;(source:Araport11)
Lb/AsCas12a_target183738_+	Chr4	5302054	5302081	-	TTTACAATTCTGCTCCTCGTATTCCAT	Chr4	5302714	5302741	-	TTTACAATTCTGCTCCTCGTATTCCAT	perfect	AT4G08370	AT4G08370	Proline-rich_extensin-like_family_protein;(source:Araport11)	Proline-rich_extensin-like_family_protein;(source:Araport11)
Lb/AsCas12a_target841166_+	Chr4	5302114	5302141	-	TTTACAATTCTGCTCCTCGTGTTCCAT	Chr4	5302294	5302321	-	TTTACAATTCTGCTCCTCGTGTTCCAT	perfect	AT4G08370	AT4G08370	Proline-rich_extensin-like_family_protein;(source:Araport11)	Proline-rich_extensin-like_family_protein;(source:Araport11)
Lb/AsCas12a_target985493_+	Chr4	5302654	5302681	-	TTTACAATTCTGCTCCTCGTGTTCTAT	Chr4	5302114	5302141	-	TTTACAATTCTGCTCCTCGTGTTCCAT	25	AT4G08370	AT4G08370	Proline-rich_extensin-like_family_protein;(source:Araport11)	Proline-rich_extensin-like_family_protein;(source:Araport11)
Lb/AsCas12a_target677165_-	Chr1	10273516	10273543	+	TTTACAATTTCCGTCAAGCTTTGTACT	Chr1	10282927	10282954	+	TTTACAATTTCCGTCAAGCTTTGTACT	perfect	AT1G29350	AT1G29370	RNA_polymerase_II_degradation_factor-like_protein_(DUF1296);(source:Araport11)	RNA_polymerase_II_degradation_factor-like_protein_(DUF1296);(source:Araport11)
Lb/AsCas12a_target982254_+	Chr2	604922	604949	+	TTTACACAAAGGGTGGTTATGACTATG	Chr5	7914330	7914357	+	TTTACACAAAGGGTGGTTATGACTATG	perfect	AT2G02290	AT5G23470	Haloacid_dehalogenase-like_hydrolase_(HAD)_superfamily_protein;(source:Araport11)	Haloacid_dehalogenase-like_hydrolase_(HAD)_superfamily_protein;(source:Araport11)
Lb/AsCas12a_target966718_+	Chr2	6356735	6356762	+	TTTACACAACAATTGGGGACAGAGACA	Chr3	16262045	16262072	+	TTTACACAACAATTGGGGACAGAGACA	perfect	AT2G14800	AT3G44713	hypothetical_protein;(source:Araport11)	hypothetical_protein;(source:Araport11)
Lb/AsCas12a_target241428_+	Chr3	17754357	17754384	-	TTTACACAAGGGTGATGCGAGACACAT	Chr3	17756908	17756935	-	TTTACACAAGGGTGATGCGAGACACAT	perfect	AT3G48080	AT3G48090	alpha/beta-Hydrolases_superfamily_protein;(source:Araport11)	Component_of_R_gene-mediated_disease_resistance_in_Arabidopsis_thaliana_with_homology_to_eukaryotic_lipases.
Lb/AsCas12a_target721861_-	Chr3	5902734	5902761	+	TTTACACAAGTTCTTCTTCACGAATCT	Chr2	5416724	5416751	+	TTTACACAAGTTCTTCTTGACGAATCT	19	AT3G17270	AT2G13126	F-box/associated_interaction_domain_protein;(source:Araport11)	hypothetical_protein;(source:Araport11)
Lb/AsCas12a_target153697_-	Chr1	23298248	23298275	-	TTTACACAATCTTCGTCAGTCCAATCA	Chr1	23418587	23418614	-	TTTACACAATCTTCGTCAGTCCAATCA	perfect	AT1G62900	AT1G63140	S-adenosyl-L-methionine-dependent_methyltransferases_superfamily_protein;(source:Araport11)	O-methyltransferase_family_protein;(source:Araport11)
Lb/AsCas12a_target912268_+	Chr1	16415619	16415646	+	TTTACACAATGGGTAGTTCTAGTTACG	Chr1	16424942	16424969	+	TTTACACAATGGGTAGTTCTAGTTACG	perfect	AT1G43600	AT1G43610	Haloacid_dehalogenase-like_hydrolase_(HAD)_superfamily_protein;(source:Araport11)	Haloacid_dehalogenase-like_hydrolase_(HAD)_superfamily_protein;(source:Araport11)
Lb/AsCas12a_target110861_+	Chr5	8099303	8099330	-	TTTACACACATCTCTCTTCTTCCATTG	Chr5	8106697	8106724	-	TTTACACACATCTCTCTTCTTCCATTG	perfect	AT5G23980	AT5G23990	Encodes_a_ferric_chelate_reductase_that_is_expressed_at_low_levels_in_roots,shoots_and_cotyledons,_but_not_flowers._Its_transcription_is_regulated_by_FIT1.	Encodes_a_ferric_chelate_reductase_that_is_expressed_at_low_levels_in_roots,shoots_and_flowers,_but_not_cotyledons.
Lb/AsCas12a_target184595_-	Chr1	23185926	23185953	-	TTTACACACGGATCAAAGGGTATCGAG	Chr1	23497591	23497618	+	TTTACACACGGATCAAAGGGTATCGAG	perfect	AT1G62630	AT1G63350	Disease_resistance_protein_(CC-NBS-LRR_class)_family;(source:Araport11)	Disease_resistance_protein_(CC-NBS-LRR_class)_family;(source:Araport11)
Lb/AsCas12a_target184595_-	Chr1	23185926	23185953	-	TTTACACACGGATCAAAGGGTATCGAG	Chr1	23502129	23502156	+	TTTACACACGGATCAAAGGGTATCGAG	perfect	AT1G62630	AT1G63360	Disease_resistance_protein_(CC-NBS-LRR_class)_family;(source:Araport11)	Disease_resistance_protein_(CC-NBS-LRR_class)_family;(source:Araport11)
Lb/AsCas12a_target208528_+	Chr5	9464844	9464871	+	TTTACACAGAACCAGCTTACACTTTGG	Chr5	9529969	9529996	-	TTTACACAGAACCAGCTTACACTTTGG	perfect	AT5G26900	AT5G27080	No_expression_of_gene_detected_yet.	No_expression_of_gene_detected_yet.
Lb/AsCas12a_target208528_+	Chr5	9464844	9464871	+	TTTACACAGAACCAGCTTACACTTTGG	Chr5	9735112	9735139	-	TTTACACAGAACCAGCTTACACTTTGG	perfect	AT5G26900	AT5G27570	No_expression_of_gene_detected_yet.	No_expression_of_gene_detected_yet.
Lb/AsCas12a_target30354_+	Chr1	22559794	22559821	+	TTTACACATCAATCCGAAAATTCCATG	Chr1	22613704	22613731	-	TTTACACATCAATCCGAAAATTCCATG	perfect	AT1G61190	AT1G61310	Putative_CC-NB-LRR_resistance_gene._It's_ortholog_in_ecotype_Wei-0_RPP39_(R_190-Wei-0,_accession_number_JQ045573,_PMID:22359513)_has_been_shown_experimentally_to_recognize_the_effector_ATR39-1_produced_by_Hyaloperonospora_arabidopsidis_(Hpa)._The_mRNA_is_cell-to-cell_mobile.	LRR_and_NB-ARC_domains-containing_disease_resistance_protein;(source:Araport11)
Lb/AsCas12a_target332849_+	Chr1	19868180	19868207	-	TTTACACATCCAGAAAAATACTGTAAA	Chr1	19869945	19869972	-	TTTACACATCCAGAAAAATACTGTAAA	perfect	AT1G53282	AT1G53285	Encodes_a_Plant_thionin_family_protein	plant_thionin_family_protein;(source:Araport11)
Lb/AsCas12a_target210207_+	Chr3	15741938	15741965	-	TTTACACATCGCCACAAGGAATCTGCA	Chr1	25993817	25993844	-	TTTACACATCGCCACGAGGAATCTGCA	16	AT3G43890	AT1G69150	Cysteine/Histidine-rich_C1_domain_family_protein;(source:Araport11)	Cysteine/Histidine-rich_C1_domain_family_protein;(source:Araport11)
Lb/AsCas12a_target941221_-	Chr2	9886684	9886711	-	TTTACACATGGCTAGCAACGGTGTCGT	Chr2	9878939	9878966	-	TTTACACATGGCTAGCAACGGTGTCGC	27	AT2G23220	AT2G23190	member_of_CYP81D	member_of_CYP81D
Lb/AsCas12a_target787832_-	Chr4	29934	29961	+	TTTACACCAGAGTTCTCATAGCCCATA	Chr1	14010568	14010595	+	TTTACACTAGAGTTCTCATAGCCCATA	8	AT4G00070	AT1G36950	RING/U-box_superfamily_protein;(source:Araport11)	RING/U-box_superfamily_protein;(source:Araport11)
Lb/AsCas12a_target844268_+	Chr5	8954464	8954491	+	TTTACACCAGTGTCATTGGTTGCCATA	Chr5	8966534	8966561	-	TTTACACCAGTGTCATTGGTTGCCATA	perfect	AT5G25754	AT5G25757	RNA_polymerase_I-associated_factor_PAF67;(source:Araport11)	RNA_polymerase_I-associated_factor_PAF67;(source:Araport11)
Lb/AsCas12a_target226326_-	Chr5	218962	218989	+	TTTACACCATCCTTGGAGGTTCACCAG	Chr5	212041	212068	+	TTTGCACCATCCTTGGAGGTTCACCAG	4	AT5G01560	AT5G01540	Encodes_LecRKA4.3,_a_member_of_the_lectin_receptor_kinase_subfamily_A4_(LecRKA4.1_At5g01540;_LecRKA4.2_At5g01550;_LecRKA4.3_At5g01560)._Together_with_other_members_of_the_subfamily,_functions_redundantly_in_the_negative_regulation_of_ABA_response_in_seed_germination.	Encodes_LecRKA4.1,_a_member_of_the_lectin_receptor_kinase_subfamily_A4_(LecRKA4.1_At5g01540;_LecRKA4.2_At5g01550;_LecRKA4.3_At5g01560)._Together_with_other_members_of_the_subfamily,_functions_redundantly_in_the_negative_regulation_of_ABA_response_in_seed_germination._Positively_regulates_pattern-triggered_immunity.
Lb/AsCas12a_target107562_+	Chr3	16825995	16826022	-	TTTACACCGAAGAGTAGTAGTAGTCTC	Chr3	16948291	16948318	+	TTTACACCGAAGAGTAGTAGTAGTCGC	26	AT3G45790	AT3G46140	Protein_kinase_superfamily_protein;(source:Araport11)	Protein_kinase_superfamily_protein;(source:Araport11)
Lb/AsCas12a_target770219_-	Chr2	8442815	8442842	-	TTTACACCGATTGCCTTAGCAAGTGAC	Chr3	13486203	13486230	+	TTTACACCGATTGCCTTAGCAAGTGAT	27	AT2G19490	AT3G32920	recA_DNA_recombination_family_protein;(source:Araport11)	P-loop_containing_nucleoside_triphosphate_hydrolases_superfamily_protein;(source:Araport11)
Lb/AsCas12a_target120031_+	Chr1	11115583	11115610	-	TTTACACCGGAAAGCCTGTTTCTTTCT	Chr4	10810296	10810323	+	TTTACACCGGAAAGCCTGTTTCTTTCT	perfect	AT1G31130	AT4G19950	polyadenylate-binding_protein_1-B-binding_protein;(source:Araport11)	polyadenylate-binding_protein_1-B-binding_protein;(source:Araport11)
Lb/AsCas12a_target643690_+	Chr5	5349626	5349653	-	TTTACACCGGAGATGTTGGTGTGATTC	Chr5	5357200	5357227	-	TTTACACCGGAGATGTTGGTGTGATTC	perfect	AT5G16340	AT5G16370	AMP-dependent_synthetase_and_ligase_family_protein;(source:Araport11)	acyl_activating_enzyme_5;(source:Araport11)
Lb/AsCas12a_target9847_+	Chr1	26870487	26870514	-	TTTACACCTGTCCAAGGCATCACGTTT	Chr1	26897460	26897487	-	TTTACACCTGTCCAAGGCATCACGTTT	perfect	AT1G71280	AT1G71370	DEA(D/H)-box_RNA_helicase_family_protein;(source:Araport11)	DEA(D/H)-box_RNA_helicase_family_protein;(source:Araport11)
Lb/AsCas12a_target23431_-	Chr5	15123128	15123155	+	TTTACACCTTTTGAAATCAATTGGGTA	Chr5	15133906	15133933	+	TTTACACCTTTTGAAATCAATTGGGTA	perfect	AT5G37970	AT5G37990	S-adenosyl-L-methionine-dependent_methyltransferase_superfamily_protein;(source:Araport11)	S-adenosyl-L-methionine-dependent_methyltransferase_superfamily_protein;(source:Araport11)
Lb/AsCas12a_target359471_+	Chr1	18820262	18820289	-	TTTACACGAACCCATTTGGAGAAAAGC	Chr1	18826244	18826271	-	TTTACACGAACCCATTTGGAGAAAAGC	perfect	AT1G50770	AT1G50790	Aminotransferase-like,_plant_mobile_domain_family_protein;(source:Araport11)	Plant_mobile_domain_protein_family;(source:Araport11)
Lb/AsCas12a_target659567_-	Chr3	17747768	17747795	+	TTTACACGGATGCAGTAAAGATGCTGC	Chr3	17738810	17738837	+	TTTACACGGATGCAGTAAAGATGCAGC	25	AT3G48060	AT3G48050	BAH_and_TFIIS_domain-containing_protein;(source:Araport11)	Encodes_a_large_protein_with_N-terminal_bromo-adjacent_homology_(BAH)_and_transcription_elongation_factor_S-II_(TFS2N)_domains_and_two_C-terminal_GW_(glycine_and_tryptophan)_repeats._It_is_nuclear_and_colocalizes_with_the_processing-body_component_DCP1_in_the_cytoplasm._SOU_is_a_component_of_the_miRNA_pathway_and_is_involved_in_translational_repression.
Lb/AsCas12a_target377103_-	Chr4	17708636	17708663	-	TTTACACGGCGAGGATTGTGAACCGGT	Chr4	17948638	17948665	-	TTTACACGGCGAGGATTGTGAACCGGT	perfect	AT4G37690	AT4G38310	Unlike_its_close_paralog_MUCI10_(At2g22900),_GT6_is_not_required_for_the_biosynthesis_of_seed_coat_mucilage._GT6_is_preferentially_expressed_in_sub-epidermal_cell_layers_of_the_seed_coat.	Galactosyl_transferase_GMA12/MNN10_family_protein;(source:Araport11)
Lb/AsCas12a_target75585_+	Chr5	5350763	5350790	-	TTTACACGTGGCGTGAAACAAACCTCC	Chr5	5358337	5358364	-	TTTACACGTGGCGTGAAACAAACCTCC	perfect	AT5G16340	AT5G16370	AMP-dependent_synthetase_and_ligase_family_protein;(source:Araport11)	acyl_activating_enzyme_5;(source:Araport11)
Lb/AsCas12a_target950794_-	Chr4	755115	755142	-	TTTACACGTGTAGAACCATATCTCTGG	Chr4	839036	839063	+	TTTACACGTGTAGAACCATATCTCTGG	perfect	AT4G01740	AT4G01930	Cysteine/Histidine-rich_C1_domain_family_protein;(source:Araport11)	Cysteine/Histidine-rich_C1_domain_family_protein;(source:Araport11)
Lb/AsCas12a_target30525_-	Chr4	963257	963284	-	TTTACACGTGTAGAACCATGTCTCTGG	Chr4	755115	755142	-	TTTACACGTGTAGAACCATATCTCTGG	20	AT4G02180	AT4G01740	DC1_domain-containing_protein;(source:Araport11)	Cysteine/Histidine-rich_C1_domain_family_protein;(source:Araport11)
Lb/AsCas12a_target688323_+	Chr3	2868863	2868890	-	TTTACACTAAACATGCCACAACAGTAC	Chr3	2865576	2865603	-	TTTACACTAAACATGCCACAGCAGTAC	21	AT3G09340	AT3G09330	Transmembrane_amino_acid_transporter_family_protein;(source:Araport11)	Transmembrane_amino_acid_transporter_family_protein;(source:Araport11)
Lb/AsCas12a_target309471_+	Chr5	22619298	22619325	-	TTTACACTAAAGACATTGGAGATCTAT	Chr5	22622931	22622958	-	TTTACACTAAAGACATTGGAGATCTAT	perfect	AT5G55880	AT5G55890	hypothetical_protein_(DUF295);(source:Araport11)	hypothetical_protein_(DUF295);(source:Araport11)
Lb/AsCas12a_target573746_-	Chr1	1463930	1463957	-	TTTACACTATCGAATAAGCTAAGACTA	Chr4	11106137	11106164	-	TTTACACTATCGAATAAGCTAAGACTA	perfect	AT1G05090	AT4G20720	dentin_sialophosphoprotein-like_protein;(source:Araport11)	dentin_sialophosphoprotein-like_protein;(source:Araport11)
Lb/AsCas12a_target563218_+	Chr5	21473172	21473199	+	TTTACACTCAAGACATCGGAGATCTCT	Chr5	21599728	21599755	+	TTTACACTCAAGACATCGGAGATCTCT	perfect	AT5G52940	AT5G53230	hypothetical_protein_(DUF295);(source:Araport11)	hypothetical_protein_(DUF295);(source:Araport11)
Lb/AsCas12a_target572787_+	Chr5	22063694	22063721	+	TTTACACTCAAGATATTGGAGATCTCT	Chr5	22420086	22420113	+	TTTACACTCAAGATATTGGAGATCTCT	perfect	AT5G54320	AT5G55270	hypothetical_protein_(DUF295);(source:Araport11)	hypothetical_protein_(DUF295);(source:Araport11)
Lb/AsCas12a_target632031_-	Chr5	18473728	18473755	-	TTTACACTCGCTTCTAAGCAAGCAACT	Chr4	5349220	5349247	+	TTTACACTCGCTTCTAAGCAAGTAACT	23	AT5G45570	AT4G08430	Ulp1_protease_family_protein;(source:Araport11)	Ulp1_protease_family_protein;(source:Araport11)
Lb/AsCas12a_target632031_-	Chr5	18473728	18473755	-	TTTACACTCGCTTCTAAGCAAGCAACT	Chr5	10202863	10202890	+	TTTACACTCGCTTCTAAGCAAGTAACT	23	AT5G45570	AT5G28235	Ulp1_protease_family_protein;(source:Araport11)	Ulp1_protease_family_protein;(source:Araport11)
Lb/AsCas12a_target809647_-	Chr4	5349220	5349247	+	TTTACACTCGCTTCTAAGCAAGTAACT	Chr5	10202863	10202890	+	TTTACACTCGCTTCTAAGCAAGTAACT	perfect	AT4G08430	AT5G28235	Ulp1_protease_family_protein;(source:Araport11)	Ulp1_protease_family_protein;(source:Araport11)
Lb/AsCas12a_target809647_-	Chr4	5349220	5349247	+	TTTACACTCGCTTCTAAGCAAGTAACT	Chr5	10825880	10825907	-	TTTACACTCGCTTCTAAGCAAGTAACT	perfect	AT4G08430	AT5G28810	Ulp1_protease_family_protein;(source:Araport11)	Ulp1_protease_family_protein;(source:Araport11)
Lb/AsCas12a_target1034399_-	Chr1	19009238	19009265	-	TTTACACTGAAACAATAACTTGTCTCT	Chr1	19008233	19008260	-	TTTACACTGAAACAATAACTTGTCTTT	26	AT1G51270	AT1G51270	vesicle-associated_protein_1-4;(source:Araport11)	vesicle-associated_protein_1-4;(source:Araport11)
Lb/AsCas12a_target94503_-	Chr2	10612016	10612043	-	TTTACACTGAACTGGGAGTCCATGAAC	Chr4	17404252	17404279	-	TTTACACTGAACTGGGAGTCCATGAAC	perfect	AT2G24945	AT4G36925	transmembrane_protein;(source:Araport11)	transmembrane_protein;(source:Araport11)
Lb/AsCas12a_target702345_+	Chr5	23634280	23634307	-	TTTACACTGTTTTGAGAGACATGAACC	Chr5	14644666	14644693	-	TTTACACCGTTTTGAGAGACATGAACC	8	AT5G58460	AT5G37060	member_of_Putative_Na+/H+_antiporter_family	member_of_Putative_Na+/H+_antiporter_family
Lb/AsCas12a_target384674_+	Chr1	25271045	25271072	-	TTTACACTTACTAGGTTCTTGGTGGAA	Chr1	25265108	25265135	-	TTTACTCTTACTAGGTTCTTGGTGGAA	6	AT1G67460	AT1G67440	Minichromosome_maintenance_(MCM2/3/5)_family_protein;(source:Araport11)	Minichromosome_maintenance_(MCM2/3/5)_family_protein;(source:Araport11)
Lb/AsCas12a_target63438_+	Chr1	8618680	8618707	-	TTTACACTTCATCTGGGGAAGAGTCCT	Chr1	9525203	9525230	-	TTTACACTTCATCTGGGGAAGAGTCCT	perfect	AT1G24300	AT1G27430	GYF_domain-containing_protein;(source:Araport11)	GYF_domain-containing_protein;(source:Araport11)
Lb/AsCas12a_target731557_-	Chr5	14325000	14325027	+	TTTACAGAAACTATGATACATAGAACC	Chr5	14327199	14327226	+	TTTACAGAAACTATGATACATAGAACC	perfect	AT5G36310	AT5G36320	Encodes_a_ECA1_gametogenesis_related_family_protein	Encodes_a_ECA1_gametogenesis_related_family_protein
Lb/AsCas12a_target731557_-	Chr5	14325000	14325027	+	TTTACAGAAACTATGATACATAGAACC	Chr5	14329387	14329414	+	TTTACAGAAACTATGATACATAGAACC	perfect	AT5G36310	AT5G36330	Encodes_a_ECA1_gametogenesis_related_family_protein	ECA1_gametogenesis_related_family_protein;(source:Araport11)
Lb/AsCas12a_target280084_-	Chr4	6037601	6037628	-	TTTACAGAAACTATGATGCATAGAACC	Chr5	14325000	14325027	+	TTTACAGAAACTATGATACATAGAACC	18	AT4G09545	AT5G36310	Encodes_a_ECA1_gametogenesis_related_family_protein	Encodes_a_ECA1_gametogenesis_related_family_protein
Lb/AsCas12a_target875078_-	Chr1	7390113	7390140	+	TTTACAGAACTCAATAATCCAGCAGTG	Chr1	7395334	7395361	+	TTTACAGAACTCAATAATCCAGCAGTG	perfect	AT1G21110	AT1G21120	O-methyltransferase_family_protein;(source:Araport11)	O-methyltransferase_family_protein;(source:Araport11)
Lb/AsCas12a_target875078_-	Chr1	7390113	7390140	+	TTTACAGAACTCAATAATCCAGCAGTG	Chr1	7399173	7399200	+	TTTACAGAACTCAATAATCCAGCAGTG	perfect	AT1G21110	AT1G21130	O-methyltransferase_family_protein;(source:Araport11)	O-methyltransferase_family_protein;(source:Araport11)
Lb/AsCas12a_target980566_+	Chr1	9016719	9016746	-	TTTACAGAAGAAGAAAGCAGCAGAACC	Chr1	9003055	9003082	-	TTTACAGAAGAAGAAAGCAGCTGAACC	22	AT1G25988	AT1G25682	coiled-coil_protein,_putative_(DUF572);(source:Araport11)	coiled-coil_protein_(DUF572);(source:Araport11)
Lb/AsCas12a_target569261_-	Chr4	7508982	7509009	+	TTTACAGAAGCTCTTCCTGAGCTAGGA	Chr4	7514344	7514371	-	TTTACAGAAGCTCTTCCTGAGCTAGGA	perfect	AT4G12770	AT4G12780	Chaperone_DnaJ-domain_superfamily_protein;(source:Araport11)	Chaperone_DnaJ-domain_superfamily_protein;(source:Araport11)
Lb/AsCas12a_target491111_-	Chr5	10303626	10303653	-	TTTACAGACCGTATGACCCGTGACTTT	Chr5	10346514	10346541	+	TTTACAGACCGTATGACCCGTGACTTT	perfect	AT5G28320	AT5G28400	embryo_defective_protein;(source:Araport11)	embryo_defective_protein;(source:Araport11)
Lb/AsCas12a_target595246_-	Chr1	17460270	17460297	-	TTTACAGACTGCATCTCTAACTTGTTG	Chr1	17469463	17469490	-	TTTACAGACTGCATCTCTAACTTGTTG	perfect	AT1G47550	AT1G47560	Encodes_a_member_of_the_exocyst_complex_gene_family._The_exocyst_is_a_protein_complex_involved_in_tethering_vesicles_to_the_plasma_membrane_during_regulated_or_polarized_secretion._It_binds_phosphoinositide_lipids.	Encodes_a_member_of_the_exocyst_complex_gene_family._The_exocyst_is_a_protein_complex_involved_in_tethering_vesicles_to_the_plasma_membrane_during_regulated_or_polarized_secretion.
Lb/AsCas12a_target861025_+	Chr3	17738287	17738314	-	TTTACAGAGAAAGGTGGTCTGGTGGAT	Chr3	17747245	17747272	-	TTTACAGAGAAAGGTGGTCTGGTGGAT	perfect	AT3G48050	AT3G48060	Encodes_a_large_protein_with_N-terminal_bromo-adjacent_homology_(BAH)_and_transcription_elongation_factor_S-II_(TFS2N)_domains_and_two_C-terminal_GW_(glycine_and_tryptophan)_repeats._It_is_nuclear_and_colocalizes_with_the_processing-body_component_DCP1_in_the_cytoplasm._SOU_is_a_component_of_the_miRNA_pathway_and_is_involved_in_translational_repression.	BAH_and_TFIIS_domain-containing_protein;(source:Araport11)
Lb/AsCas12a_target380890_+	Chr2	18665647	18665674	-	TTTACAGAGAGAATAACCCCAAACCTG	Chr4	16327145	16327172	+	TTTACAGAGAGAATAACCCCAAGCCTG	23	AT2G45260	AT4G34080	myosin-4_protein_(DUF641);(source:Araport11)	myosin-4_protein_(DUF641);(source:Araport11)
Lb/AsCas12a_target380890_+	Chr2	18665647	18665674	-	TTTACAGAGAGAATAACCCCAAACCTG	Chr4	17082772	17082799	+	TTTACAGAGAGAATAACCCCAAGCCTG	23	AT2G45260	AT4G36100	myosin-4_protein_(DUF641);(source:Araport11)	Sec1/munc18-like_(SM)_proteins_superfamily;(source:Araport11)
Lb/AsCas12a_target317757_+	Chr4	16327145	16327172	+	TTTACAGAGAGAATAACCCCAAGCCTG	Chr4	17082772	17082799	+	TTTACAGAGAGAATAACCCCAAGCCTG	perfect	AT4G34080	AT4G36100	myosin-4_protein_(DUF641);(source:Araport11)	Sec1/munc18-like_(SM)_proteins_superfamily;(source:Araport11)
Lb/AsCas12a_target101064_+	Chr4	13015912	13015939	-	TTTACAGAGGAGTTCGTCAAAGAAACT	Chr4	13022397	13022424	-	TTTACAGAGGAGTTCGTCAAAGAAACT	perfect	AT4G25470	AT4G25490	Encodes_a_member_of_the_DREB_subfamily_A-1_of_ERF/AP2_transcription_factor_family_(CBF2)._The_protein_contains_one_AP2_domain._There_are_six_members_in_this_subfamily,_including_CBF1,_CBF2,_and_CBF3._This_gene_is_involved_in_response_to_low_temperature,_abscisic_acid,_and_circadian_rhythm._Overexpressing_this_gene_leads_to_increased_freeze_tolerance_and_induces_the_expression_level_of_85_cold-ind…	Transcriptional_activator_that_binds_to_the_DRE/CRT_regulatory_element_and_induces_COR_(cold-regulated)_gene_expression_increasing_plant_freezing_tolerance._It_encodes_a_member_of_the_DREB_subfamily_A-1_of_ERF/AP2_transcription_factor_family_(CBF1)._The_protein_contains_one_AP2_domain._There_are_six_members_in_this_subfamily,_including_CBF1,_CBF2,_and_CBF3._This_gene_is_involved_in_response_to_lo…
Lb/AsCas12a_target1026385_+	Chr1	26870927	26870954	-	TTTACAGAGGCATCAAGCGGTGTCCTT	Chr1	26898191	26898218	-	TTTACAGAGGCATCAAGCGGTGTCCTT	perfect	AT1G71280	AT1G71370	DEA(D/H)-box_RNA_helicase_family_protein;(source:Araport11)	DEA(D/H)-box_RNA_helicase_family_protein;(source:Araport11)
Lb/AsCas12a_target13698_+	Chr4	5350239	5350266	-	TTTACAGAGTTGGAACGTGTCTTTGAG	Chr5	18472730	18472757	+	TTTACAGAGTTGGAACGTGTCTTTGAG	perfect	AT4G08430	AT5G45570	Ulp1_protease_family_protein;(source:Araport11)	Ulp1_protease_family_protein;(source:Araport11)
Lb/AsCas12a_target1000451_-	Chr3	20648105	20648132	-	TTTACAGATCCTTGACATTGTTAGCAC	Chr3	20712191	20712218	+	TTTACAGATCCTTGACATTGTTAGCAC	perfect	AT3G55650	AT3G55810	Pyruvate_kinase_family_protein;(source:Araport11)	Pyruvate_kinase_family_protein;(source:Araport11)
Lb/AsCas12a_target665446_-	Chr3	20979538	20979565	-	TTTACAGATGTTATCGAACGCGAACCG	Chr1	12637579	12637606	-	TTTACAGATGTTATCGAACGCGAATCG	25	AT3G56630	AT1G34540	member_of_CYP94D	member_of_CYP94D
Lb/AsCas12a_target626129_+	Chr2	14455416	14455443	+	TTTACAGATTGCAAGATGCACATCTTA	Chr2	14452036	14452063	+	TTTACGGATTGCAAGATGCACATCTTA	6	AT2G34230	AT2G34220	ubiquitin_carboxyl-terminal_hydrolase-like_protein,_putative_(DUF627_and_DUF629);(source:Araport11)	ubiquitin_carboxyl-terminal_hydrolase-like_protein,_putative_(DUF627_and_DUF629);(source:Araport11)
Lb/AsCas12a_target313319_-	Chr1	22661701	22661728	+	TTTACAGCAATTTCTTTCCCATCTTGC	Chr1	22675339	22675366	+	TTTACAGCAATTTCTTTCCCATCTTGC	perfect	AT1G61420	AT1G61460	S-locus_lectin_protein_kinase_family_protein;(source:Araport11)	G-type_lectin_S-receptor-like_Serine/Threonine-kinase;(source:Araport11)
Lb/AsCas12a_target313319_-	Chr1	22661701	22661728	+	TTTACAGCAATTTCTTTCCCATCTTGC	Chr1	22680108	22680135	+	TTTACAGCAATTTCTTTCCCATCTTGC	perfect	AT1G61420	AT1G61475	S-locus_lectin_protein_kinase_family_protein;(source:Araport11)	ATP_binding_/_protein_kinase;(source:Araport11)
Lb/AsCas12a_target313319_-	Chr1	22661701	22661728	+	TTTACAGCAATTTCTTTCCCATCTTGC	Chr1	22682546	22682573	+	TTTACAGCAATTTCTTTCCCATCTTGC	perfect	AT1G61420	AT1G61480	S-locus_lectin_protein_kinase_family_protein;(source:Araport11)	S-locus_lectin_protein_kinase_family_protein;(source:Araport11)
Lb/AsCas12a_target586060_-	Chr1	22686302	22686329	+	TTTACAGCAATTTCTTTCCCATCTTGT	Chr1	22661701	22661728	+	TTTACAGCAATTTCTTTCCCATCTTGC	27	AT1G61490	AT1G61420	S-locus_lectin_protein_kinase_family_protein;(source:Araport11)	S-locus_lectin_protein_kinase_family_protein;(source:Araport11)
Lb/AsCas12a_target586060_-	Chr1	22686302	22686329	+	TTTACAGCAATTTCTTTCCCATCTTGT	Chr1	22675339	22675366	+	TTTACAGCAATTTCTTTCCCATCTTGC	27	AT1G61490	AT1G61460	S-locus_lectin_protein_kinase_family_protein;(source:Araport11)	G-type_lectin_S-receptor-like_Serine/Threonine-kinase;(source:Araport11)
Lb/AsCas12a_target88014_+	Chr3	22730014	22730041	-	TTTACAGCACAAAAAATACAGCAGTAG	Chr1	20843131	20843158	-	TTTACAGCACCAAAAATACAGCAGTAG	11	AT3G61420	AT1G55750	BSD_domain_(BTF2-like_transcription_factors,_Synapse-associated_proteins_and_DOS2-like_proteins);(source:Araport11)	BSD_domain_(BTF2-like_transcription_factors,_Synapse-associated_proteins_and_DOS2-like_proteins);(source:Araport11)
Lb/AsCas12a_target142195_+	Chr4	15559001	15559028	-	TTTACAGCATAGAGAAGAGTCTTGGTG	Chr5	2978234	2978261	+	TTTACAGCATAGAGAAGAGTCTTGGTG	perfect	AT4G32208	AT5G09590	heat_shock_protein_70_(Hsp_70)_family_protein;(source:Araport11)	heat_shock_protein_70_(Hsc70-5);_nuclear
Lb/AsCas12a_target345577_-	Chr5	24791441	24791468	+	TTTACAGCATGAAAAGGCGAAGTTTTG	Chr5	24805611	24805638	+	TTTACAGCATGAAAAGGCGAAGTTTTG	perfect	AT5G61690	AT5G61730	member_of_ATH_subfamily	Encodes_an_ER-localized_ABC_transporter_with_a_role_in_the_supply_of_fatty_acid_substrates_for_TAG_biosynthesis_at_the_ER_during_the_seed-filling_stage.
Lb/AsCas12a_target258915_+	Chr3	10114411	10114438	+	TTTACAGCATTCAAGCTTTTCGCTATG	Chr3	10116129	10116156	+	TTTACAGCATTCAAGCTTTTCGCTATG	perfect	AT3G27329	AT3G27331	Plant_self-incompatibility_protein_S1_family;(source:Araport11)	Plant_self-incompatibility_protein_S1_family;(source:Araport11)
Lb/AsCas12a_target134690_-	Chr3	2721097	2721124	+	TTTACAGCATTCGATGTGAGCTCAAAG	Chr3	2724794	2724821	-	TTTACAGCATTCGATGTGAGCTCAAAG	perfect	AT3G08943	AT3G08947	ARM_repeat_superfamily_protein;(source:Araport11)	ARM_repeat_superfamily_protein;(source:Araport11)
Lb/AsCas12a_target530878_+	Chr1	7125234	7125261	-	TTTACAGCCAACCAATCGGTCTCGGTT	Chr1	30177149	30177176	+	TTTACAGCCAACCAATCGGTCTCCGTT	24	AT1G20570	AT1G80260	Spc97_/_Spc98_family_of_spindle_pole_body_(SBP)_component;(source:Araport11)	Spc97_/_Spc98_family_of_spindle_pole_body_(SBP)_component;(source:Araport11)
Lb/AsCas12a_target744813_+	Chr1	4853106	4853133	+	TTTACAGCCGAGCAAGCGATGAGTTTG	Chr1	4850741	4850768	+	TTTACAGCCGAGCTAGCGATGAGTTTG	14	AT1G14190	AT1G14185	Glucose-methanol-choline_(GMC)_oxidoreductase_family_protein;(source:Araport11)	Glucose-methanol-choline_(GMC)_oxidoreductase_family_protein;(source:Araport11)
Lb/AsCas12a_target57574_-	Chr4	11196952	11196979	+	TTTACAGCGACTGTTAATCTTTGCATC	Chr4	11189862	11189889	+	TTTACAACGACTGTTAATCTTTGCATC	7	AT4G20920	AT4G20910	double-stranded_RNA-binding_domain_(DsRBD)-containing_protein;(source:Araport11)	Encodes_an_enhancer_of_hua1_and_hua2_tha_acts_to_specify_reproductive_organ_identities_and_to_repress_A_gene_function._HEN1_also_shares_AG's_non-homeotic_function_in_controlling_floral_determinacy._Mutants_display_corymb-like_inflorescences._HEN1_is_a_methyltransferase_that_methylates_miRNAs_and_siRNAs_on_the_ribose_of_the_last_nucleotide._The_3'-end_methylation_probably_protects_the_3'_ends_of_t…
Lb/AsCas12a_target402613_-	Chr3	22070741	22070768	+	TTTACAGCGATCTCTGCATTGGAACCC	Chr3	22067974	22068001	+	TTTACAGCGATCTCTGCATCGGAACCC	20	AT3G59750	AT3G59740	Concanavalin_A-like_lectin_protein_kinase_family_protein;(source:Araport11)	Concanavalin_A-like_lectin_protein_kinase_family_protein;(source:Araport11)
Lb/AsCas12a_target13331_+	Chr4	5340042	5340069	-	TTTACAGCTCCACACCACCACCATACT	Chr3	20202057	20202084	-	TTTACAGCTCCCCACCACCACCATACT	12	AT4G08410	AT3G54580	Proline-rich_extensin-like_family_protein;(source:Araport11)	Proline-rich_extensin-like_family_protein;(source:Araport11)
Lb/AsCas12a_target13331_+	Chr4	5340042	5340069	-	TTTACAGCTCCACACCACCACCATACT	Chr3	20202180	20202207	-	TTTACAGCTCCCCACCACCACCATACT	12	AT4G08410	AT3G54580	Proline-rich_extensin-like_family_protein;(source:Araport11)	Proline-rich_extensin-like_family_protein;(source:Araport11)
Lb/AsCas12a_target696665_+	Chr1	8388989	8389016	+	TTTACAGCTCCCCACCACCACCATACT	Chr1	8390795	8390822	+	TTTACAGCTCCCCACCACCACCATACT	perfect	AT1G23720	AT1G23720	Proline-rich_extensin-like_family_protein;(source:Araport11)	Proline-rich_extensin-like_family_protein;(source:Araport11)
Lb/AsCas12a_target696665_+	Chr1	8388989	8389016	+	TTTACAGCTCCCCACCACCACCATACT	Chr3	20202057	20202084	-	TTTACAGCTCCCCACCACCACCATACT	perfect	AT1G23720	AT3G54580	Proline-rich_extensin-like_family_protein;(source:Araport11)	Proline-rich_extensin-like_family_protein;(source:Araport11)
Lb/AsCas12a_target696665_+	Chr1	8388989	8389016	+	TTTACAGCTCCCCACCACCACCATACT	Chr3	20202180	20202207	-	TTTACAGCTCCCCACCACCACCATACT	perfect	AT1G23720	AT3G54580	Proline-rich_extensin-like_family_protein;(source:Araport11)	Proline-rich_extensin-like_family_protein;(source:Araport11)
Lb/AsCas12a_target696665_+	Chr1	8388989	8389016	+	TTTACAGCTCCCCACCACCACCATACT	Chr3	20207067	20207094	+	TTTACAGCTCCCCACCACCACCATACT	perfect	AT1G23720	AT3G54590	Proline-rich_extensin-like_family_protein;(source:Araport11)	Encodes_a_hydroxyproline-rich_glycoprotein._The_mRNA_is_cell-to-cell_mobile.
Lb/AsCas12a_target525282_+	Chr3	20202780	20202807	-	TTTACAGCTCCCCACCACCGCCAACCT	Chr3	20203380	20203407	-	TTTACAGCTCCCCACCACCGCCAACCT	perfect	AT3G54580	AT3G54580	Proline-rich_extensin-like_family_protein;(source:Araport11)	Proline-rich_extensin-like_family_protein;(source:Araport11)
Lb/AsCas12a_target218380_+	Chr1	8389289	8389316	+	TTTACAGCTCTCCACCACCACCATACT	Chr1	8390114	8390141	+	TTTACAGCTCTCCACCACCACCATACT	perfect	AT1G23720	AT1G23720	Proline-rich_extensin-like_family_protein;(source:Araport11)	Proline-rich_extensin-like_family_protein;(source:Araport11)
Lb/AsCas12a_target579549_+	Chr1	8388839	8388866	+	TTTACAGCTCTCCACCACCACCATATT	Chr1	8389964	8389991	+	TTTACAGCTCTCCACCACCACCATATT	perfect	AT1G23720	AT1G23720	Proline-rich_extensin-like_family_protein;(source:Araport11)	Proline-rich_extensin-like_family_protein;(source:Araport11)
Lb/AsCas12a_target579549_+	Chr1	8388839	8388866	+	TTTACAGCTCTCCACCACCACCATATT	Chr1	8390039	8390066	+	TTTACAGCTCTCCACCACCACCATATT	perfect	AT1G23720	AT1G23720	Proline-rich_extensin-like_family_protein;(source:Araport11)	Proline-rich_extensin-like_family_protein;(source:Araport11)
Lb/AsCas12a_target87837_+	Chr1	9078664	9078691	-	TTTACAGCTCTCCACCGCCTCCTCCAT	Chr1	9078904	9078931	-	TTTACAGCTCTCCACCGCCTCCTCCAT	perfect	AT1G26240	AT1G26240	Proline-rich_extensin-like_family_protein;(source:Araport11)	Proline-rich_extensin-like_family_protein;(source:Araport11)
Lb/AsCas12a_target87837_+	Chr1	9078664	9078691	-	TTTACAGCTCTCCACCGCCTCCTCCAT	Chr1	9079204	9079231	-	TTTACAGCTCTCCACCGCCTCCTCCAT	perfect	AT1G26240	AT1G26240	Proline-rich_extensin-like_family_protein;(source:Araport11)	Proline-rich_extensin-like_family_protein;(source:Araport11)
Lb/AsCas12a_target52035_+	Chr4	5325131	5325158	-	TTTACAGCTCTTCACCACCTCCATCAT	Chr4	5340945	5340972	-	TTTACAGCTCTTCACCACCTCCATCAT	perfect	AT4G08400	AT4G08410	Proline-rich_extensin-like_family_protein;(source:Araport11)	Proline-rich_extensin-like_family_protein;(source:Araport11)
Lb/AsCas12a_target719031_-	Chr1	28794947	28794974	+	TTTACAGCTGGGGTCTTCAAGAATTCA	Chr1	28841368	28841395	-	TTTACAGCTGGGGTCTTCAAGAATTCA	perfect	AT1G76720	AT1G76820	eukaryotic_translation_initiation_factor_2_(eIF-2)_family_protein;(source:Araport11)	eukaryotic_translation_initiation_factor_2_(eIF-2)_family_protein;(source:Araport11)
Lb/AsCas12a_target152002_-	Chr4	6502380	6502407	-	TTTACAGCTTTCTCTGGATTTATGAGT	Chr4	6511184	6511211	-	TTTACAGCTTTCTCTGGATTTATGAGT	perfect	AT4G10520	AT4G10530	Subtilase_family_protein;(source:Araport11)	Subtilase_family_protein;(source:Araport11)
Lb/AsCas12a_target436543_-	Chr1	9764595	9764622	-	TTTACAGCTTTCTCTTCTCCTACAAAT	Chr1	9736903	9736930	+	TTTACAGCTTTCTCTTCTCCTACAAAA	27	AT1G28010	AT1G27940	Encodes_an_ATP-binding_cassette_(ABC)_transporter._Expressed_in_the_vascular_tissue_of_primary_stem.	P-glycoprotein_13;(source:Araport11)
Lb/AsCas12a_target779748_+	Chr3	2075246	2075273	-	TTTACAGCTTTGGAGTAGTACTATGGG	Chr3	2063689	2063716	-	TTTACAGCTTTGGAGTAGTATTATGGG	21	AT3G06640	AT3G06620	PAS_domain-containing_protein_tyrosine_kinase_family_protein;(source:Araport11)	PAS_domain-containing_protein_tyrosine_kinase_family_protein;(source:Araport11)
Lb/AsCas12a_target305483_+	Chr1	30332027	30332054	+	TTTACAGGACCCGACGTTTCTGCACAA	Chr1	30423365	30423392	-	TTTACAGGACCCGACGTTTCTGCACAA	perfect	AT1G80700	AT1G80980	stress_response_NST1-like_protein;(source:Araport11)	stress_response_NST1-like_protein;(source:Araport11)
Lb/AsCas12a_target1024751_+	Chr5	6212138	6212165	+	TTTACAGGAGACTCAAGCACCTCCAGA	Chr5	8716973	8717000	-	TTTACAGGAGACTCAAGCACCTCCAGA	perfect	AT5G18636	AT5G25200	Ta11-like_non-LTR_retrotransposon;(source:Araport11)	Ta11-like_non-LTR_retrotransposon;(source:Araport11)
Lb/AsCas12a_target701468_-	Chr4	12128082	12128109	-	TTTACAGGATCTTCTTGAACACATAAA	Chr4	12123818	12123845	-	TTTGCAGGATCTTCTTGAACACATAAA	4	AT4G23150	AT4G23140	Encodes_a_cysteine-rich_receptor-like_protein_kinase.	Arabidopsis_thaliana_receptor-like_protein_kinase._Naming_convention_from_Chen_et_al_2003_(PMID_14756307)
Lb/AsCas12a_target117138_-	Chr1	6306308	6306335	+	TTTACAGGATTACAAGATCCTTGTTTT	Chr3	3118155	3118182	+	TTTACAGGATTACAAGATCCTTGTTTT	perfect	AT1G18330	AT3G10113	EARLY-PHYTOCHROME-RESPONSIVE1	Homeodomain-like_superfamily_protein;(source:Araport11)
Lb/AsCas12a_target316407_+	Chr1	21851827	21851854	-	TTTACAGGCAGAAAGCCACAAGAAGAC	Chr1	5995014	5995041	-	TTTACAGGCAGAAAGTCACAAGAAGAC	16	AT1G59453	AT1G17450	B-block-binding_subunit_of_TFIIIC_protein;(source:Araport11)	B-block_binding_subunit_of_TFIIIC;(source:Araport11)
Lb/AsCas12a_target670872_+	Chr5	8034331	8034358	+	TTTACAGGCCTTTTAAAAACTTACGAC	Chr5	8036436	8036463	+	TTTACAGGCCTTTTAAAAACTTACGAC	perfect	AT5G23830	AT5G23840	MD-2-related_lipid_recognition_domain-containing_protein;(source:Araport11)	MD-2-related_lipid_recognition_domain-containing_protein;(source:Araport11)
Lb/AsCas12a_target58748_-	Chr1	2653646	2653673	-	TTTACAGGGGGTGCAACAGGGCTTCCC	Chr2	11633379	11633406	-	TTTACAGGGGGTGCAACAGGGCTTCCC	perfect	AT1G08420	AT2G27210	BRI1_suppressor_1_(BSU1)-like_2;(source:Araport11)	BRI1_suppressor_1_(BSU1)-like_3;(source:Araport11)
Lb/AsCas12a_target779385_-	Chr3	6807277	6807304	-	TTTACAGGGTAAACAATGTCCCTTCCA	Chr1	18480354	18480381	-	TTTACAGGGTAGACAATGTCCCTTCCA	12	AT3G19590	AT1G49910	Encodes_a_protein_that_may_have_a_role_in_the_spindle_assembly_checkpoint.	Encodes_a_homolog_of_the_yeast_and_human_BUB3_(BUDDING_UNINHIBITED_BY_BENZYMIDAZOL_3)_protein._Yeast_and_human_BUB3s_function_in_spindle_assembly_checkpoint_control.
[truncated: 20,085 more rows]

## Sheet: SaCas9
TargetID	Chromosome(Target)	Start(Target)	End(Target)	Strand(Target)	Target	Chromosome(Offtarget)	Start(Offtarget)	End(Offtarget)	Strand(Offtarget)	Offtarget	SNP	AGI(Target)	AGI(Offtarget)	Function(Target)	Function(Offtarget)
[truncated: 2,341 more rows]

[truncated: 3 more sheets: SpCas9-wt, SpCas9-VRER, SpCas9-VQR]
