# Supplementary material for: Comparison of efficiency and specificity of CRISPR-associated (Cas) nucleases in plants: An expanded toolkit for precision genome engineering
Source: PLoS One. 2019 Feb 27;14(2):e0211598. doi: 10.1371/journal.pone.0211598 (PMC6392405; doi:10.1371/journal.pone.0211598)
Supplement: S2 Table — (XLSX) [file pone.0211598.s002.xlsx]

## Sheet: Sheet1
	S2 Table: Details of plasmid constructs used in this study.
	Level 0 DNA Parts - Coding sequences
	Addgene #	Part Name	Species of origin	Part content	Mutations	Codon optimisation	Compatibilty with Assembly Systems	4 base pair overhangs on digestion with BsaI		Source of plasmid	Reference for sequence
								5'	3'
1	49770	pICSL90004	Streptococcus pyogenes	SpCas9-h (with stop codon)	none - wild type	human	Moclo, Loop	AATG	GCTT	Kamoun Lab	Nekrasov et al (2013) Nature Biotechnology
2	17520	pICSL90005	Streptococcus pyogenes	SpCas9-h (no stop codon)	none - wild type	human	Moclo, Loop	AATG	TTCG	Kamoun Lab	Nekrasov et al (2013) Nature Biotechnology
3	117521	pEPOR0SP0013	Streptococcus pyogenes	SpCas9-p (with stop codon)	none - wild type	plant	MoClo, GB, Loop	AATG	GCTT	this study	Fauser et al (2014) Plant Journal
4	117522	pEPOR0SP0009	Streptococcus pyogenes	SpCas9-p (no stop codon)	none - wild type	plant	MoClo, GB, Loop	AATG	TTCG	this study	Fauser et al (2014) Plant Journal
5	117523	pEPOR0SP0001	Streptococcus pyogenes	SpCas9-DE (no stop codon)	D1135E	human	MoClo, Loop	AATG	TTCG	this study	Kleinstiver et al (2015) Nature
6	117524	pEPOR0SP0014	Streptococcus pyogenes	SpCas9-KA (with stop codon)	K855A	human	MoClo, Loop	AATG	GCTT	this study	Slaymaker et al (2016) Science
7	117525	pEPOR0SP0015	Streptococcus pyogenes	SpCas9-KA (no stop codon)	K855A	human	MoClo, Loop	AATG	TTCG	this study	Slaymaker et al (2016) Science
8	117526	pEPOR0SP0016	Streptococcus pyogenes	Sp-eCas9 1.0 (with stop codon)	K810A, K1003A, R1060A	human	MoClo, Loop	AATG	GCTT	this study	Slaymaker et al (2016) Science
9	117527	pEPOR0SP0017	Streptococcus pyogenes	Sp-eCas9 1.0 (no stop codon)	K810A, K1003A, R1060A	human	MoClo, Loop	AATG	TTCG	this study	Slaymaker et al (2016) Science
10	117528	pEPOR0SP0018	Streptococcus pyogenes	Sp-eCas9 1.1 (with stop codon)	K848A, K1003A, R1060A	human	MoClo, Loop	AATG	GCTT	this study	Slaymaker et al (2016) Science
11	117529	pEPOR0SP0019	Streptococcus pyogenes	Sp-eCas9 1.1 (no stop codon)	K848A, K1003A, R1060A	human	MoClo, Loop	AATG	TTCG	this study	Slaymaker et al (2016) Science
12	117530	pEPOR0SP0011	Streptococcus pyogenes	Sp-xCas9 3.7 (no stop codon)	A262T, R324L, S409I, E480K, E543D, M694I, E1219V	human	MoClo, Loop	AATG	TTCG	this study	Hu at al (2018) Nature
13	117531	pEPOR0SP0020	Staphylococcus aureus	SaCas9 (with stop codon)	none - wild type	human	MoClo, GB, Loop	AATG	GCTT	this study	Ran et al (2015) Nature
14	117532	pEPOR0SP0021	Staphylococcus aureus	SaCas9 (no stop codon)	none - wild type	human	MoClo, GB, Loop	AATG	TTCG	this study	Ran et al (2015) Nature
15	117533	pEPOR0SP0012	Staphylococcus aureus	eSaCas9 (no stop codon)	R499A,Q500K,R654A,G655R	human	MoClo, GB, Loop	AATG	TTCG	this study	Slaymaker et al (2016) Science
16	117534	pEPOR0SP0007	Lachnospiraceae bacterium	LbCas12a (with stop codon)	none - wild type	human	MoClo, GB	AATG	GCTT	this study	Kleinstiver et al (2016) Nature Biotechnology
17	117535	pEPOR0SP0008	Acidaminococcus sp BV3L6	AsCas12a (with stop codon)	none - wild type	human	MoClo, GB, Loop	AATG	TTCG	this study	Kleinstiver et al (2016) Nature Biotechnology
18	117536	pICSL50005	Aequorea victoria	c-term tag YFP	G65S, L68V, A72S, Y203T, L231H	none	MoClo, GB, Loop	TTCG	GCTT	The Sainsbury Lab (TSL) (unpublished)	Nagai et al (2002) Nature Biotechnology
							note:
							MoClo comaptible - absence of BsaI/BpiI internal sites
							GB compatible - absence of BsaI and BsmBI internal sites
							Loop comaptible - absence of BsaI and SapI internal sites
	Level 0 DNA Parts - Regulatory sequences
	Addgene #	Plasmid name	Species of origin	Part content	Mutations	Codon optimisation	Compatibilty with Assembly Systems	4 base pair overhangs on digestion with BsaI		Source of plasmid	Reference
								5'	3'
19	50269	pICH51288	Cauliflower Mosaic Virus / Tobacco Mosaic Virus	2x35S_𝝮 (promoter + 5UTR)	n/a	n/a	MoClo, GB, loop	GGAG	AATG	Marillonnet Lab	Engler et al (2014) ACS Syn Bio
20	68261	pICSL90002	Arabidopsis thaliana	At U6-26 (promoter)	n/a	n/a	MoClo, GB, loop	GGAG	ATTG	Patron Lab	Lawrenson et al (2015) Genome
21	50339	pICH41421	Agrobacterium tumefaciens	Nos (3UTR + terminator)	n/a	n/a	MoClo, GB, loop	GCTT	CGCT	Marillonnet Lab	Engler et al (2014) ACS Syn Bio
	Level 1 Assemblies - protein expression cassettes
	Addgene #	Plamid name	Content				Acceptor	4 base pair overhangs on digestion with BpiI		Soucre of DNA part
			Promoter/5UTR	CDS	CTAG	3UTR/TERM		5'	3'
22	117542	pICSL11023	2x35S_𝝮(pICH51288 )	SpCas9-h (no stop codon)(pICSL90005)	YFP (pICSL50005)	Nos (pICH41421)	pICH47742	GCAA	ACTA	Kamoun Lab
23	117543	pEPOR1CB0002	2x35S_𝝮(pICH51288 )	SpCas9-p (no stop codon) (pEPOR0SP0009)	YFP (pICSL50005)	Nos (pICH41421)	pICH47742	GCAA	ACTA	this study
24	117544	pEPOR1CB0008	2x35S_𝝮(pICH51288 )	SpCas9-DE (no stop codon) (pEPOR0SP0001)	YFP (pICSL50005)	Nos (pICH41421)	pICH47742	GCAA	ACTA	this study
25	117545	pEPOR1CB0009	2x35S_𝝮(pICH51288 )	SpCas9-K855A (no stop codon) (pEPOR0SP0015)	YFP (pICSL50005)	Nos (pICH41421)	pICH47742	GCAA	ACTA	this study
26	117546	pEPOR1CB0010	2x35S_𝝮(pICH51288 )	Sp-eCas9 1.0 (no stop codon) (pEPOR0SP0017)	YFP (pICSL50005)	Nos (pICH41421)	pICH47742	GCAA	ACTA	this study
27	117547	pEPOR1CB0011	2x35S_𝝮(pICH51288 )	Sp-eCas9 1.1 (no stop codon) (pEPOR0SP0019)	YFP (pICSL50005)	Nos (pICH41421)	pICH47742	GCAA	ACTA	this study
28	117548	pEPOR1CB0112	2x35S_𝝮(pICH51288 )	Sp-xCas9 3.7 (no stop codon) (pEPOR0SP0011)	YFP (pICSL50005)	Nos (pICH41421)	pICH47742	GCAA	ACTA	this study
29	117549	pEPOR1CB0013	2x35S_𝝮(pICH51288 )	LbCas12a (with stop codon) (pEPOR0SP0007)	none	Nos (pICH41421)	pICH47742	GCAA	ACTA	this study
30	117550	pEPOR1CB0014	2x35S_𝝮(pICH51288 )	AsCas12a (with stop codon)	none	Nos (pICH41421)	pICH47742	GCAA	ACTA	this study
31	117551	pEPOR1CB0015	2x35S_𝝮(pICH51288 )	SaCas9 (no stop codon) (pEPOR0SP0012)	YFP (pICSL50005)	Nos (pICH41421)	pICH47742	GCAA	ACTA	this study
32	117552	pEPOR1CB0113	2x35S_𝝮(pICH51288 )	eSaCas9 (no stop codon) (pEPOR0SP0012)	YFP (pICSL50005)	Nos (pICH41421)	pICH47742	GCAA	ACTA	this study
							note:
							pICH47742 = AddGene #48001
	Level 1 Assemblies - RNA expression cassettes
	Addgene #	Plamid name	Content				Acceptor	4 base pair overhangs on digestion with BpiI		Soucre of DNA part
			Promoter	Spacer Sequence	Target gene	RNA scaffold		5'	3'
33	117553	pEPOR1CB0114	At U6-26 (pICSL90002)	gccgttaatttgagagtcca	NbPDS1	sgRNA (SpCas9)	pICH47751	ACTA	TTAC	this study
34	117554	pEPOR1CB0018	AtU6-26 (pICSL90002)	gcTgttaatttgagagtcca	NbPDS1 - mutant1	sgRNA (SpCas9)	pICH47751	ACTA	TTAC	this study
35	117555	pEPOR1CB0019	AtU6-26 (pICSL90002)	gccgttaGtttgagagtcca	NbPDS1 - mutant2	sgRNA (SpCas9)	pICH47751	ACTA	TTAC	this study
36	117556	pEPOR1CB0020	AtU6-26 (pICSL90002)	gccgttaatttgGgagtcca	NbPDS1 - mutant3	sgRNA (SpCas9)	pICH47751	ACTA	TTAC	this study
37	117557	pEPOR1CB0021	AtU6-26 (pICSL90002)	gccgttaatttgagagtTca	NbPDS1 - mutant4	sgRNA (SpCas9)	pICH47751	ACTA	TTAC	this study
38	117537	pEPOR1CB0022	AtU6-26 (pICSL90002)	gccgttaatttgagagtcca	NbPDS1	sgRNA (SpCas9) - extended stem	pICH47751	ACTA	TTAC	this study
39	117538	pEPOR1CB0023	AtU6-26 (pICSL90002)	gccgttaatttgagagtcca	NbPDS1	sgRNA (SpCas9) - extended stem+U6-26 terminator	pICH47751	ACTA	TTAC	this study
40	117558	pEPOR1CB0027	AtU6-26 (pICSL90002)	gtatcttcggccatgaagctg	synthetic	sgRNA (SpCas9)	pICH47751	ACTA	TTAC	this study
41	117540	pEPOR1CB0028	AtU6-26 (pICSL90002)	acgtatcttcggccatgaagctg	synthetic	crRNA (AsCas12a)	pICH47751	ACTA	TTAC	this study
42	117541	pEPOR1CB0029	AtU6-26 (pICSL90002)	acgtatcttcggccatgaagctg	synthetic	crRNA (LbCas12a)	pICH47751	ACTA	TTAC	this study
43	117539	pEPOR1CB0058	AtU6-26 (pICSL90002)	gtatcttcggccatgaagctg	synthetic	sgRNA (SaCas9)	pICH47751	ACTA	TTAC	this study
44	117559	pEPOR1CB0071	AtU6-26 (pICSL90002)	gtggcaaaggaacaaagccat	RPS4A family protein {AT5G58420 }	sgRNA (SpCas9)	pICH47751	ACTA	TTAC	this study
45	117560	pEPOR1CB0075	AtU6-26 (pICSL90002)	gggaagtatcaacaagccat	Rpn2/Psmd1 subunit {AT2G32730}	sgRNA (SpCas9)	pICH47751	ACTA	TTAC	this study
46	117561	pEPOR1CB0081	AtU6-26 (pICSL90002)	gcagaatgatccacagagctc	AtMPK19 {AT3G14720}	sgRNA (SpCas9)	pICH47751	ACTA	TTAC	this study
47	117562	pEPOR1CB0083	AtU6-26 (pICSL90002)	gctgatgattcaggaccatgg	Methyltransferase {AT5G10620}	sgRNA (SpCas9)	pICH47751	ACTA	TTAC	this study
48	117563	pEPOR1CB0084	AtU6-26 (pICSL90002)	gccatacttgccattccatgg	AtCPK34 {AT5G19360}	sgRNA (SpCas9)	pICH47751	ACTA	TTAC	this study
49	117564	pEPOR1CB0087	AtU6-26 (pICSL90002)	gtatgacctttaagagagaagc	UUAT1 {AT5G04160}	sgRNA (SaCas9)	pICH47751	ACTA	TTAC	this study
50	117565	pEPOR1CB0089	AtU6-26 (pICSL90002)	gtgagccggctgagccatgga	{AT1G68250}	sgRNA (SpCas9)	pICH47751	ACTA	TTAC	this study
51	117566	pEPOR1CB0092	AtU6-26 (pICSL90002)	gtcgagacgactagcacggc	AtCas6 {AT5G04770}	sgRNA (SpCas9)	pICH47751	ACTA	TTAC	this study
52	117567	pEPOR1CB0103	AtU6-26 (pICSL90002)	gagctacatccgtatcacatt	AtCas6 {AT5G04770}	sgRNA (SpCas9)	pICH47761	TTAC	CAGA	this study
53	117568	pEPOR1CB0093	AtU6-26 (pICSL90002)	gcgacagtgatagttagggcc	AtIPCS1 {AT3G54020}	sgRNA (SpCas9)	pICH47751	ACTA	TTAC	this study
54	117569	pEPOR1CB0104	AtU6-26 (pICSL90002)	gtcatgtgcgatgagaaaatc	AtIPCS1 {AT3G54020}	sgRNA (SpCas9)	pICH47761	TTAC	CAGA	this study
55	117570	pEPOR1CB0098	AtU6-26 (pICSL90002)	gacgctcgaatgaacaacgga	Flavin-binding monooxygenase family protein {AT1G62600}	sgRNA (SaCas9)	pICH47751	ACTA	TTAC	this study
56	117571	pEPOR1CB0109	AtU6-26 (pICSL90002)	gattacagagagatattgagaa	Flavin-binding monooxygenase family protein {AT1G62590}	sgRNA (SaCas9)	pICH47761	TTAC	CAGA	this study
57	117572	pEPOR1CB0099	AtU6-26 (pICSL90002)	gttcatggtgatcaggacttcc	Protein kinase superfamily protein {AT1G73460}	sgRNA (SaCas9)	pICH47751	ACTA	TTAC	this study
58	117573	pEPOR1CB0110	AtU6-26 (pICSL90002)	gaagcctaggaaactcttcctt	Protein kinase superfamily protein {AT1G73460}	sgRNA (SaCas9)	pICH47761	TTAC	CAGA	this study
59	117574	pEPOR1CB0100	AtU6-26 (pICSL90002)	gcccttgaaatatacaagcgt	ENTH/ANT {AT1G14910}	sgRNA (SaCas9)	pICH47751	ACTA	TTAC	this study
60	117575	pEPOR1CB0111	AtU6-26 (pICSL90002)	gtgaggaacggcttgaatgctt	ENTH/ANT {AT2G01600}	sgRNA (SaCas9)	pICH47761	TTAC	CAGA	this study
							note:
							pICH47751 = AddGene #48002
							pICH47761 = AddGene #48003
	Level 2 Assemblies
	Addgene #	Plamid name	Content				end linker	Acceptor		Source
			Position 1	Position 2	Position 3	position 4
61	117576	pEPOR2KN0001	pICH54011	pICSL11023	pEPOR1CB0114	none	pICH41766	pICSL4723		this study
62	117577	pEPOR2KN0002	pICH54011	pEPOR1CB0002	pEPOR1CB0114	none	pICH41766	pICSL4723		this study
63	117578	pEPOR2KN0003	pICH54011	pICSL11023	pEPOR1CB0022	none	pICH41766	pICSL4723		this study
64	117579	pEPOR2KN0004	pICH54011	pICSL11023	pEPOR1CB0023	none	pICH41766	pICSL4723		this study
65	117580	pEPOR2KN0008	pICH54011	pICSL11023	pEPOR1CB0018	none	pICH41766	pICSL4723		this study
66	117581	pEPOR2KN0009	pICH54011	pICSL11023	pEPOR1CB019	none	pICH41766	pICSL4723		this study
67	117582	pEPOR2KN0010	pICH54011	pICSL11023	pEPOR1CB020	none	pICH41766	pICSL4723		this study
68	117583	pEPOR2KN0011	pICH54011	pICSL11023	pEPOR1CB021	none	pICH41766	pICSL4723		this study
69	117584	pEPOR2KN0012	pICH54011	pEPOR1CB0008	pEPOR1CB0114	none	pICH41766	pICSL4723		this study
70	117585	pEPOR2KN0013	pICH54011	pEPOR1CB0008	pEPOR1CB0018	none	pICH41766	pICSL4723		this study
71	117586	pEPOR2KN0014	pICH54011	pEPOR1CB0008	pEPOR1CB019	none	pICH41766	pICSL4723		this study
72	117587	pEPOR2KN0015	pICH54011	pEPOR1CB0008	pEPOR1CB020	none	pICH41766	pICSL4723		this study
73	117588	pEPOR2KN0016	pICH54011	pEPOR1CB0008	pEPOR1CB021	none	pICH41766	pICSL4723		this study
74	117589	pEPOR2KN0017	pICH54011	pEPOR1CB0009	pEPOR1CB0114	none	pICH41766	pICSL4723		this study
75	117590	pEPOR2KN0018	pICH54011	pEPOR1CB0009	pEPOR1CB0018	none	pICH41766	pICSL4723		this study
76	117591	pEPOR2KN0019	pICH54011	pEPOR1CB0009	pEPOR1CB019	none	pICH41766	pICSL4723		this study
77	117592	pEPOR2KN0020	pICH54011	pEPOR1CB0009	pEPOR1CB020	none	pICH41766	pICSL4723		this study
78	117593	pEPOR2KN0021	pICH54011	pEPOR1CB0009	pEPOR1CB021	none	pICH41766	pICSL4723		this study
79	117594	pEPOR2KN0022	pICH54011	pEPOR1CB0010	pEPOR1CB0114	none	pICH41766	pICSL4723		this study
80	117595	pEPOR2KN0023	pICH54011	pEPOR1CB0010	pEPOR1CB0018	none	pICH41766	pICSL4723		this study
81	117596	pEPOR2KN0024	pICH54011	pEPOR1CB0010	pEPOR1CB019	none	pICH41766	pICSL4723		this study
82	117597	pEPOR2KN0025	pICH54011	pEPOR1CB0010	pEPOR1CB020	none	pICH41766	pICSL4723		this study
83	117598	pEPOR2KN0026	pICH54011	pEPOR1CB0010	pEPOR1CB021	none	pICH41766	pICSL4723		this study
84	117599	pEPOR2KN0027	pICH54011	pEPOR1CB0011	pEPOR1CB0114	none	pICH41766	pICSL4723		this study
85	117600	pEPOR2KN0028	pICH54011	pEPOR1CB0011	pEPOR1CB0018	none	pICH41766	pICSL4723		this study
86	117601	pEPOR2KN0029	pICH54011	pEPOR1CB0011	pEPOR1CB019	none	pICH41766	pICSL4723		this study
87	117602	pEPOR2KN0030	pICH54011	pEPOR1CB0011	pEPOR1CB020	none	pICH41766	pICSL4723		this study
88	117603	pEPOR2KN0031	pICH54011	pEPOR1CB0011	pEPOR1CB021	none	pICH41766	pICSL4723		this study
89	117604	pEPOR2KN0032	pICH54011	pICSL11023	pEPOR1CB0027	none	pICH41766	pICSL4723		this study
90	117605	pEPOR2KN0038	pICH54011	pEPOR1CB0013	pEPOR1CB0029	none	pICH41766	pICSL4723		this study
91	117606	pEPOR2KN0039	pICH54011	pEPOR1CB0014	pEPOR1CB0028	none	pICH41766	pICSL4723		this study
92	117607	pEPOR2KN0040	pICH54011	pEPOR1CB0015	pEPOR1CB0058	none	pICH41766	pICSL4723		this study
93	117608	pEPOR2KN0041	pICH54011	pICSL11023	pEPOR1CB0071	none	pICH41766	pICSL4723		this study
94	117609	pEPOR2KN0042	pICH54011	pEPOR1CB0010	pEPOR1CB0071	none	pICH41766	pICSL4723		this study
95	117610	pEPOR2KN0043	pICH54011	pEPOR1CB0011	pEPOR1CB0071	none	pICH41766	pICSL4723		this study
96	117611	pEPOR2KN0044	pICH54011	pEPOR1CB0112	pEPOR1CB0071	none	pICH41766	pICSL4723		this study
97	117612	pEPOR2KN0045	pICH54011	pICSL11023	pEPOR1CB0075	none	pICH41766	pICSL4723		this study
98	117613	pEPOR2KN0046	pICH54011	pEPOR1CB0010	pEPOR1CB0075	none	pICH41766	pICSL4723		this study
99	117614	pEPOR2KN0047	pICH54011	pEPOR1CB0011	pEPOR1CB0075	none	pICH41766	pICSL4723		this study
100	117615	pEPOR2KN0048	pICH54011	pEPOR1CB0112	pEPOR1CB0075	none	pICH41766	pICSL4723		this study
101	117616	pEPOR2KN0049	pICH54011	pICSL11023	pEPOR1CB0081	none	pICH41766	pICSL4723		this study
102	117617	pEPOR2KN0050	pICH54011	pEPOR1CB0010	pEPOR1CB0081	none	pICH41766	pICSL4723		this study
103	117618	pEPOR2KN0051	pICH54011	pEPOR1CB0011	pEPOR1CB0081	none	pICH41766	pICSL4723		this study
104	117619	pEPOR2KN0052	pICH54011	pEPOR1CB0112	pEPOR1CB0081	none	pICH41766	pICSL4723		this study
105	117620	pEPOR2KN0053	pICH54011	pICSL11023	pEPOR1CB0083	none	pICH41766	pICSL4723		this study
106	117621	pEPOR2KN0054	pICH54011	pEPOR1CB0010	pEPOR1CB0083	none	pICH41766	pICSL4723		this study
107	117622	pEPOR2KN0055	pICH54011	pEPOR1CB0011	pEPOR1CB0083	none	pICH41766	pICSL4723		this study
108	117623	pEPOR2KN0056	pICH54011	pEPOR1CB0112	pEPOR1CB0083	none	pICH41766	pICSL4723		this study
109	117624	pEPOR2KN0057	pICH54011	pICSL11023	pEPOR1CB0084	none	pICH41766	pICSL4723		this study
110	117625	pEPOR2KN0058	pICH54011	pEPOR1CB0010	pEPOR1CB0084	none	pICH41766	pICSL4723		this study
111	117626	pEPOR2KN0059	pICH54011	pEPOR1CB0011	pEPOR1CB0084	none	pICH41766	pICSL4723		this study
112	117627	pEPOR2KN0060	pICH54011	pEPOR1CB0112	pEPOR1CB0084	none	pICH41766	pICSL4723		this study
113	117628	pEPOR2KN0061	pICH54011	pEPOR1CB0015	pEPOR1CB0087	none	pICH41766	pICSL4723		this study
114	117629	pEPOR2KN0062	pICH54011	pEPOR1CB0113	pEPOR1CB0087	none	pICH41766	pICSL4723		this study
115	117630	pEPOR2KN0063	pICH54011	pICSL11023	pEPOR1CB0089	none	pICH41766	pICSL4723		this study
116	117631	pEPOR2KN0064	pICH54011	pEPOR1CB0010	pEPOR1CB0089	none	pICH41766	pICSL4723		this study
117	117632	pEPOR2KN0065	pICH54011	pEPOR1CB0011	pEPOR1CB0089	none	pICH41766	pICSL4723		this study
118	117633	pEPOR2KN0066	pICH54011	pEPOR1CB0112	pEPOR1CB0089	none	pICH41766	pICSL4723		this study
119	117634	pEPOR2KN0067	pICH54011	pICSL11023	pEPOR1CB0092	pEPOR1CB0103	pICH41780	pICSL4723		this study
120	117635	pEPOR2KN0068	pICH54011	pEPOR1CB0010	pEPOR1CB0092	pEPOR1CB0103	pICH41780	pICSL4723		this study
121	117636	pEPOR2KN0069	pICH54011	pEPOR1CB0011	pEPOR1CB0092	pEPOR1CB0103	pICH41780	pICSL4723		this study
122	117637	pEPOR2KN0070	pICH54011	pEPOR1CB0112	pEPOR1CB0092	pEPOR1CB0103	pICH41780	pICSL4723		this study
123	117638	pEPOR2KN0071	pICH54011	pICSL11023	pEPOR1CB0093	pEPOR1CB0104	pICH41780	pICSL4723		this study
124	117639	pEPOR2KN0072	pICH54011	pEPOR1CB0010	pEPOR1CB0093	pEPOR1CB0104	pICH41780	pICSL4723		this study
125	117640	pEPOR2KN0073	pICH54011	pEPOR1CB0011	pEPOR1CB0093	pEPOR1CB0104	pICH41780	pICSL4723		this study
126	117641	pEPOR2KN0074	pICH54011	pEPOR1CB0112	pEPOR1CB0093	pEPOR1CB0104	pICH41780	pICSL4723		this study
127	117642	pEPOR2KN0075	pICH54011	pEPOR1CB0015	pEPOR1CB0098	pEPOR1CB0109	pICH41780	pICSL4723		this study
128	117643	pEPOR2KN0076	pICH54011	pEPOR1CB0113	pEPOR1CB0098	pEPOR1CB0109	pICH41780	pICSL4723		this study
129	117644	pEPOR2KN0077	pICH54011	pEPOR1CB0015	pEPOR1CB0099	pEPOR1CB0110	pICH41780	pICSL4723		this study
130	117645	pEPOR2KN0078	pICH54011	pEPOR1CB0113	pEPOR1CB0099	pEPOR1CB0110	pICH41780	pICSL4723		this study
131	117646	pEPOR2KN0079	pICH54011	pEPOR1CB0015	pEPOR1CB0100	pEPOR1CB0111	pICH41780	pICSL4723		this study
132	117647	pEPOR2KN0080	pICH54011	pEPOR1CB0113	pEPOR1CB0100	pEPOR1CB0111	pICH41780	pICSL4723		this study
			note:				note:
			pICH54011 = AddGene #48065				pICH41766 = AddGene #48018
							pICH41780=AddGene #48019
